# Supplementary material for: The endoribonuclease Arlr is required to maintain lipid homeostasis by downregulating lipolytic genes during aging
Source: Nat Commun. 2023 Oct 6;14:6254. doi: 10.1038/s41467-023-42042-7 (PMC10558556; doi:10.1038/s41467-023-42042-7)
Supplement: Supplementary file 4 — Supplementary Data 1 [file 41467_2023_42042_MOESM4_ESM.xlsx]

## Sheet: RNA-seq data
#ID	gene_Name	78782-1_Count	78782-1_FPKM	78782-2_Count	78782-2_FPKM	78782-3_Count	78782-3_FPKM	arlr-1_Count	arlr-1_FPKM	arlr-2_Count	arlr-2_FPKM	arlr-3_Count	arlr-3_FPKM	78782-1_78782-2_78782-3_vs_arlr-1_arlr-2_arlr-3_pValue	78782-1_78782-2_78782-3_vs_arlr-1_arlr-2_arlr-3_FDR	78782-1_78782-2_78782-3_vs_arlr-1_arlr-2_arlr-3_log2FC	78782-1_78782-2_78782-3_vs_arlr-1_arlr-2_arlr-3_regulated	Gene function
FBgn0262150	CG42876	0	0	0	0	0	0	403	21.0891	482	25.7926	588	33.3782	1.33694e-56	1.97511e-53	7.04116	up	Unknow function
FBgn0053503	Cyp12d1-d	0	0	0	0	1	0.0255353	467	15.4857	856	31.4473	411	15.2924	3.18968e-52	4.03905e-49	6.95565	up	Secondary metabolites biosynthesis, transport and catabolism
FBgn0053105	p24-2	0	0	0	0	0	0	254	3.46711	339	9.85176	333	9.0647	9.08252e-46	8.05075e-43	6.47606	up	Intracellular trafficking, secretion, and vesicular transport
FBgn0011832	Ser12	0	0	0	0	0	0	306	24.786	797	71.0234	273	23.4305	1.08492e-38	5.34261e-36	6.28866	up	Amino acid transport and metabolism
FBgn0030829	CG12998	3	0.184077	4	0.203375	3	0.122925	715	41.329	270	17.6853	453	29.7774	2.07864e-45	1.53543e-42	5.94209	up	Unknow function
FBgn0265200	lncRNA:CR44260	0	0	0	0	0	0	154	17.8196	133	17.2384	235	28.8417	6.90838e-31	2.268e-28	5.59047	up	Unknow function
FBgn0085244	CG34215	72	17.3472	80	17.1643	64	11.3927	3347	802.349	2916	770.921	3928	973.062	1.04289e-113	9.2442e-110	5.54362	up	Single domain von Willebrand factor type C
FBgn0031277	CG13947	1	1.27217e-05	1	9.11617e-06	1	8.2773e-06	205	44.3674	99	25.8395	271	67.3526	2.22923e-28	6.58662e-26	5.46236	up	Unknow function
FBgn0085356	CG34327	22	2.42987	49	3.73831	16	0.931141	2436	215.088	1037	115.2	2326	262.411	8.77965e-43	5.55877e-40	5.37379	up	Unknow function
FBgn0051380	CG31380	1	0.0464197	3	0.126611	4	0.137954	166	7.63589	172	8.76093	177	9.01894	1.45775e-33	5.87341e-31	5.18002	up	Ecdysteroid kinase
FBgn0262983	CG43291	8	0.670162	10	0.406836	6	0.109091	263	8.0578	278	8.95133	310	11.1445	1.41695e-41	8.37322e-39	4.90887	up	Amino acid transport and metabolism
FBgn0033204	CG2065	25	1.12524	13	0.604943	14	0.530673	488	22.5631	416	21.3157	477	23.3446	8.95624e-46	8.05075e-43	4.56143	up	Secondary metabolites biosynthesis, transport and catabolism
FBgn0032615	CG6012	4	0.241205	6	0.295245	5	0.23833	131	7.97132	121	7.98372	142	9.04432	1.91993e-25	4.7273e-23	4.28207	up	Lipid transport and metabolism
FBgn0265059	lncRNA:CR44170	0	0	0	0	0	0	68	6.14407	43	4.25165	58	5.06278	2.41115e-15	2.81217e-13	4.14091	up	Unknow function
FBgn0038260	CG14855	8	0.286104	8	0.233122	15	0.350453	200	6.84441	182	7.10281	221	8.695	7.08329e-32	2.51145e-29	4.13604	up	Sugar (and other) transporter;; Major Facilitator Superfamily
Trans_newGene_25	--	12	3.74147	27	7.88865	13	3.15679	301	94.2989	345	120.235	331	105.193	3.9013e-32	1.44088e-29	4.05227	up	Unknow function
FBgn0038214	CG9616	22	3.70666	27	4.24953	21	2.65456	484	81.1282	330	61.7722	365	66.658	3.64818e-43	2.48749e-40	4.03594	up	Amino acid transport and metabolism
FBgn0262531	CG43085	22	1.36894	10	0.669831	2	0.0827524	3321	225.087	2451	179.368	5164	381.884	4.27216e-13	3.82509e-11	3.96195	up	Unknow function
FBgn0004622	TkR99D	3	0.0583645	4	0.0689014	7	0.0967013	109	1.95891	105	2.16833	88	1.74528	6.89994e-20	1.19924e-17	3.8932	up	Signal transduction mechanisms
FBgn0051832	CG31832	8	0.843441	6	0.595179	10	0.810408	164	17.5027	94	10.8623	257	30.6022	2.19218e-18	3.29348e-16	3.81499	up	Fibrinogen beta and gamma chains, C-terminal globular domain
FBgn0052407	CG32407	11	0.664435	15	0.941219	8	0.381839	172	11.3453	154	11.2847	205	14.4103	3.19745e-24	7.08554e-22	3.79748	up	Lipid transport and metabolism
FBgn0036208	CG10361	47	2.02739	91	3.44242	30	0.914206	884	35.3411	770	35.6328	820	37.1221	8.94922e-25	2.14394e-22	3.66592	up	Amino acid transport and metabolism
FBgn0038147	CCHa2	304	12.4819	442	17.3171	271	8.68779	4280	181.852	3860	174.643	4191	185.776	1.47656e-45	1.18984e-42	3.65266	up	Neuropeptide CCHamide-2 OS=Drosophila melanogaster OX=7227 GN=CCHa2 PE=1 SV=1
FBgn0036194	Dph1	473	13.8936	481	13.4441	583	13.12	5459	157.174	4838	157.419	6558	203.803	3.48023e-75	1.02829e-71	3.6358	up	Translation, ribosomal structure and biogenesis
FBgn0040256	Ugt35C1	129	5.17874	182	6.33637	144	4.08689	1247	48.5004	2000	86.0271	2164	94.0847	2.59986e-34	1.15226e-31	3.58523	up	UDP-glucoronosyl and UDP-glucosyl transferase;; Glycosyltransferase family 28 C-terminal domain
FBgn0039316	CG11893	7	0.293089	5	0.204248	3	0.101204	79	3.4781	108	5.0722	90	4.34181	2.03723e-15	2.40774e-13	3.53176	up	Ecdysteroid kinase;; Phosphotransferase enzyme family;; Choline/ethanolamine kinase;; Protein of unknown function (DUF1679)
FBgn0031296	CG4415	5	0.189548	3	0.109425	3	0.0620002	141	5.20638	33	1.35415	153	5.84059	1.47634e-11	1.0386e-09	3.48092	up	Transcription
FBgn0033108	CG15236	7	0.0729468	7	0.0615852	0	0	69	0.776528	113	1.31556	96	1.07935	1.46602e-12	1.21757e-10	3.42665	up	Unknow function
FBgn0286723	hll	22	0.572842	6	0.14115	4	0.0753569	351	8.77013	177	5.04915	171	4.77831	1.76475e-12	1.42207e-10	3.41214	up	Lipid transport and metabolism
FBgn0002565	Lsp2	94	2.064	147	3.50528	63	1.25163	773	16.9954	1421	36.2959	1526	35.2332	1.24392e-19	2.04186e-17	3.38571	up	Hemocyanin, ig-like domain;; Hemocyanin, copper containing domain;; Hemocyanin, all-alpha domain
FBgn0267472	asRNA:CR45822	9	0.973148	25	2.11317	37	2.53733	293	29.9734	248	28.411	208	23.8381	1.56395e-21	2.88809e-19	3.37128	up	Unknow function
FBgn0033836	CG18278	5	0.166839	1	0.0319007	4	0.103384	58	1.85749	82	2.97312	57	1.94005	3.4456e-11	2.24572e-09	3.32123	up	Carbohydrate transport and metabolism
FBgn0036348	CG17687	0	0	1	0.010099	0	0	45	0.46737	23	0.265691	31	0.35086	2.00018e-09	9.33136e-08	3.27948	up	Unknow function
FBgn0035434	Drsl5	7	2.5897	5	1.86261	2	0.618065	76	29.4011	104	44.3033	59	21.8134	7.9677e-12	5.93494e-10	3.25498	up	Gamma-thionin family;; Scorpion toxin-like domain
FBgn0041780	Ssl2	0	0	1	0.0397129	0	0	44	1.93081	40	1.99683	19	0.974734	4.88871e-09	2.03444e-07	3.21248	up	Adipocyte plasma membrane-associated protein OS=Gallus gallus OX=9031 GN=APMAP PE=2 SV=1
FBgn0050438	Ugt50B3	36	0.849159	30	0.793543	52	1.06322	326	9.18398	281	8.26667	350	11.0251	8.71707e-30	2.66442e-27	3.15146	up	UDP-glucoronosyl and UDP-glucosyl transferase;; Glycosyltransferase family 28 C-terminal domain
FBgn0039684	Obp99d	0	0	2	0.378531	3	0.467319	60	11.7337	34	7.45844	30	6.3123	2.65581e-09	1.17706e-07	3.14511	up	PBP/GOBP family
FBgn0052475	mthl8	0	0	0	0	0	0	25	0.422121	31	0.567707	32	0.609696	1.39264e-08	5.1867e-07	3.11968	up	Probable G-protein coupled receptor Mth-like 8 OS=Drosophila melanogaster OX=7227 GN=mthl8 PE=2 SV=2
FBgn0039613	Nepl20	2	0.046295	3	0.0694842	5	0.0939146	37	0.85961	54	1.39055	53	1.31896	4.69472e-10	2.49186e-08	3.0872	up	Amino acid transport and metabolism
FBgn0035880	Culd	135	2.36976	262	4.22047	175	2.23441	1339	21.7361	1731	32.6298	1409	25.2476	9.04827e-28	2.43042e-25	3.0549	up	Signal transduction mechanisms
FBgn0265310	lncRNA:CR44283	2	0.325707	4	0.613337	2	0.245458	51	7.95971	36	6.39649	43	7.19353	1.2009e-09	5.81681e-08	3.05073	up	Unknow function
Trans_newGene_20	--	0	0	4	1.01318	0	0	31	8.02143	51	15.202	45	12.5572	1.6751e-08	6.13558e-07	3.03106	up	Unknow function
FBgn0039040	CG13833	59	3.85466	56	3.19105	59	2.68217	516	31.7162	377	26.1549	407	28.3315	5.93938e-33	2.28899e-30	3.01331	up	Secondary metabolites biosynthesis, transport and catabolism
FBgn0015037	Cyp4p1	257	8.79585	249	8.25999	164	4.4725	1572	55.4737	1615	62.6362	2322	91.329	6.50114e-22	1.25274e-19	3.00977	up	Cytochrome P450
FBgn0085232	CG34203	5	0.908142	31	5.3525	18	2.51096	150	27.6947	204	40.9756	197	39.3864	7.06959e-12	5.35597e-10	2.98436	up	Unknow function
FBgn0261534	l(2)34Fc	246	29.3802	185	19.2425	156	12.9055	2451	276.614	943	122.89	1621	188.353	1.63255e-17	2.29697e-15	2.95684	up	Unknow function
FBgn0038790	MtnC	16	17.7541	16	17.9319	18	16.9947	130	160.969	252	349.053	85	87.1742	8.39434e-12	6.20062e-10	2.95494	up	Inorganic ion transport and metabolism
FBgn0034335	GstE1	177	15.2803	197	15.8583	189	12.3353	1208	98.4318	1362	127.384	1105	95.2213	3.49016e-41	1.93355e-38	2.8815	up	Posttranslational modification, protein turnover, chaperones
FBgn0262536	CG43090	279	37.5066	980	117.93	613	60.0549	3784	523.139	5410	795.525	4490	702.105	3.3099e-16	4.19127e-14	2.84788	up	Unknow function
FBgn0051810	CG31810	0	0	4	0.220454	0	0	21	1.28054	45	3.01364	80	5.3472	2.73473e-07	7.0229e-06	2.82483	up	Lipid transport and metabolism
FBgn0262146	MtnE	3	1.03579	10	2.42033	34	7.95208	105	32.752	142	47.4176	205	48.7813	5.46772e-09	2.25423e-07	2.80076	up	Inorganic ion transport and metabolism
FBgn0261393	alpha-Est5	108	3.36841	151	3.72222	160	3.38919	730	20.9796	1033	33.1292	816	26.8341	5.60378e-30	1.774e-27	2.79308	up	Carboxylesterase family;; alpha/beta hydrolase fold
FBgn0003313	sala	20	0.866407	10	0.341143	11	0.522999	139	6.77567	121	6.67991	83	3.92722	5.89183e-11	3.70392e-09	2.74822	up	Protein spalt-accessory OS=Drosophila melanogaster OX=7227 GN=sala PE=2 SV=2
FBgn0031406	Send1	274	24.9507	866	70.0815	576	37.7084	4420	405.161	3322	336.19	3480	348.253	8.78029e-18	1.27588e-15	2.74759	up	Amino acid transport and metabolism
FBgn0038631	CG7695	171	18.9725	161	16.0891	123	9.89518	804	84.2616	1209	142.695	967	111.425	1.08873e-19	1.85586e-17	2.74037	up	Unknow function
FBgn0042119	Cpr65Au	232	33.0191	164	28.1097	109	15.6042	2053	313.951	809	123.354	1083	156.582	5.84334e-13	5.07798e-11	2.73576	up	Insect cuticle protein
FBgn0261989	CG42807	99	7.1873	224	15.6623	191	11.0398	1408	100.574	1019	78.693	777	60.626	1.52918e-20	2.71093e-18	2.73131	up	Unknow function
FBgn0263830	CG40486	420	30.177	449	29.0606	362	19.4762	3126	213.173	1756	140.69	2864	215.277	1.51479e-23	3.19694e-21	2.72799	up	Secondary metabolites biosynthesis, transport and catabolism
FBgn0039685	Obp99b	13	1.82754	12	1.79126	8	0.975236	164	24.3199	58	9.56283	73	11.1452	3.39578e-09	1.48277e-07	2.7165	up	PBP/GOBP family
FBgn0038422	CG14880	16	0.310975	6	0.114149	11	0.167912	100	1.83211	76	1.57876	93	1.7247	3.02817e-10	1.6776e-08	2.7165	up	Chitin binding Peritrophin-A domain
FBgn0038660	CG14291	25	0.820071	36	1.10553	28	0.688997	210	6.5018	180	6.34724	153	5.18381	2.35807e-17	3.26593e-15	2.64851	up	Sulfatase;; Domain of unknown function (DUF4976);; Type I phosphodiesterase / nucleotide pyrophosphatase
FBgn0262142	lncRNA:CR42868	32	13.4807	28	11.4995	18	6.15433	181	80.5656	160	77.5002	178	76.3222	6.95029e-14	6.92218e-12	2.63799	up	Unknow function
FBgn0260396	CG42521	142	36.5935	285	64.4693	198	36.2702	1126	261.167	1248	337.745	1111	281.499	1.61277e-22	3.24901e-20	2.61344	up	Unknow function
FBgn0263504	lncRNA:CR43493	5	0.11933	4	0.0850916	2	0.0357184	57	1.47986	35	0.9359	30	0.833575	4.38326e-07	1.04444e-05	2.57922	up	Unknow function
FBgn0051955	CG31955	11	0.936383	13	1.29841	6	0.762774	75	6.90912	50	6.02073	89	9.37852	9.12223e-09	3.51563e-07	2.5742	up	Unknow function
FBgn0053109	CG33109	789	44.7377	920	49.7755	393	17.2324	2379	139.827	5075	327.249	7157	461.695	2.87954e-10	1.6053e-08	2.56799	up	Amino acid transport and metabolism
FBgn0259697	nvd	8	0.389893	9	0.396291	16	0.526081	104	5.02552	45	2.12129	70	3.91098	7.14556e-09	2.8276e-07	2.55343	up	Cholesterol 7-desaturase OS=Caenorhabditis elegans OX=6239 GN=daf-36 PE=1 SV=2
FBgn0033205	CG2064	98	5.13496	181	9.09338	96	3.93064	749	38.6129	667	38.5868	670	38.2892	2.76884e-17	3.77585e-15	2.53349	up	Secondary metabolites biosynthesis, transport and catabolism
FBgn0053510	CG33510	22	0.793203	18	0.548046	19	0.423173	88	2.68629	134	4.19734	132	4.7147	8.75839e-11	5.31742e-09	2.4997	up	Ecdysteroid kinase;; Protein of unknown function (DUF1679);; Phosphotransferase enzyme family
FBgn0259817	SteXh:CG42398	46	6.51823	64	8.44449	43	4.63796	279	37.8346	307	47.1981	235	35.0718	1.61395e-16	2.10383e-14	2.4872	up	Casein kinase II regulatory subunit
FBgn0037683	CG18473	106	5.69391	196	9.47163	89	3.43928	495	25.5494	894	52.9719	899	52.6281	1.55762e-11	1.08714e-09	2.48272	up	Phosphotriesterase family
FBgn0040532	CG8369	514	136.14	571	132.978	469	89.5854	3024	830.471	2250	661.365	2462	671.666	2.39619e-28	6.85156e-26	2.47162	up	Unknow function
FBgn0262484	CG43074	274	33.0987	833	104.243	582	58.8883	2231	272.668	3229	436.823	3572	473.821	3.4521e-13	3.12239e-11	2.47109	up	Unknow function
FBgn0083972	CG34136	257	27.3868	305	28.039	186	13.856	1180	123.949	1011	118.607	1984	224.646	2.3258e-13	2.19318e-11	2.46799	up	Unknow function
FBgn0031558	CG16704	196	97.4419	291	135.527	199	73.6362	1313	645.755	965	525.021	1155	579.43	3.19268e-22	6.28886e-20	2.45655	up	Posttranslational modification, protein turnover, chaperones
FBgn0051681	CG31681	175	14.0025	579	42.4744	437	26.2248	2474	198.366	2085	184.103	1689	153.424	6.74862e-14	6.7977e-12	2.45548	up	Amino acid transport and metabolism
FBgn0030778	CG4678	15	0.453023	29	0.800002	25	0.541501	146	4.22001	120	3.85961	109	3.336	1.5495e-12	1.26007e-10	2.45547	up	Zinc carboxypeptidase;; Carboxypeptidase regulatory-like domain
FBgn0004629	Cys	903	200.768	752	150.852	619	100.646	4750	991.448	3352	800.616	3705	839.034	1.81683e-19	2.88037e-17	2.44975	up	Cystatin domain
FBgn0015033	Cyp4d8	164	6.80024	159	5.87247	220	6.46231	888	34.8189	791	35.2662	830	36.7866	5.49017e-40	2.86264e-37	2.444	up	Cytochrome P450
FBgn0051469	CG31469	26	3.76786	28	3.74427	45	4.92714	213	29.8403	125	19.7791	164	25.1684	7.73014e-14	7.61333e-12	2.42258	up	Signal transduction mechanisms
FBgn0010549	l(2)03659	4	0.055995	3	0.0396912	14	0.150075	44	0.606617	64	0.862658	47	0.715849	1.22032e-06	2.49237e-05	2.40561	up	Secondary metabolites biosynthesis, transport and catabolism
FBgn0037385	glob3	145	3.90229	183	4.30909	105	1.93557	630	18.0007	741	23.6572	841	27.0295	1.15369e-14	1.24712e-12	2.39827	up	Globin
FBgn0022355	Tsf1	19152	511.338	21460	511.333	14601	274.441	82988	1994.86	126905	3601.86	69634	1798.21	3.13489e-15	3.60878e-13	2.39364	up	Transferrin;; ABC transporter, phosphonate, periplasmic substrate-binding protein
FBgn0058198	CG40198	10	0.719917	21	0.771034	17	0.658585	67	2.90034	84	4.73454	132	7.29384	2.81288e-08	9.81627e-07	2.38767	up	RE21703p OS=Drosophila melanogaster OX=7227 GN=BcDNA:RE21703 PE=2 SV=1
FBgn0038914	fit	1204	170.609	575	88.1892	440	54.5126	6320	990.683	3168	538.878	4061	634.096	1.04643e-09	5.21097e-08	2.38577	up	Female-specific independent of transformer OS=Drosophila melanogaster OX=7227 GN=fit PE=1 SV=1
FBgn0002563	Lsp1beta	65	1.13716	48	0.947183	30	0.482159	138	2.38766	345	6.79172	452	7.85257	8.40651e-08	2.50893e-06	2.37801	up	Hemocyanin, copper containing domain;; Hemocyanin, ig-like domain;; Hemocyanin, all-alpha domain
FBgn0037488	CG14607	23	0.974934	12	0.471787	13	0.413166	75	2.99852	91	4.15336	128	5.38009	5.23363e-08	1.65092e-06	2.36679	up	Chitin binding Peritrophin-A domain
FBgn0024740	Lip2	57	2.75214	52	2.56095	19	0.669431	284	17.6251	253	16.2695	238	15.741	5.17313e-09	2.14274e-07	2.36455	up	Lipid transport and metabolism
FBgn0038194	Cyp6d5	3579	127.306	4688	159.107	2962	83.1888	13147	486.261	22648	859.931	18918	707.242	8.04148e-15	8.79996e-13	2.35729	up	Secondary metabolites biosynthesis, transport and catabolism
FBgn0000279	CecC	14	5.11036	4	1.49497	5	1.50348	180	70.0014	49	20.396	34	13.003	1.01581e-05	0.000148829	2.35052	up	Cecropin family
FBgn0013772	Cyp6a8	36	1.18413	41	1.26257	15	0.376194	169	5.70028	186	6.84021	180	6.65851	6.02605e-09	2.43904e-07	2.34667	up	Secondary metabolites biosynthesis, transport and catabolism
FBgn0037936	CG6908	44	1.95659	130	5.54157	64	2.23002	405	18.3786	372	18.5252	438	22.3375	9.2227e-11	5.56123e-09	2.34156	up	Ecdysteroid kinase;; Protein of unknown function (DUF1679);; Phosphotransferase enzyme family
FBgn0034364	CG5493	35	2.01436	47	2.42999	26	1.02507	150	7.4813	166	9.42904	254	13.7247	1.1059e-09	5.40832e-08	2.319	up	Amino acid transport and metabolism
FBgn0030326	CG2444	23	2.97526	13	1.38632	11	0.929976	137	16.4343	52	7.03195	115	14.7536	5.09818e-07	1.17971e-05	2.31264	up	Single domain von Willebrand factor type C
FBgn0052198	CG32198	5	0.916452	5	0.961826	2	0.316376	45	9.33131	63	14.065	17	3.24297	1.49115e-05	0.000202103	2.30667	up	Unknow function
FBgn0264746	CG44004	4	0.192571	11	0.524246	7	0.245533	33	1.6717	44	2.54915	68	4.09664	3.62738e-06	6.18329e-05	2.28987	up	Unknow function
FBgn0035409	CG14963	30	2.42759	26	1.8156	4	0.224227	174	13.5265	752	66.2134	930	80.5387	4.53985e-05	0.000513936	2.27497	up	Insect allergen related repeat, nitrile-specifier detoxification
FBgn0264437	lncRNA:CR43855	2	0.948559	2	0.948642	3	1.17442	28	14.6004	14	7.79378	32	16.072	2.7696e-05	0.000340024	2.26955	up	Haemolymph juvenile hormone binding protein (JHBP)
FBgn0036750	CG6034	10	0.395702	6	0.206285	0	0	68	2.6578	40	1.73971	54	2.44355	1.9393e-05	0.000252423	2.25406	up	Gamma-thionin family
FBgn0037288	CG14661	3175	175.702	2705	152.548	1929	88.3244	13365	760.13	9396	588.768	13176	791.989	3.18277e-14	3.31907e-12	2.25003	up	Haemolymph juvenile hormone binding protein (JHBP)
FBgn0042186	CG17239	88	10.8265	405	42.9639	231	19.7383	1201	132.077	944	109.886	1389	157.31	5.81266e-09	2.36346e-07	2.24988	up	Amino acid transport and metabolism
FBgn0267605	asRNA:CR45943	57	18.4933	57	17.028	49	11.9937	363	117.324	219	78.6524	179	58.1171	1.98776e-11	1.35534e-09	2.23274	up	Unknow function
FBgn0085485	CG34456	9	1.12924	8	0.907245	10	0.928861	84	10.1523	43	6.00674	34	4.39046	2.02114e-06	3.77962e-05	2.23146	up	Coenzyme transport and metabolism
FBgn0030051	spirit	165	6.60036	332	10.9353	284	7.47015	1026	35.8149	1038	43.1962	1116	43.8071	7.45822e-19	1.15982e-16	2.22101	up	Amino acid transport and metabolism
FBgn0052282	Drsl4	690	419.604	740	427.224	485	231.064	5148	3206.61	1755	1235.83	2365	1430.51	6.21682e-10	3.18531e-08	2.20419	up	Gamma-thionin family
FBgn0032824	CG13962	5	0.617325	0	0	2	0.191342	43	4.11092	17	1.74766	42	4.04642	6.54297e-05	0.000688426	2.19761	up	Haemolymph juvenile hormone binding protein (JHBP)
FBgn0035348	CG16758	3347	126.695	6262	226.764	4168	119.343	14079	501.319	19182	781.834	24454	945.005	3.25708e-13	3.00737e-11	2.18697	up	Nucleotide transport and metabolism
FBgn0063493	GstE7	75	7.4395	185	16.4448	195	14.3296	741	73.9041	622	68.4183	494	54.1078	2.44096e-13	2.27755e-11	2.18399	up	Posttranslational modification, protein turnover, chaperones
FBgn0050355	CG30355	7	0.677738	8	0.811667	10	0.826544	59	5.95586	106	11.5904	18	1.94775	2.5365e-05	0.000317116	2.17303	up	Lipid transport and metabolism
FBgn0265344	lncRNA:CR44298	9	7.30119	7	5.76527	8	5.52268	40	34.7468	40	38.2578	51	40.5152	2.92599e-06	5.20803e-05	2.16725	up	Unknow function
FBgn0250839	CG2016	11	0.754515	20	1.24719	6	0.330695	90	5.49108	50	3.65512	72	5.18632	2.89562e-06	5.16434e-05	2.16583	up	Haemolymph juvenile hormone binding protein (JHBP)
FBgn0262881	CG43236	3	1.0978	3	1.00222	1	0.272837	47	17.2554	14	5.58873	22	8.31979	9.21131e-05	0.0009022	2.15532	up	Unknow function
FBgn0033830	CG10814	23	1.04805	16	0.620216	7	0.214406	2024	81.4407	175	8.36398	160	7.13282	0.000127309	0.00117061	2.13202	up	Lipid transport and metabolism
FBgn0032022	CG14275	168	13.9192	207	16.5088	191	12.0512	844	68.9312	516	47.4574	858	74.2894	4.52458e-16	5.64871e-14	2.12954	up	Unknow function
FBgn0000276	CecA1	11	5.20429	16	7.94512	6	2.41176	252	134.751	32	17.831	31	15.5647	8.65535e-05	0.000862034	2.11534	up	Cecropin family
FBgn0033593	Listericin	443	99.1824	654	129.906	409	66.3589	1994	416.136	2147	514.63	1764	402.717	1.53044e-15	1.83322e-13	2.10953	up	Unknow function
FBgn0037126	CG14567	95	9.35817	120	11.0226	70	5.21337	430	39.135	320	33.2212	421	40.0667	1.15187e-11	8.23398e-10	2.10701	up	Unknow function
FBgn0010395	Itgbn	9	0.154545	50	0.794273	50	0.656595	127	2.42106	220	4.59997	168	3.6611	3.40124e-06	5.85409e-05	2.10329	up	Integrin beta chain VWA domain;; EGF-like domain;; Integrin plexin domain;; Integrin beta cytoplasmic domain;; Integrin beta epidermal growth factor like domain 1
FBgn0264748	CG44006	57	3.1521	81	3.91613	43	1.72142	216	12.3605	231	13.9214	327	21.2177	2.86391e-09	1.25672e-07	2.10012	up	Leucine Rich repeats (2 copies)
FBgn0030642	CG15642	110	6.20775	113	5.31472	101	3.76704	476	24.2839	394	23.5722	375	21.7402	1.47843e-17	2.11368e-15	2.09973	up	Major royal jelly protein
FBgn0037974	CG12224	11	0.666487	26	1.35293	17	0.705421	72	3.97825	75	4.83295	91	5.74916	3.61757e-07	8.80939e-06	2.07888	up	Haemolymph juvenile hormone binding protein (JHBP)
FBgn0032601	yellow-b	56	2.04765	138	4.58713	118	3.15766	382	13.2865	362	14.1805	420	16.2643	7.81786e-12	5.87267e-10	2.06291	up	Major royal jelly protein
FBgn0034387	Cyp12b2	417	13.2554	464	13.7155	315	7.62092	1299	41.172	1387	47.8092	1897	66.2891	3.916e-12	3.07181e-10	2.03949	up	Secondary metabolites biosynthesis, transport and catabolism
FBgn0051189	CG31189	361	31.5756	257	21.9651	170	10.3501	1356	119.575	795	76.3853	1148	111.75	7.31448e-09	2.86883e-07	2.02541	up	Haemolymph juvenile hormone binding protein (JHBP)
FBgn0032726	CG10621	1903	114.476	3873	197.59	2530	102.198	7894	431.223	10855	705.258	11696	750.933	5.54869e-12	4.27683e-10	2.01959	up	Amino acid transport and metabolism
Trans_newGene_157	--	72	1.53252	134	2.12426	84	1.0868	484	9.76906	228	5.14237	433	10.3717	6.43395e-09	2.57615e-07	2.01608	up	Probable RNA-directed DNA polymerase from transposon BS OS=Drosophila melanogaster OX=7227 GN=RTase PE=2 SV=1
FBgn0283437	PPO1	1043	26.039	517	12.0572	441	8.29364	2677	64.1133	2662	72.2272	3096	80.4418	2.93819e-08	1.02134e-06	2.01121	up	Hemocyanin, ig-like domain;; Hemocyanin, copper containing domain;; Hemocyanin, all-alpha domain;; Common central domain of tyrosinase
FBgn0036549	CG10516	505	23.9944	474	19.4897	386	12.6915	1732	76.2682	1670	84.1083	1543	73.4814	9.46329e-16	1.14908e-13	2.00206	up	SPRY domain
FBgn0261990	CG42808	107	11.1767	161	17.3921	89	7.80106	528	54.647	319	36.7019	537	55.4839	1.45665e-09	6.94179e-08	1.99935	up	Unknow function
FBgn0036563	CG13075	3	0.174677	2	0.10634	11	0.47261	56	3.17071	41	2.59306	13	0.802702	0.000239316	0.00195692	1.99353	up	Unknow function
FBgn0050361	mtt	2	0.0133068	7	0.0622776	0	0	18	0.232481	37	0.475614	28	0.332863	0.000330883	0.00256601	1.98726	up	Receptor family ligand binding region;; 7 transmembrane sweet-taste receptor of 3 GCPR;; Nine Cysteines Domain of family 3 GPCR
FBgn0039811	CG15550	4	0.829416	2	0.366066	1	0.14928	24	4.7519	14	3.10931	35	7.34687	0.000358678	0.00273608	1.9798	up	Unknow function
FBgn0034312	CG10916	68	2.09503	80	2.23923	84	1.95628	244	7.65228	262	8.89359	291	10.0735	1.81288e-14	1.91302e-12	1.97597	up	Unknow function
FBgn0035578	CG13707	8	0.486569	13	0.645636	10	0.374858	45	2.47288	48	3.13926	41	2.6546	1.16557e-05	0.000166749	1.97196	up	Unknow function
FBgn0032055	Sgp	1227	46.8346	2101	69.8606	1168	31.8901	6912	262.26	4914	206.925	4488	192.733	8.79008e-12	6.43928e-10	1.96682	up	Lipid transport and metabolism
FBgn0051300	CG31300	118	4.5433	233	9.20404	169	5.48391	453	18.0605	749	32.3996	647	27.7922	4.39512e-10	2.34689e-08	1.96239	up	Ecdysteroid kinase;; Protein of unknown function (DUF1679);; Phosphotransferase enzyme family;; Choline/ethanolamine kinase
FBgn0034480	CG16898	103	4.81603	130	5.82264	75	2.76594	436	20.8876	353	18.3025	347	18.7176	1.45173e-10	8.46589e-09	1.95604	up	Ecdysteroid kinase;; Protein of unknown function (DUF1679);; Choline/ethanolamine kinase
FBgn0011280	Obp19d	68	7.87235	95	11.0333	58	5.18018	311	34.2389	317	40.4686	191	20.966	4.67631e-09	1.96449e-07	1.95416	up	PBP/GOBP family
FBgn0038733	CG11407	46	1.52229	60	1.94154	40	1.05105	164	5.37041	156	5.71639	219	7.92873	8.52018e-09	3.31241e-07	1.9514	up	Eukaryotic-type carbonic anhydrase
FBgn0038956	CAH8	7	0.443875	8	0.436031	6	0.268622	18	1.04116	51	3.46418	54	3.62005	0.000158224	0.0013983	1.95024	up	Eukaryotic-type carbonic anhydrase
FBgn0034517	Cpr57A	217	26.5038	242	25.918	147	12.5223	848	88.5726	580	69.9768	788	91.4601	1.48307e-10	8.59212e-09	1.94936	up	Insect cuticle protein
FBgn0031560	CG16713	1808	1115.05	1823	1046.3	1292	581.42	6253	4258.73	4809	3496.86	6238	3985.02	5.63379e-13	4.96728e-11	1.93569	up	Posttranslational modification, protein turnover, chaperones
FBgn0016675	Lectin-galC1	1499	148.849	1977	192.834	1937	158.189	6446	584.047	4909	505.803	6120	609.261	6.69005e-27	1.74413e-24	1.93258	up	Lectin C-type domain
FBgn0031031	CG14218	12	0.458378	8	0.229496	24	0.590635	58	1.8951	72	2.82945	44	1.52653	1.88971e-05	0.000247056	1.93072	up	Unknow function
FBgn0267339	p38c	12	0.763126	60	3.3088	52	2.32138	224	13.6625	117	8.02044	157	11.2257	8.38901e-06	0.000126678	1.92452	up	Signal transduction mechanisms
FBgn0037405	CG1077	29	0.636883	143	3.08991	111	1.92591	270	4.33068	367	6.43478	426	7.39025	3.76359e-06	6.3665e-05	1.9128	up	Kazal-type serine protease inhibitor domain;; Kazal-type serine protease inhibitor domain
FBgn0022359	Sodh-2	217	10.6116	218	8.704	305	9.61251	798	34.2523	700	35.8389	835	40.3366	4.09023e-23	8.43157e-21	1.91078	up	Lectin C-type domain
FBgn0031636	CG12194	105	3.13706	164	4.10746	343	6.88805	531	15.1115	852	27.5886	634	20.1487	1.05479e-08	4.01272e-07	1.91076	up	Ras family;; Ras of Complex, Roc, domain of DAPkinase
FBgn0264253	Send2	5	0.502121	5	0.476187	1	0.077443	15	1.49154	31	3.43522	49	5.33539	0.000530813	0.00371653	1.91043	up	Ecdysteroid kinase;; Protein of unknown function (DUF1679)
FBgn0031629	Clect27	264	11.1666	243	10.637	210	7.41337	916	38.6373	664	31.3483	863	36.4752	3.3898e-13	3.09764e-11	1.90875	up	Lectin C-type domain
FBgn0053192	MtnD	0	0	3	3.77683	26	27.0774	60	82.5653	62	92.4625	92	109.025	0.000560143	0.00387899	1.90614	up	PBP/GOBP family
FBgn0262945	lncRNA:CR43264	30	19.4412	20	10.9938	33	14.9788	201	121.504	50	35.2821	105	63.8066	2.07756e-05	0.000268056	1.89622	up	Unknow function
FBgn0010423	TpnC47D	273	39.7497	255	34.7087	218	23.5016	809	113.25	661	106.221	1082	166.121	6.52754e-11	4.07466e-09	1.89444	up	Signal transduction mechanisms
FBgn0264541	CG43920	10	3.31001	1	0.300108	8	2.00031	105	34.5364	36	13.2395	20	6.67388	0.000672861	0.00446091	1.87821	up	Unknow function
FBgn0033203	CG2070	1081	61.8405	1178	59.7956	870	36.1151	4260	223.734	2457	149.528	3847	224.95	1.244e-11	8.82143e-10	1.87477	up	Secondary metabolites biosynthesis, transport and catabolism
FBgn0028988	Spn42Dd	518	25.3549	474	21.2343	375	13.753	1683	80.6319	1560	82.9969	1327	68.584	1.11532e-12	9.50597e-11	1.87431	up	Defense mechanisms
FBgn0051205	CG31205	311	22.6076	307	20.2953	200	10.7095	1326	92.0191	628	48.8854	981	78.7452	1.45545e-08	5.39796e-07	1.87273	up	Amino acid transport and metabolism
FBgn0085419	Rgk2	45	0.490088	53	0.491047	29	0.241554	98	1.01991	166	1.84318	224	2.44371	6.43354e-06	0.000101111	1.86764	up	Ras family;; Ras of Complex, Roc, domain of DAPkinase
FBgn0039324	CG10553	180	7.64031	216	8.88372	157	5.26662	387	16.9743	734	35.4917	788	38.6415	4.10966e-08	1.34919e-06	1.86343	up	Ecdysteroid kinase;; Protein of unknown function (DUF1679)
FBgn0033949	Had2	77	5.53255	86	5.16264	55	2.64908	327	20.7823	148	11.1728	334	23.5514	7.47406e-07	1.63178e-05	1.85726	up	Lipid transport and metabolism
FBgn0039686	CG15506	8	0.285833	6	0.215665	11	0.290642	39	1.414	28	1.14002	35	1.35812	0.000101696	0.000980881	1.85507	up	Unknow function
FBgn0046878	Obp83cd	103	7.47993	121	8.88552	90	5.38063	332	24.5249	310	25.226	390	30.355	4.47725e-11	2.85513e-09	1.85395	up	PBP/GOBP family
FBgn0020277	lush	40	2.85059	46	2.97976	35	1.79426	128	9.48731	126	10.5311	155	12.6123	4.00829e-08	1.33069e-06	1.84921	up	PBP/GOBP family
FBgn0261538	CG42662	10	1.43786	18	2.41244	11	1.40168	66	11.8918	50	9.50686	37	6.68333	4.16205e-05	0.000476031	1.84569	up	Unknow function
FBgn0085195	CG34166	3237	375.94	3422	783.989	2005	369.951	9607	977.082	8725	859.314	10719	911.763	5.07029e-10	2.64371e-08	1.83816	up	Unknow function
FBgn0012042	AttA	209	17.7323	130	10.1438	102	6.3863	2306	193.79	1131	106.238	197	17.5695	0.000828539	0.00526464	1.83572	up	Attacin, C-terminal region;; Attacin, N-terminal region
FBgn0039114	Lsd-1	4544	179.796	5275	195.97	3293	98.2219	13348	505.026	16614	706.895	12918	513.523	6.7238e-11	4.16782e-09	1.83357	up	Perilipin family
FBgn0040972	CG16978	25	8.70894	22	6.9014	19	4.91648	118	39.3327	61	22.802	69	23.8706	7.27959e-06	0.000112415	1.82893	up	Fanconi anaemia group A protein N terminus
FBgn0050001	CG30001	8	0.34732	11	0.447173	15	0.500189	71	3.2243	26	1.26764	40	1.98483	0.000114544	0.00107328	1.82833	up	Fanconi anaemia group A protein N terminus
FBgn0039759	CG9733	7	0.283831	31	1.10139	15	0.394527	35	1.30896	225	9.73007	45	1.87247	0.000644133	0.00430913	1.82547	up	Amino acid transport and metabolism
FBgn0038330	CG14868	45	1.1991	39	1.03296	49	1.03302	152	3.90168	122	3.55687	151	4.12683	2.14487e-09	9.90213e-08	1.81675	up	Unknow function
FBgn0052277	CG32277	10	0.828513	68	4.93963	45	2.66829	209	16.6364	201	18.2093	87	7.58955	0.000122404	0.00113374	1.81123	up	Amino acid transport and metabolism
FBgn0265052	St3	172	9.11555	177	9.29503	148	6.22025	443	24.721	548	32.9471	569	32.7077	4.23555e-11	2.74043e-09	1.80813	up	Sulfotransferase domain
FBgn0032264	Lip4	895	35.1901	494	17.9684	561	16.5042	3078	111.909	1893	77.9475	1695	68.792	3.80004e-08	1.28074e-06	1.8034	up	Lipid transport and metabolism
FBgn0039820	CG15554	66	5.88152	46	3.47136	40	2.34339	247	20.1288	140	13.2701	149	13.1528	1.02414e-06	2.15403e-05	1.80324	up	Unknow function
FBgn0031564	CG2816	9	1.74544	7	1.13721	16	2.08035	55	9.80687	31	6.30886	38	7.54866	9.78884e-05	0.000950365	1.80226	up	Posttranslational modification, protein turnover, chaperones
FBgn0036997	CG5955	35	1.63618	11	0.43822	16	0.508795	71	3.07748	78	3.88716	118	5.59915	0.000144257	0.00130081	1.8001	up	NAD dependent epimerase/dehydratase family;; GDP-mannose 4,6 dehydratase;; RmlD substrate binding domain;; 3-beta hydroxysteroid dehydrogenase/isomerase family;; Polysaccharide biosynthesis protein;; Male sterility protein
FBgn0266705	asRNA:CR45195	128	9.96959	123	8.09566	153	7.95713	397	27.6289	352	28.8163	466	36.4537	5.82674e-14	5.93658e-12	1.79947	up	Unknow function
FBgn0040606	CG6503	10324	5588.9	6309	2807.49	4171	1536.47	26239	14457	21404	13241.7	25860	14321.6	3.61122e-07	8.80939e-06	1.79629	up	Unknow function
FBgn0035452	CG10359	36	1.3506	35	1.14847	37	0.937755	143	5.18721	73	2.97988	154	6.26075	1.7061e-06	3.30916e-05	1.79555	up	Fibrinogen beta and gamma chains, C-terminal globular domain
FBgn0052039	CG32039	150	14.8183	75	6.73385	159	11.0651	558	54.1247	315	34.491	391	40.6329	5.01038e-08	1.60913e-06	1.79537	up	Unknow function
FBgn0041183	Tep1	6	0.0715228	10	0.114969	19	0.180274	54	0.662403	35	0.462604	39	0.525976	0.000106155	0.00101396	1.77662	up	Posttranslational modification, protein turnover, chaperones
FBgn0259098	CG42246	29	6.87424	38	12.234	25	4.36021	134	43.9982	80	29.9717	89	30.9047	2.41464e-06	4.42218e-05	1.76584	up	Unknow function
FBgn0051313	CG31313	2528	556.746	2136	433.992	1477	248.122	8251	1417.74	5263	1081.49	6343	1206.14	5.6302e-09	2.29982e-07	1.76401	up	Cystatin domain
FBgn0035623	mthl2	81	2.63874	96	2.91311	61	1.53134	256	8.58146	197	7.16479	319	12.1665	1.4098e-07	3.96713e-06	1.76013	up	Signal transduction mechanisms
FBgn0267914	asRNA:CR46195	522	49.0703	612	51.1737	471	32.1001	2059	175.911	1296	128.375	1484	139.338	3.36946e-12	2.66669e-10	1.75048	up	Unknow function
FBgn0051103	CG31103	165	6.95519	135	4.8664	128	3.79544	508	21.5761	382	17.7061	415	20.086	1.89752e-10	1.07818e-08	1.74397	up	Major Facilitator Superfamily;; Sugar (and other) transporter
FBgn0032494	CG5945	1918	135.632	1224	80.5957	876	46.3577	5091	364.232	3364	269.411	5022	400.799	4.97456e-07	1.15431e-05	1.74394	up	Haemolymph juvenile hormone binding protein (JHBP)
FBgn0039742	CG15528	10	0.686552	17	0.957793	25	1.09975	53	3.25063	47	3.39345	76	4.95616	4.83381e-05	0.000542366	1.74289	up	Commissureless
FBgn0041160	comm2	91	3.19942	92	3.2415	61	1.72468	224	7.66793	257	9.8034	292	10.4415	1.21312e-07	3.51407e-06	1.73836	up	Commissureless
FBgn0036587	CG4950	228	5.87211	238	5.5784	148	2.88274	586	15.8738	564	16.1344	776	23.5184	3.96914e-08	1.32414e-06	1.73336	up	Leucine rich repeat;; Leucine Rich repeats (2 copies);; BspA type Leucine rich repeat region (6 copies);; Leucine Rich repeat;; Leucine-rich repeat
FBgn0031821	KFase	88	4.79957	104	5.4646	83	3.05672	279	13.7135	230	12.7674	316	19.3873	1.00575e-09	5.0367e-08	1.7325	up	Amino acid transport and metabolism
FBgn0032178	Spn31A	29	1.43923	30	1.25805	36	1.20586	125	5.83823	73	3.91593	96	5.02835	6.89807e-07	1.5248e-05	1.72852	up	Defense mechanisms
FBgn0036105	Blos4	33	2.55969	35	3.67899	39	2.84197	135	11.611	77	6.89679	118	10.864	5.73066e-07	1.28599e-05	1.72674	up	Biogenesis of lysosome-related organelles complex 1 subunit 4 OS=Drosophila melanogaster OX=7227 GN=Blos4 PE=1 SV=1
FBgn0260004	Snmp1	215	5.6261	217	5.46257	153	3.3639	1023	26.8573	519	14.8945	386	11.3273	1.07802e-06	2.23784e-05	1.7265	up	Signal transduction mechanisms
FBgn0035933	CG13309	810	83.9544	845	78.3022	636	47.6906	1922	187.374	2143	235.008	2755	290.429	5.44892e-10	2.80809e-08	1.72048	up	Unknow function
FBgn0262823	hemo	9	0.699922	12	0.831704	5	0.284712	44	3.47248	23	1.96145	43	3.73113	0.000585316	0.00400637	1.71875	up	Unknow function
FBgn0033644	Tret1-2	52	2.41164	39	1.42844	32	0.942674	135	5.90402	180	8.98103	99	5.05884	9.66333e-06	0.000142998	1.71424	up	Sugar (and other) transporter;; Major Facilitator Superfamily
FBgn0262608	CG43134	2665	1156.8	3763	1566.36	3876	1330.84	12044	5252.78	12179	6165.03	5696	2452.82	7.35013e-10	3.74434e-08	1.71381	up	Unknow function
FBgn0028418	Lk	38	5.03843	48	5.58996	39	3.68174	136	16.3557	116	16.1813	123	16.0778	4.80663e-08	1.55496e-06	1.70814	up	Leucokinin OS=Drosophila melanogaster OX=7227 GN=Lk PE=1 SV=3
FBgn0040102	lectin-24Db	142	6.3341	97	4.37393	71	2.5624	360	16.1259	232	11.3812	435	20.5875	6.16887e-06	9.74703e-05	1.69802	up	Lectin C-type domain
FBgn0026718	Agpat2	362	13.2564	375	13.3396	632	19.2255	1581	60.3328	1299	53.0213	899	35.5999	2.63243e-12	2.10215e-10	1.69784	up	Lipid transport and metabolism
FBgn0028429	I-2	684	21.0345	643	20.3206	682	17.2088	1828	56.8784	1818	62.4587	1930	62.847	4.96146e-17	6.6634e-15	1.69624	up	Protein phosphatase inhibitor 2 (IPP-2)
FBgn0262900	CG43255	78	16.736	205	42.7894	116	19.6695	428	94.6353	441	106.491	333	78.4139	5.47998e-07	1.24232e-05	1.6959	up	Unknow function
FBgn0265635	lncRNA:CR44442	6	0.307388	11	0.447038	3	0.11135	21	0.880378	42	1.97097	30	1.41254	0.0011802	0.00691886	1.69374	up	Unknow function
FBgn0036121	CG6310	65	7.79647	77	8.25775	140	10.8314	289	33.8361	175	23.4683	343	44.2321	2.78227e-07	7.10723e-06	1.69343	up	Unknow function
FBgn0038257	smp-30	1468	85.7471	1732	94.533	1111	48.2608	5333	287.664	3168	194.034	4331	252.382	2.28771e-09	1.04527e-07	1.69305	up	SMP-30/Gluconolactonase/LRE-like region
FBgn0050489	Cyp12d1-p	142	4.93544	193	6.03523	198	4.99832	407	13.8149	652	24.6683	434	16.7433	1.0903e-09	5.39912e-08	1.68919	up	Secondary metabolites biosynthesis, transport and catabolism
FBgn0030332	CG9360	308	21.4653	555	36.0374	476	24.7834	1271	83.3574	1601	121.623	908	65.075	1.11046e-09	5.40832e-08	1.68876	up	Secondary metabolites biosynthesis, transport and catabolism
FBgn0027562	CG10345	52	1.30984	125	2.80181	81	1.49238	233	6.32677	210	5.73547	335	9.58617	1.6987e-06	3.30916e-05	1.68838	up	Signal transduction mechanisms
FBgn0041194	Prat2	2762	93.3473	4838	138.772	3137	71.337	6136	189.987	13394	477.449	12153	435.934	5.15717e-07	1.18122e-05	1.68209	up	Nucleotide transport and metabolism
FBgn0063492	GstE8	153	10.617	186	11.0663	207	10.2278	604	41.9721	525	39.6134	377	29.4221	5.65992e-13	4.96728e-11	1.68128	up	Posttranslational modification, protein turnover, chaperones
FBgn0263336	lncRNA:CR43417	264	12.4754	335	13.2107	193	6.29545	823	38.3502	808	41.0817	696	35.4712	9.10559e-09	3.51563e-07	1.6803	up	Unknow function
FBgn0039864	CG11550	2	0.141266	5	0.309418	1	0.050941	24	1.61705	11	0.831061	22	1.64059	0.00250205	0.012523	1.68016	normal	Lipid transport and metabolism
FBgn0026268	antdh	116	8.72326	159	10.2369	167	8.46485	536	35.3675	229	18.0085	530	38.9546	2.60752e-07	6.79796e-06	1.67886	up	Secondary metabolites biosynthesis, transport and catabolism
FBgn0038865	cDIP	1050	33.951	1227	33.5237	821	17.9848	3105	94.1388	3153	109.011	2625	88.201	1.15454e-10	6.83065e-09	1.67542	up	Leucine rich repeat;; Leucine Rich repeats (2 copies);; BspA type Leucine rich repeat region (6 copies);; Leucine-rich repeat;; Leucine Rich Repeat
FBgn0000092	CG2650	14	0.81761	24	1.33482	19	0.841302	72	3.99318	51	3.25416	55	3.16481	3.14527e-05	0.00038035	1.67498	up	Haemolymph juvenile hormone binding protein (JHBP)
FBgn0038730	CG6300	1	0.0328122	11	0.36328	6	0.161016	9	0.294959	48	1.76161	52	1.86337	0.00251294	0.0125491	1.67114	normal	Carboxylesterase family
FBgn0030073	CG10962	182	10.6632	240	12.5747	213	8.87369	526	28.02	633	38.9761	562	32.3448	7.76483e-13	6.68228e-11	1.66037	up	N-acetylmuramoyl-L-alanine amidase
FBgn0031146	CG15449	21	2.55506	21	2.1492	13	1.06578	110	12.6582	38	4.90471	57	7.2921	0.000339904	0.00262906	1.65394	up	WAP-type (Whey Acidic Protein) 'four-disulfide core'
FBgn0033574	Spn47C	307	13.0074	283	10.8807	261	8.30526	787	33.8052	664	30.7502	934	43.8344	2.67657e-10	1.50159e-08	1.65371	up	Haemolymph juvenile hormone binding protein (JHBP)
FBgn0265541	CR44391	13	1.32234	9	0.82695	11	0.817675	28	2.91413	46	5.14216	44	4.92811	0.000486095	0.00345823	1.65348	up	SMP-30/Gluconolactonase/LRE-like region
FBgn0030968	CG7322	1752	147.99	1548	104.108	1143	61.3303	4133	311.249	3845	338.438	4779	397.527	5.53311e-09	2.27062e-07	1.64765	up	EF hand;; EF-hand domain pair;; EF-hand domain;; EF hand
FBgn0031327	CG5397	1199	31.2821	1658	40.1355	1261	24.3877	4165	103.429	3041	86.7406	4001	111.152	1.18724e-12	1.00226e-10	1.64414	up	Carboxylesterase family
FBgn0035806	PGRP-SD	543	50.8958	455	39.236	296	20.5044	1763	156.016	1054	107.162	1095	107.238	6.24486e-07	1.39432e-05	1.63592	up	N-acetylmuramoyl-L-alanine amidase
FBgn0029898	CG14439	495	16.7515	469	16.587	334	9.60916	1345	44.2806	1130	45.0489	1211	47.1906	3.633e-09	1.56325e-07	1.63512	up	Insect cuticle protein
FBgn0050197	CG30197	631	135.957	414	79.2214	466	71.7964	1859	395.453	1023	241.169	1490	328.846	5.29694e-08	1.66497e-06	1.63339	up	WAP-type (Whey Acidic Protein) 'four-disulfide core'
FBgn0039483	CG14259	367	23.9121	266	15.5036	209	9.88627	918	59.5363	650	46.6082	928	68.1751	3.97794e-07	9.60774e-06	1.63163	up	Haemolymph juvenile hormone binding protein (JHBP)
FBgn0035904	GstO3	763	62.1569	894	68.9953	642	40.0457	1863	150.763	2306	211.181	2094	184.14	3.87677e-10	2.08265e-08	1.61946	up	LIM domain
FBgn0030362	regucalcin	3064	160.582	3583	180.478	2493	98.111	8256	410.604	6074	359.756	11290	617.632	4.23852e-08	1.38636e-06	1.61934	up	SMP-30/Gluconolactonase/LRE-like region
FBgn0030613	Rab3-GEF	2	0.0124737	11	0.0561798	33	0.152885	52	0.302714	72	0.475728	46	0.29673	0.0018766	0.00998448	1.61764	up	EF hand;; EF-hand domain pair;; EF-hand domain;; EF hand
FBgn0259740	CG42394	105	14.3022	111	13.6981	74	7.44034	290	41.3212	239	36.6548	297	47.2359	1.77771e-07	4.86346e-06	1.61721	up	Tetraspanin family
FBgn0026190	PH4alphaMP	40	1.29764	44	1.27236	33	0.767074	114	3.51364	80	2.8088	155	5.41826	2.32679e-05	0.000295482	1.61591	up	Ecdysteroid kinase;; Protein of unknown function (DUF1679)
FBgn0020907	Scp2	296	14.8682	518	24.3012	169	6.31628	495	22.4668	1188	60.769	1509	77.1474	0.00017769	0.00153813	1.61151	up	EF hand;; EF-hand domain pair;; EF-hand domain;; EF hand
FBgn0267668	lncRNA:CR46006	44	0.986437	17	0.674977	33	0.602564	88	3.71478	64	2.75933	159	5.89885	0.000393418	0.00294035	1.60561	up	Hemocyanin, ig-like domain;; Hemocyanin, copper containing domain;; Hemocyanin, all-alpha domain;; Common central domain of tyrosinase
FBgn0043791	phu	125	4.05812	314	8.99058	338	7.60452	412	12.1149	699	24.0387	1039	34.4234	1.78898e-05	0.000235975	1.60358	up	Ecdysteroid kinase;; Protein of unknown function (DUF1679);; Phosphotransferase enzyme family
FBgn0033132	Tsp42Ej	199	11.0822	244	12.7499	229	9.71096	756	41.4604	457	26.935	565	33.4616	2.99136e-11	1.9641e-09	1.59991	up	Tetraspanin family
FBgn0039326	CG10562	129	5.19398	153	5.56619	204	6.07155	282	11.299	472	20.7217	522	23.3646	1.40863e-07	3.96713e-06	1.59581	up	Ecdysteroid kinase;; Protein of unknown function (DUF1679)
FBgn0033942	Cpr51A	27	3.27764	49	5.76263	54	5.16647	101	12.0534	103	13.9225	151	19.7824	7.00529e-06	0.000108748	1.58926	up	Insect cuticle protein
FBgn0031824	CG9547	544	23.2335	549	19.8173	718	20.558	1437	55.7119	1543	70.1413	1545	68.2222	1.81973e-19	2.88037e-17	1.58811	up	Amino acid transport and metabolism
FBgn0259896	NimC1	255	6.56421	286	6.59374	190	3.5976	602	15.2823	567	16.5327	846	23.8654	2.13176e-07	5.70873e-06	1.58775	up	Signal transduction mechanisms
FBgn0033367	PPO2	1112	27.5214	732	16.1557	595	10.462	2447	55.1001	2039	53.5044	2491	59.2789	5.64012e-07	1.26888e-05	1.58774	up	Hemocyanin, ig-like domain;; Hemocyanin, copper containing domain;; Hemocyanin, all-alpha domain;; Common central domain of tyrosinase
FBgn0045761	CHKov1	216	5.20442	250	5.44921	203	3.16639	579	23.4739	504	22.6576	687	30.9118	8.12757e-10	4.11673e-08	1.58651	up	Ecdysteroid kinase;; Protein of unknown function (DUF1679);; Phosphotransferase enzyme family
FBgn0265954	lncRNA:CR44741	9	3.09601	9	2.75914	5	1.27037	29	9.46388	24	8.97861	36	11.7707	0.00161495	0.00890667	1.58613	up	Unknow function
FBgn0259209	Mlp60A	1236	226.648	1072	170.064	941	138.841	3645	756.128	1870	426.944	3508	723.912	1.31524e-07	3.77292e-06	1.58452	up	LIM domain
FBgn0015039	Cyp9b2	1274	41.6666	1787	58.9927	1090	29.2681	2977	98.2131	4320	156.013	3904	131.877	5.03869e-08	1.61238e-06	1.58441	up	Secondary metabolites biosynthesis, transport and catabolism
FBgn0266807	lncRNA:CR45269	6	1.32603	7	1.37842	4	0.634938	27	5.99133	15	3.6263	30	7.03088	0.00269686	0.0133398	1.58418	normal	Unknow function
FBgn0032422	atilla	1403	141.627	1354	128.917	1021	78.0176	3630	354.369	2706	296.559	3923	390.934	7.2785e-09	2.86741e-07	1.5838	up	Unknow function
FBgn0024289	Sodh-1	9436	500.686	3954	177.069	3099	111.212	19380	946.066	16674	955.25	16336	875.549	5.23912e-05	0.000578326	1.58341	up	Secondary metabolites biosynthesis, transport and catabolism
FBgn0028583	lcs	9587	1590.77	15508	2430.73	7017	881.008	22065	3253.69	26370	4835.28	43400	6923.08	8.38033e-06	0.000126678	1.5827	up	Unknow function
FBgn0037818	CG6465	133	6.11675	155	6.44233	118	3.97293	236	10.7127	419	21.1206	473	23.7217	3.96891e-06	6.6756e-05	1.58091	up	Amino acid transport and metabolism
FBgn0029994	Ldsdh1	2584	112.791	2285	95.7043	1553	51.9488	5919	248.523	5629	268.938	6179	281.156	5.0656e-08	1.61516e-06	1.58033	up	Secondary metabolites biosynthesis, transport and catabolism
FBgn0065032	Arpc3B	37	4.56994	70	7.84976	103	9.37244	176	21.1555	165	22.1567	192	24.5244	6.99383e-07	1.5383e-05	1.57438	up	Cytoskeleton
FBgn0053258	CG33258	100	7.06754	180	13.6417	164	10.1689	334	25.9388	411	34.3774	383	30.3058	3.46402e-09	1.50515e-07	1.57131	up	Unknow function
FBgn0001259	in	5	0.0904914	15	0.249845	21	0.277701	34	0.574329	39	0.763532	58	1.08237	0.00112414	0.00667856	1.56788	up	Unknow function
FBgn0032021	CG7781	72	2.1479	80	2.21879	85	1.96131	219	6.91946	178	5.84097	208	7.07183	1.10576e-09	5.40832e-08	1.5659	up	Unknow function
FBgn0063497	GstE3	389	41.3058	583	59.5448	408	33.6699	1236	128.241	1529	178.354	883	98.9744	3.86842e-08	1.29885e-06	1.56479	up	Posttranslational modification, protein turnover, chaperones
FBgn0033312	CG8642	5	0.150361	14	0.407111	7	0.162769	28	0.821836	28	0.933609	38	1.19285	0.00169103	0.00923554	1.56426	up	Fibrinogen beta and gamma chains, C-terminal globular domain
FBgn0266243	lncRNA:CR44938	15	0.822409	19	1.08203	10	0.384584	39	2.10952	39	2.38461	62	4.38327	0.00091953	0.0056998	1.56107	up	Unknow function
FBgn0010222	Nmdmc	714	37.4412	1439	69.2645	1323	50.9027	1654	78.8443	3509	193.883	3942	209.593	4.79477e-06	7.89979e-05	1.55742	up	Coenzyme transport and metabolism
FBgn0050098	CG30098	193	18.7733	31	2.72518	21	1.52775	432	42.7846	269	28.8182	393	43.1256	0.0026148	0.0129701	1.55486	normal	Amino acid transport and metabolism
FBgn0262353	CG43051	498	59.181	388	48.448	256	26.253	1068	136.462	1017	135.943	1109	137.278	1.5548e-06	3.06261e-05	1.55292	up	Unknow function
FBgn0038074	Gnmt	79	5.10766	664	41.3053	224	11.2446	1070	67.313	1271	92.5141	754	52.6037	0.000762305	0.00493577	1.55095	up	Methyltransferase domain;; Methyltransferase domain;; Methyltransferase domain;; Methyltransferase domain;; Methyltransferase domain;; ubiE/COQ5 methyltransferase family;; Methyltransferase small domain;; Tellurite resistance protein TehB
FBgn0037801	CG3999	572	9.83415	788	12.9379	621	8.07806	1105	18.0404	2210	42.3444	1852	34.6933	4.5418e-07	1.07356e-05	1.54878	up	Amino acid transport and metabolism
FBgn0030615	Cyp4s3	20	0.537845	79	1.85387	273	5.16033	292	7.64397	422	12.397	392	11.4709	0.00128514	0.00744054	1.54727	up	Cytochrome P450
FBgn0063491	GstE9	2658	267.027	3052	278.646	2115	156.786	7345	687.792	6695	714.144	6174	637.587	4.9744e-10	2.60906e-08	1.54132	up	Posttranslational modification, protein turnover, chaperones
FBgn0266488	CG45087	12922	291.868	21512	435.084	10487	168.511	20256	426.903	52964	1283.79	53263	1222.96	5.84171e-05	0.000628409	1.53982	up	Unknow function
FBgn0051075	CG31075	406	14.8111	377	12.2674	748	19.3909	1839	63.6964	1067	42.506	944	36.1486	3.64582e-08	1.23818e-06	1.53777	up	Energy production and conversion
FBgn0034263	CG10934	11	0.566437	13	0.610602	11	0.413969	34	1.67723	25	1.40341	53	3.02442	0.00135051	0.00773083	1.53672	up	Unknow function
FBgn0040349	CG3699	1192	110.602	603	46.9889	435	26.6617	2373	201.524	2244	222.515	2017	187.282	4.32565e-05	0.000493469	1.53645	up	Enoyl-(Acyl carrier protein) reductase;; short chain dehydrogenase;; KR domain;; NAD dependent epimerase/dehydratase family
FBgn0020765	Acp65Aa	21	2.72792	9	1.10716	10	0.983513	64	8.02469	31	4.42596	47	6.10518	0.00149413	0.00835475	1.53497	up	Insect cuticle protein
FBgn0263200	Galt	2304	64.8066	2346	67.0674	1673	38.7804	4661	173.741	6088	257.735	5656	222.525	3.32467e-08	1.14224e-06	1.52986	up	Energy production and conversion
FBgn0053093	CG33093	100	7.42605	102	6.40315	52	2.56363	209	14.4776	208	16.269	301	24.404	5.51676e-05	0.000605955	1.52545	up	2OG-Fe(II) oxygenase superfamily;; non-haem dioxygenase in morphine synthesis N-terminal
FBgn0034509	Obp57c	1306	133.886	1034	119.493	674	60.7517	2941	427.469	2326	366.464	2973	453.195	1.87089e-06	3.57405e-05	1.52528	up	PBP/GOBP family
FBgn0039452	CG14245	174	22.8406	256	30.0315	142	13.8769	593	75.2849	418	59.9131	502	64.3494	5.44162e-07	1.23913e-05	1.52501	up	Unknow function
FBgn0038126	CG8483	29	0.904967	53	1.54819	36	0.83717	105	3.10153	113	3.73241	98	3.09252	1.29491e-05	0.000179907	1.52466	up	Unknow function
FBgn0034583	CG10527	1178	66.7852	1502	72.2767	1360	51.4541	3796	184.959	2937	171.448	3122	162.475	2.84896e-16	3.65988e-14	1.52446	up	Unknow function
FBgn0029147	NtR	536	17.5071	552	15.9739	377	8.77665	1316	40.3847	1121	39.1967	1378	46.4466	4.07022e-08	1.34621e-06	1.52353	up	Signal transduction mechanisms
FBgn0265074	lncRNA:CR44185	8	0.873131	3	0.314502	3	0.2587	21	2.41276	19	2.30589	25	3.19949	0.00491097	0.0212139	1.52032	normal	Unknow function
FBgn0053178	CG33178	574	76.5843	569	68.7078	384	35.5607	1581	206.248	1094	164.874	1339	185.931	1.17703e-07	3.43197e-06	1.51963	up	MAPEG family
FBgn0039789	CG9717	158	3.68382	314	6.35635	143	2.34535	430	9.44511	783	19.5801	473	11.7151	4.05155e-05	0.00046945	1.51931	up	Inorganic ion transport and metabolism
FBgn0033821	CG10799	1250	197.807	708	106.441	540	65.23	2493	381.969	2012	342.933	2571	436.897	1.76176e-05	0.000233426	1.51733	up	Unknow function
FBgn0044047	Ilp6	232	8.35446	203	6.66365	219	4.44544	418	13.5991	505	20.0961	751	23.7745	6.39683e-07	1.41754e-05	1.5151	up	Unknow function
FBgn0034094	Tsf3	277	7.70443	344	8.16992	289	5.48489	677	17.49	771	23.1201	789	23.2717	1.15591e-10	6.83065e-09	1.51149	up	Transferrin;; ABC transporter, phosphonate, periplasmic substrate-binding protein
FBgn0031097	obst-A	159	4.4383	126	4.25539	99	2.54252	396	12.9391	299	9.74798	324	9.88195	1.60239e-06	3.14238e-05	1.50478	up	Chitin binding Peritrophin-A domain
Trans_newGene_124	--	45	2.77321	41	2.14439	32	1.39642	150	9.76961	74	4.99745	107	7.63075	8.09507e-05	0.000817252	1.50191	up	Unknow function
FBgn0032253	LManI	215	3.50012	187	3.07076	317	4.42201	414	6.90454	612	11.531	713	13.7258	2.56161e-07	6.71779e-06	1.4976	up	Carbohydrate transport and metabolism
FBgn0085256	CG34227	17	3.41522	127	23.3722	190	28.3119	204	38.1858	571	124.052	237	48.6455	0.00234132	0.0119067	1.49718	normal	Unknow function
FBgn0033464	CG1441	126	4.0406	206	6.17328	148	3.56688	462	14.1115	344	12.1186	385	12.8925	1.59201e-08	5.85542e-07	1.49714	up	Lipid transport and metabolism
FBgn0041713	yellow-c	53	1.94279	85	2.83052	70	1.84342	156	5.63177	170	6.90155	186	7.22812	7.60627e-07	1.65656e-05	1.49403	up	Major royal jelly protein
FBgn0052023	CG32023	153	28.4712	185	31.3249	142	19.3218	343	62.4082	388	78.8956	464	89.9691	1.15878e-07	3.3899e-06	1.49173	up	Unknow function
FBgn0263321	CG43402	917	39.8624	620	27.9243	328	12.4066	1452	70.4884	1344	65.9785	2658	135.48	0.000213408	0.00177286	1.49058	up	Unknow function
FBgn0032001	CG8360	2887	272.636	2090	185.611	1534	101.512	6924	656.468	4703	486.922	5729	583.993	2.35568e-06	4.3321e-05	1.48986	up	Nucleotide transport and metabolism
FBgn0039682	Obp99c	16374	2251.02	13651	1835.38	9304	1015.29	37160	4989.17	30155	4562.26	34821	4758.44	5.84236e-07	1.30774e-05	1.48372	up	PBP/GOBP family
FBgn0039612	Nepl19	292	8.19784	354	9.00217	189	3.86254	656	17.4922	763	23.3051	745	22.4844	2.64792e-06	4.76089e-05	1.48342	up	Amino acid transport and metabolism
FBgn0050163	Cpr60D	89	14.5508	48	7.82627	34	4.68398	216	40.7947	116	23.784	187	37.2055	0.000475599	0.00341577	1.4832	up	Insect cuticle protein
FBgn0031791	AANATL2	29	2.36582	66	4.6832	40	2.29485	104	7.62743	142	12.8423	106	8.79033	9.09227e-05	0.000892513	1.48069	up	Acetyltransferase (GNAT) family
FBgn0036665	CG13024	10	0.453827	12	0.48874	10	0.291914	23	0.901338	38	1.62739	39	1.45197	0.00224524	0.0115106	1.47658	normal	Unknow function
FBgn0028872	CG18095	75	2.34888	73	2.01003	57	1.33873	105	3.52615	220	7.7543	221	8.38942	0.000133755	0.00121851	1.47365	up	Leucine rich repeat;; Leucine Rich repeats (2 copies);; BspA type Leucine rich repeat region (6 copies);; Leucine-rich repeat;; Leucine Rich Repeat
FBgn0031737	obst-E	406	22.7799	426	21.6302	366	14.6858	1190	66.3528	773	48.2276	966	56.3457	1.96969e-09	9.23776e-08	1.47266	up	Chitin binding Peritrophin-A domain
FBgn0259201	CG42305	4832	523.123	5723	584.787	4438	364.499	12578	1335.36	8770	1043.18	15532	1708.16	5.08644e-08	1.61599e-06	1.47204	up	Unknow function
FBgn0053653	Cadps	81	1.72827	70	1.02325	51	0.786754	167	5.37368	152	4.41154	209	6.67149	2.67854e-05	0.000331346	1.47058	up	Signal transduction mechanisms
FBgn0033633	Smyd4-3	7	0.200293	18	0.465003	21	0.438136	53	1.44396	58	1.78875	26	0.798648	0.00191071	0.0101235	1.47024	normal	Chromatin structure and dynamics
FBgn0039311	CG10513	336	16.1462	887	39.493	512	18.4448	701	33.0769	2354	125.541	1559	79.4161	0.000306731	0.00241892	1.46689	up	Ecdysteroid kinase;; Protein of unknown function (DUF1679);; Phosphotransferase enzyme family;; Choline/ethanolamine kinase
FBgn0052368	CG32368	98	23.8229	49	12.9132	40	8.64212	202	50.7294	164	41.2955	175	42.7228	0.000317943	0.00247215	1.46331	up	Unknow function
Trans_newGene_8	--	0	0	22	1.93391	4	0.28	32	3.19248	58	6.65517	57	6.43867	0.00885596	0.0335754	1.45888	normal	Unknow function
FBgn0036659	CG9701	121	3.67026	202	5.5716	186	4.06305	312	8.90573	741	24.2633	253	8.07273	0.00015452	0.00136752	1.45608	up	Carbohydrate transport and metabolism
FBgn0034440	CG10073	175	4.11473	85	1.81271	69	1.22295	248	5.80677	388	10.0139	307	8.05544	0.000381771	0.00287268	1.45597	up	Peptidase family M28
FBgn0085319	CG34290	11	0.883971	7	0.498285	1	0.0578185	22	1.74807	30	2.59993	45	3.98184	0.00849564	0.0324872	1.45317	normal	Amino acid transport and metabolism
FBgn0025393	CG14795	8	2.0357	8	1.7889	8	1.47078	31	7.46624	20	5.48986	25	6.27241	0.00330806	0.0156471	1.45243	normal	Unknow function
FBgn0037973	CG18547	331	18.5473	474	24.0671	369	15.0695	798	42.0746	1155	69.9826	830	47.8773	6.13294e-08	1.88105e-06	1.44653	up	Energy production and conversion
FBgn0034454	CG15120	59	3.24958	75	3.93471	44	1.85541	202	10.7051	156	9.39438	110	6.03336	6.78692e-05	0.000709425	1.44506	up	Unknow function
FBgn0039670	CG7567	18	1.71564	8	0.677629	3	0.205763	83	7.71888	5	0.511472	87	8.26662	0.00946106	0.0353553	1.44342	normal	Unknow function
FBgn0036787	CG4306	30	2.07753	12	0.790908	8	0.431721	63	4.38408	58	4.39717	51	3.93088	0.0038376	0.0176552	1.44021	normal	Unknow function
FBgn0037713	CG16790	913	79.0158	766	58.9192	577	29.6349	1786	144.629	1894	184.558	1887	167.713	5.11813e-07	1.17971e-05	1.43991	up	Unknow function
FBgn0030763	CG9782	145	5.47342	146	5.26652	79	2.25344	323	11.2775	273	10.9457	361	12.4216	3.198e-05	0.000384968	1.43645	up	Unknow function
FBgn0033128	Tsp42Eg	269	16.9549	393	21.0746	289	12.8311	756	45.5815	695	46.4239	765	51.3474	2.46347e-09	1.10284e-07	1.43032	up	Tetraspanin family
FBgn0027073	Ugt49B1	2674	93.9723	3316	108.719	2260	60.2477	5385	185.841	6736	258.276	7528	290.018	1.54181e-07	4.29768e-06	1.43006	up	UDP-glucoronosyl and UDP-glucosyl transferase
FBgn0039315	CG13658	24	1.20351	71	3.29081	41	1.57116	86	4.34086	138	7.54062	128	7.43958	0.000558623	0.00387149	1.42889	up	Ecdysteroid kinase;; Protein of unknown function (DUF1679);; Phosphotransferase enzyme family
FBgn0039205	CG13623	139	23.8641	179	24.445	128	13.9977	421	65.918	285	50.8178	359	63.5621	3.52188e-07	8.64764e-06	1.4284	up	Iron-sulphur cluster biosynthesis
FBgn0034275	CG5002	89	3.20541	165	5.25172	163	4.20453	261	8.92123	372	14.5305	325	12.8097	8.9398e-07	1.90945e-05	1.42751	up	Inorganic ion transport and metabolism
FBgn0026755	Ugt37B1	7	0.242313	30	1.00415	11	0.299352	27	0.913513	95	3.63908	44	1.64803	0.00644018	0.0261143	1.42745	normal	UDP-glucoronosyl and UDP-glucosyl transferase;; Glycosyltransferase family 28 C-terminal domain
FBgn0050271	CG30271	4	0.107712	22	0.667417	12	0.230198	30	1.00422	57	2.31973	32	1.33243	0.00568706	0.0237448	1.42622	normal	Cell wall/membrane/envelope biogenesis
FBgn0032350	CG6287	4160	209.27	5480	230.011	5698	186.513	11912	535.426	10198	538.74	11972	597.871	7.87558e-19	1.20361e-16	1.42403	up	Amino acid transport and metabolism
FBgn0038460	CG18622	66	5.61101	86	5.61734	110	5.90282	178	13.9955	178	15.5979	244	21.0432	6.9712e-07	1.53713e-05	1.42065	up	Unknow function
FBgn0051704	CG31704	140	29.7851	112	22.1409	93	14.9937	482	101.85	211	49.1076	219	49.4368	0.000112922	0.00106483	1.42044	up	Kazal-type serine protease inhibitor domain;; Kazal-type serine protease inhibitor domain
FBgn0036956	CG13813	19	0.829269	33	1.30172	25	0.801843	16	0.687657	174	8.29981	73	3.46782	0.00705548	0.0280951	1.41632	normal	Ecdysteroid kinase;; Protein of unknown function (DUF1679);; Phosphotransferase enzyme family;; Choline/ethanolamine kinase
FBgn0001223	Hsp22	1159	80.9979	379	29.2931	409	23.0462	2161	143.155	4984	363.272	1129	86.2616	0.00883402	0.0335329	1.41435	normal	Posttranslational modification, protein turnover, chaperones
FBgn0085241	CG34212	734	1021.7	890	1257.73	374	448.61	967	1401.5	1595	2631.19	2795	3649.79	0.000529567	0.00371653	1.41405	up	Unknow function
FBgn0052024	CG32024	65	7.93282	77	8.35156	33	2.88981	130	15.6026	159	20.8947	173	23.0474	0.000369006	0.00279561	1.41248	up	Unknow function
FBgn0031913	CG5958	2637	125.703	2907	133.215	3129	114.499	5864	275.546	6906	365.29	6511	320.954	1.40191e-14	1.49717e-12	1.41175	up	Lipid transport and metabolism
FBgn0051199	CG31199	543	34.6666	539	31.25	390	18.1249	1529	94.696	862	60.5122	1191	80.7972	1.51048e-06	2.98859e-05	1.40835	up	Amino acid transport and metabolism
FBgn0033136	Tsp42Eo	3	0.242329	7	0.518858	11	0.647704	26	1.99584	23	2.03228	16	1.37254	0.00685426	0.0273923	1.40461	normal	Tetraspanin family
FBgn0037228	CG1092	237	10.7505	210	8.61297	130	4.35236	563	24.7306	368	18.0484	518	25.0205	3.13296e-05	0.000379379	1.40185	up	Unknow function
FBgn0266417	ringer	355	22.8992	514	32.4887	352	17.4225	1007	64.4871	975	72.7328	826	56.9807	2.63388e-08	9.22796e-07	1.40069	up	p25-alpha
FBgn0032782	Rab9	636	23.3233	896	29.3018	798	20.4943	1856	62.1459	1711	65.9168	1605	58.685	1.21428e-13	1.18279e-11	1.40027	up	Ras family;; Ras of Complex, Roc, domain of DAPkinase;; ADP-ribosylation factor family
FBgn0040732	CG16926	15500	1036.71	14130	931.389	8079	431.448	30745	2145.67	33209	2476.7	29098	1948.92	8.61409e-06	0.000129292	1.4	up	Unknow function
FBgn0038795	CG4335	544	30.4207	615	30.8609	366	15.0282	943	51.4558	1310	78.9606	1431	86.8868	1.12898e-05	0.000163786	1.39773	up	Lipid transport and metabolism
FBgn0031693	Cyp4ac1	1180	39.1867	916	31.5343	592	17.4156	1842	66.3353	2304	87.994	2554	99.166	3.20083e-05	0.000384968	1.39645	up	Cytochrome P450
FBgn0262538	CG43092	580	42.5474	349	38.9964	234	17.2852	1181	133.165	883	87.5251	972	87.1384	0.000120455	0.00111685	1.39623	up	Unknow function
FBgn0039770	CG15537	20	0.803721	18	0.664033	22	0.601625	49	1.85326	65	2.87987	36	1.59505	0.00111916	0.0066579	1.39371	up	Corticotropin-releasing factor binding protein (CRF-BP)
FBgn0004797	mdy	1947	61.0743	2303	64.9364	1736	39.8166	4086	129.778	4347	151.462	5271	186.819	2.31237e-08	8.19872e-07	1.39368	up	Lipid transport and metabolism
FBgn0035044	CG3663	197	15.5753	174	13.638	218	13.8514	456	36.7167	332	29.3937	560	47.1818	3.1593e-07	7.86631e-06	1.39259	up	Isochorismatase family
FBgn0031935	CG13793	696	29.4439	607	20.8753	413	11.8501	1343	59.3256	1151	53.9574	1679	86.4513	9.0349e-06	0.000134824	1.39236	up	Sodium:neurotransmitter symporter family
FBgn0034807	CG9897	154	6.98494	616	25.4457	392	13.7073	871	41.0716	1283	60.8149	673	33.4124	0.000317846	0.00247215	1.39119	up	Amino acid transport and metabolism
FBgn0037063	CG9391	1012	57.6105	1103	57.5754	1102	45.3132	2560	140.465	2189	139.07	2349	142.654	3.88982e-15	4.36448e-13	1.38783	up	Carbohydrate transport and metabolism
FBgn0040837	CG8620	38	3.43454	57	5.16412	37	2.66965	80	7.07193	106	10.4423	139	12.3313	0.000297529	0.00235683	1.38746	up	Unknow function
FBgn0039131	CG12268	163	5.29845	219	6.76485	240	5.94549	561	17.5586	410	14.7035	393	13.2046	1.30586e-10	7.66566e-09	1.38371	up	Lipid transport and metabolism
FBgn0039485	CG17189	36	2.18231	34	1.97312	44	2.04445	130	7.3794	57	3.38413	94	5.52981	0.000257985	0.00208838	1.38257	up	Haemolymph juvenile hormone binding protein (JHBP)
FBgn0038083	Ugt37A3	89	3.10191	116	3.86586	98	2.66101	150	5.20503	281	10.7302	279	10.5403	5.83959e-05	0.000628409	1.37876	up	UDP-glucoronosyl and UDP-glucosyl transferase;; Glycosyltransferase family 28 C-terminal domain
FBgn0043578	PGRP-SB1	1514	211.74	1058	128.166	724	71.0987	4055	539.58	2427	365.012	1968	288.645	0.000101942	0.000982186	1.37814	up	N-acetylmuramoyl-L-alanine amidase
FBgn0000047	Act88F	35	1.21791	47	1.60304	13	0.352698	60	1.97445	80	3.03524	143	4.87244	0.00407297	0.0183823	1.37814	normal	Cytoskeleton
FBgn0033742	Nepl10	154	4.59522	187	4.9268	106	2.26526	291	8.50222	415	13.5152	368	12.1298	3.63402e-05	0.000427215	1.37761	up	Amino acid transport and metabolism
FBgn0038858	CG5793	987	95.5338	930	80.6858	855	58.9983	2445	234.738	1843	199.387	1970	209.08	1.45141e-09	6.94179e-08	1.37275	up	Fumarylacetoacetate (FAA) hydrolase family
FBgn0025827	CG6421	278	43.612	296	38.4681	205	21.6452	780	111.523	442	72.0552	620	98.9645	5.74184e-06	9.20356e-05	1.36637	up	Lysozyme OS=Meretrix lusoria OX=74491 PE=1 SV=1
FBgn0039464	CG6330	477	18.9784	600	23.0218	583	17.7245	1701	63.3289	990	41.7339	1014	41.6083	9.66993e-09	3.71058e-07	1.36601	up	Nucleotide transport and metabolism
FBgn0035356	CG16986	301	31.7464	544	54.3472	393	32.6387	789	85.7104	974	119.749	976	121.205	3.7708e-07	9.15737e-06	1.36371	up	Thioesterase superfamily
FBgn0035020	CG13585	1029	95.5259	996	87.5623	808	57.0516	2183	195.208	1870	190.237	2367	209.22	7.07945e-08	2.13443e-06	1.3619	up	Small integral membrane protein 14 OS=Mus musculus OX=10090 GN=Smim14 PE=1 SV=1
FBgn0039307	CR13656	174	4.17936	663	22.7907	302	7.31424	530	21.2108	1219	50.0621	1062	39.7238	0.00105485	0.0063488	1.36145	up	Unknow function
FBgn0031418	CG3609	2251	117.769	2150	111.498	1893	75.3894	5296	276.353	4794	287.968	4010	224.448	3.78251e-09	1.61588e-07	1.35948	up	Oxidoreductase family, NAD-binding Rossmann fold;; Oxidoreductase family, C-terminal alpha/beta domain
FBgn0003890	betaTub97EF	1554	52.3907	2192	67.4962	1814	44.2138	3668	114.798	4336	156.7	4052	133.546	3.64817e-10	1.98389e-08	1.35697	up	Cytoskeleton
FBgn0261628	CG42711	118	7.87211	73	4.54379	34	1.75792	218	15.6113	134	9.75552	286	21.8327	0.00249524	0.0124959	1.35371	normal	Unknow function
FBgn0030588	CG9521	10	0.27817	7	0.180681	12	0.246676	38	1.00894	22	0.668282	22	0.653588	0.00573276	0.0238793	1.3537	normal	GMC oxidoreductase;; GMC oxidoreductase;; FAD binding domain
FBgn0033387	CG8008	137	2.87082	378	7.36121	363	5.73406	512	11.1575	743	17.4164	679	16.804	3.99758e-05	0.000464411	1.35255	up	Major Facilitator Superfamily;; Sugar (and other) transporter
FBgn0032801	CG10165	176	13.1385	251	16.1037	308	14.7557	520	40.792	473	38.8334	553	50.0601	1.0006e-10	5.99279e-09	1.35096	up	Eukaryotic cytochrome b561
FBgn0040064	yip2	5062	235.162	5930	253.823	5569	191.367	10684	466.96	12327	618.299	12595	609.86	1.63987e-11	1.13561e-09	1.35052	up	Lipid transport and metabolism
FBgn0039656	CG11951	144	3.11066	134	2.68657	129	2.11105	292	6.31183	339	8.08801	277	6.69297	4.80966e-07	1.12051e-05	1.34745	up	Peptidase family M1 domain;; Peptidase M1 N-terminal domain;; ERAP1-like C-terminal domain
FBgn0034407	DptB	151	40.2675	156	37.4048	96	18.8571	1072	277.897	180	51.2552	93	24.8026	0.00793409	0.030832	1.34723	normal	Attacin, C-terminal region
FBgn0041579	AttC	740	49.0249	491	30.9522	205	10.47	6750	429.25	1271	90.8193	655	44.1629	0.0158835	0.0528297	1.34494	normal	Unknow function
FBgn0050042	Cpr49Ab	7541	630.177	10321	812.077	7558	468.389	24153	1806.1	11605	1054.01	22008	1844.63	3.35813e-06	5.81377e-05	1.34454	up	Insect cuticle protein
FBgn0051659	CG31659	1141	90.3517	1411	108.613	833	51.1527	1689	132.052	3177	277.234	3011	253.901	5.80774e-05	0.000627444	1.34431	up	Cell wall/membrane/envelope biogenesis
FBgn0037396	CG11459	531	22.2373	470	19.6582	447	15.2144	1175	48.4365	902	42.2644	1141	52.0082	3.62271e-08	1.23507e-06	1.34356	up	Posttranslational modification, protein turnover, chaperones
FBgn0085732	CR40190	16	0.542627	4	0.164681	15	0.483522	26	0.986768	49	2.09441	30	1.23565	0.00939465	0.0351923	1.34224	normal	Unknow function
FBgn0266277	asRNA:CR44962	70	7.72506	84	8.17013	56	4.4056	160	17.1518	137	16.3116	194	22.5041	6.26332e-05	0.000665684	1.34098	up	Unknow function
Trans_newGene_88	--	34	4.20455	17	2.2106	5	0.209395	55	4.61586	65	7.8706	64	5.51286	0.00923696	0.0347375	1.34087	normal	Group 7 allergen
FBgn0039495	CG5909	124	4.71987	136	4.92192	66	1.88942	303	10.7191	229	9.37148	262	9.95025	0.000165508	0.00145281	1.34061	up	Amino acid transport and metabolism
FBgn0034470	Obp56d	307	46.6371	892	118.401	864	91.5062	1830	253.036	1077	167.357	1627	240.535	3.51558e-05	0.000416503	1.33912	up	PBP/GOBP family
FBgn0040099	lectin-28C	354	7.04174	408	7.5141	205	3.12621	719	14.7299	653	14.4991	918	21.573	6.50143e-05	0.00068524	1.33872	up	Lectin C-type domain
FBgn0034162	CG6426	2340	278.37	2731	288.25	1550	131.293	5782	648.545	4614	596.79	4820	575.442	3.20848e-06	5.60947e-05	1.33828	up	Lysozyme OS=Meretrix lusoria OX=74491 PE=1 SV=1
FBgn0033809	CG4630	174	6.19002	209	5.70962	187	4.04612	491	15.5903	332	12.4562	420	15.5678	3.1588e-08	1.08948e-06	1.33751	up	Major Facilitator Superfamily;; Sugar (and other) transporter
FBgn0025693	ZnT41F	398	11.3208	385	9.88806	344	7.13842	755	21.6953	788	24.6665	941	30.4791	1.28096e-07	3.6985e-06	1.33747	up	Inorganic ion transport and metabolism
FBgn0052984	CG32984	48	1.43577	40	1.1038	17	0.37458	49	1.52063	150	5.03932	99	3.41107	0.00573173	0.0238793	1.33745	normal	Unknow function
FBgn0031515	CG9664	185	4.41914	302	5.76821	196	3.11422	443	10.1989	532	13.0549	541	13.2892	3.14431e-06	5.51732e-05	1.33673	up	Secondary metabolites biosynthesis, transport and catabolism
FBgn0000473	Cyp6a2	443	15.1232	1292	41.5109	721	18.417	1381	44.2906	2794	103.438	1510	52.2503	0.000334556	0.00258996	1.3347	up	Secondary metabolites biosynthesis, transport and catabolism
FBgn0014865	Mtk	0	0	0	0	0	0	542	777.633	70	113.897	18	22.9443	0.0102396	0.0375989	1.33284	normal	Metchnikowin family
FBgn0031037	CG14207	1260	55.3379	1795	78.6854	1344	47.4811	3209	140.088	2928	139.256	3316	147.761	2.80903e-09	1.23877e-07	1.32855	up	Posttranslational modification, protein turnover, chaperones
FBgn0030334	Karl	223	8.89262	200	7.58715	150	4.68419	518	21.2002	304	13.6501	511	22.5806	4.51394e-05	0.000511657	1.32577	up	Unknow function
FBgn0262599	SmydA-3	6	0.159456	9	0.2762	5	0.0847851	23	0.626463	23	0.761342	16	0.537021	0.0127838	0.0445949	1.32517	normal	Chromatin structure and dynamics
FBgn0032230	lft	88	4.79481	95	4.64549	92	3.47419	234	12.5328	143	8.56708	235	14.3771	1.18615e-05	0.000168224	1.32446	up	Limb expression 1
FBgn0047334	BG642312	20	3.77121	29	5.05717	22	2.91444	35	7.18305	65	11.0529	78	11.5934	0.00315392	0.0150871	1.31991	normal	Unknow function
FBgn0033667	reb	14	0.329789	7	0.159025	2	0.0364106	36	0.827246	24	0.616543	28	0.696118	0.0144676	0.0490968	1.31954	normal	MH2 domain
FBgn0051321	CG31321	245	7.0436	200	5.08227	173	3.53713	490	13.7435	347	10.9055	573	17.6616	2.4364e-05	0.000307201	1.31663	up	Major Facilitator Superfamily
FBgn0039008	CG6972	99	4.50459	112	5.23593	77	2.85121	245	11.1091	152	7.66121	267	12.7281	0.000106914	0.00102012	1.31607	up	Unknow function
FBgn0036364	CG14109	88	6.04616	100	6.74771	66	3.54864	233	14.5367	150	10.8754	199	13.368	5.98832e-05	0.000641069	1.31331	up	Unknow function
FBgn0034715	Oatp58Db	13	0.421129	46	1.34003	44	1.04224	33	1.04033	143	5.07843	92	3.29782	0.0078028	0.0304018	1.3122	normal	Secondary metabolites biosynthesis, transport and catabolism
FBgn0050088	CG30088	306	19.3466	175	10.7726	172	8.35288	669	41.8256	427	30.1489	454	28.0153	0.000131876	0.00120386	1.31214	up	Amino acid transport and metabolism
FBgn0051606	CG31606	8	1.00621	0	0	1	0.0941646	38	4.64234	14	1.88739	24	3.12503	0.0179506	0.0578764	1.30973	normal	Unknow function
FBgn0032297	CG17124	4334	129.481	3215	105.852	2201	59.2014	6238	215.052	6463	246.388	10180	362.858	0.000148749	0.00132914	1.30928	up	PKC-activated protein phosphatase-1 inhibitor
FBgn0032813	PCNA2	38	2.43895	56	3.20114	40	1.81242	101	6.09145	99	6.84184	98	6.42557	0.000107976	0.00102473	1.30719	up	Replication, recombination and repair
FBgn0040733	CG15068	464	5519.39	114	1447.29	96	1047.86	678	9652.23	502	7821.12	789	7926.44	0.00568991	0.0237455	1.30207	normal	Immune-induced peptide 3 OS=Drosophila melanogaster OX=7227 GN=IM3 PE=1 SV=1
FBgn0041712	yellow-d	691	23.8964	1159	34.4247	800	18.784	1622	50.4187	2445	88.3254	1627	55.0375	4.89757e-06	8.03927e-05	1.30143	up	Major royal jelly protein
FBgn0036992	Hpd	1050	48.1308	821	37.1626	572	20.3055	2080	90.7382	1348	68.9824	2237	107.061	8.00969e-05	0.000811405	1.30065	up	Amino acid transport and metabolism
FBgn0034290	CG5773	2013	343.668	1622	251.586	1128	139.282	3458	545.134	2873	498.613	4570	695.441	5.78831e-05	0.000627232	1.29926	up	Unknow function
FBgn0264750	CG44008	751	66.4468	1147	105.42	993	73.8423	1810	172.219	2045	209.096	2122	205.363	2.32909e-09	1.05474e-07	1.29903	up	Kazal-type serine protease inhibitor domain;; Kazal-type serine protease inhibitor domain
FBgn0031428	CG9886	964	29.6064	1047	28.1069	718	15.1658	1679	48.0319	2185	72.2649	2083	68.4405	4.06352e-06	6.80889e-05	1.29411	up	Carbohydrate transport and metabolism
FBgn0033137	Tsp42Ep	25	1.64876	15	0.581488	10	0.316643	55	3.69314	45	3.15339	41	2.65309	0.00598222	0.0246864	1.29323	normal	Tetraspanin family
FBgn0038238	CG14854	9	1.19408	7	0.833487	10	0.953029	26	3.19374	20	2.8349	25	3.33307	0.00867617	0.033035	1.2925	normal	Unknow function
FBgn0085488	CG34459	12	0.485395	21	1.08606	21	1.15433	44	1.97787	49	2.62824	34	1.44877	0.00313635	0.0150355	1.2911	normal	Unknow function
FBgn0039494	grass	535	24.8614	688	28.9486	479	15.9408	1285	54.5742	1137	55.8193	1201	54.8482	1.46951e-07	4.10907e-06	1.2899	up	Amino acid transport and metabolism
FBgn0032839	AANATL3	16	1.45637	70	5.75356	42	2.77852	13	1.14122	302	30.0699	118	11.4316	0.0179558	0.0578764	1.28925	normal	Acetyltransferase (GNAT) family
FBgn0000422	Ddc	327	10.0224	366	9.5544	289	5.91092	742	21.2571	555	18.5989	810	25.7895	1.04106e-06	2.17433e-05	1.28717	up	Amino acid transport and metabolism
FBgn0040717	Nplp4	12	3.10593	12	2.6909	11	2.49443	36	10.5073	31	9.21653	23	5.35266	0.00658622	0.0265765	1.28512	normal	Unknow function
FBgn0062961	lncRNA:CR33942	96	19.9084	73	14.8307	46	7.58815	145	31.4547	126	29.3654	258	56.9706	0.00194667	0.0102894	1.28201	normal	Unknow function
FBgn0039816	CG11317	546	12.2552	629	12.8394	395	6.15739	888	23.0798	1229	31.7352	1315	34.2998	3.22699e-05	0.000387065	1.28051	up	Unknow function
FBgn0261341	verm	237	5.77595	228	5.25882	183	3.35908	479	10.9621	438	11.4827	473	11.1564	1.85186e-06	3.54534e-05	1.27937	up	Chitin binding Peritrophin-A domain;; Low-density lipoprotein receptor domain class A
FBgn0032595	CG17996	232	40.9075	174	26.8255	289	35.8598	504	81.9396	356	66.9205	596	104.338	4.91813e-06	8.04878e-05	1.27826	up	Unknow function
FBgn0030839	CG5613	208	6.57988	238	6.2156	230	4.74823	560	16.4261	384	13.0601	455	14.7406	1.88025e-08	6.80267e-07	1.27641	up	Glycosyl hydrolase family 85
FBgn0262481	CG43071	107	55.2409	158	56.8803	91	35.816	300	157.329	180	91.7996	314	160.644	0.000191365	0.00162945	1.27495	up	Unknow function
FBgn0039630	CG11843	46	3.18476	45	2.65172	25	1.15111	100	6.35912	96	7.15014	76	5.49128	0.00135098	0.00773083	1.27489	up	Amino acid transport and metabolism
FBgn0031559	CG3513	124	31.7892	74	16.6203	53	9.30455	196	49.1284	222	64.961	184	47.7111	0.00115451	0.00681782	1.27344	up	Posttranslational modification, protein turnover, chaperones
FBgn0035113	pyx	77	1.71363	62	1.15404	50	0.601116	207	4.55204	149	3.80835	93	2.22849	0.000833209	0.00528295	1.27077	up	Ankyrin repeats (3 copies);; Ankyrin repeats (many copies);; Ankyrin repeat;; Ankyrin repeat;; Ankyrin repeats (many copies);; Ion transport protein
FBgn0042201	Nplp3	6	1.18795	19	3.38965	1	0.144348	40	7.91296	21	4.61933	50	10.58	0.022375	0.0691482	1.26819	normal	Neuropeptide-like 3 OS=Drosophila melanogaster OX=7227 GN=Nplp3 PE=1 SV=1
FBgn0038198	Npc2b	1440	111.29	1572	112.409	1141	64.6477	3523	257.942	2247	186.48	3117	234.217	1.94284e-06	3.68144e-05	1.26682	up	Unknow function
FBgn0030876	CG6762	235	17.3162	249	17.3695	191	10.4045	448	30.0845	416	31.58	574	39.8797	8.79862e-06	0.000131741	1.26545	up	Replication, recombination and repair
FBgn0010105	comm	45	1.59031	62	1.91495	34	0.81183	80	2.59982	137	5.24588	107	3.80296	0.00137805	0.0078553	1.26512	up	Commissureless
FBgn0025885	Inos	2517	77.2397	2939	81.4052	3620	78.412	6699	192.537	5633	182.595	5519	171.38	2.45017e-21	4.43231e-19	1.26277	up	Lipid transport and metabolism
FBgn0027590	GstE12	7171	599.352	6941	523.308	5080	309.944	12403	975.451	13789	1257.94	14577	1201.17	2.64492e-06	4.76089e-05	1.26097	up	Posttranslational modification, protein turnover, chaperones
FBgn0260653	serp	325	6.91653	293	6.43149	212	3.73989	577	11.9705	600	14.1367	620	13.0098	1.98218e-05	0.000257247	1.2605	up	Chitin binding Peritrophin-A domain;; Low-density lipoprotein receptor domain class A;; Polysaccharide deacetylase
FBgn0036415	CG7768	4	0.519383	18	2.0866	17	1.49903	13	1.75502	43	6.00769	58	8.14497	0.0184185	0.0590165	1.25757	normal	Posttranslational modification, protein turnover, chaperones
FBgn0035544	CG15021	169	6.44552	170	6.25502	152	4.42764	252	8.30461	399	15.1085	383	11.846	4.27739e-05	0.000488592	1.25351	up	Unknow function
FBgn0040751	CG13018	59	22.9917	56	20.3662	54	15.8343	164	61.4224	93	39.5957	113	43.7016	0.000180138	0.00155628	1.25269	up	Posttranslational modification, protein turnover, chaperones
FBgn0032505	CG16826	51179	2128.5	60710	2705.76	32017	1136.86	55779	2406.54	125387	6157.15	142171	6241.1	0.00083241	0.00528166	1.25176	up	Amino acid transport and metabolism
FBgn0001224	Hsp23	315	25.9073	65	4.85203	136	7.84022	927	71.6736	1763	156.11	118	9.81883	0.0250301	0.0749827	1.25004	normal	Posttranslational modification, protein turnover, chaperones
FBgn0011227	ox	923	400.404	622	281.568	525	195.468	1740	859.482	1195	628.349	1642	734.213	7.99708e-05	0.000811053	1.24956	up	Energy production and conversion
FBgn0038420	CG10311	491	33.6397	488	29.2387	313	14.9064	934	61.1669	841	60.6985	1008	74.9446	2.5306e-05	0.000316825	1.24862	up	Unknow function
FBgn0002789	Mp20	5027	331.259	4880	323.291	3629	195.329	9985	656.292	7332	545.867	11368	770.71	8.35334e-06	0.000126571	1.2453	up	Cytoskeleton
FBgn0037513	pyd3	666	28.6556	967	39.7031	623	20.3661	1430	59.1966	1572	73.8392	1653	74.1321	2.45815e-06	4.48334e-05	1.24409	up	Amino acid transport and metabolism
FBgn0030883	CG7772	278	24.7431	275	21.4539	280	17.3535	669	56.5682	410	38.7399	638	57.9827	1.40917e-06	2.8196e-05	1.24279	up	Unknow function
FBgn0067903	IM18	86	89.7928	15	13.9069	4	2.53886	189	202.289	188	230.258	65	62.5421	0.0241535	0.0729981	1.24267	normal	Immune-induced peptide 18 OS=Drosophila melanogaster OX=7227 GN=IM18 PE=1 SV=1
FBgn0050288	CG30288	96	5.74821	43	2.39597	36	1.53328	123	7.11686	139	8.50986	171	11.0334	0.00409431	0.0184232	1.24223	normal	Amino acid transport and metabolism
FBgn0041711	yellow-e	11	0.363072	9	0.261238	6	0.139455	27	0.854447	21	0.74781	25	0.861843	0.0135616	0.0466109	1.24196	normal	Major royal jelly protein
FBgn0054054	CG34054	210	29.4905	131	21.2356	74	9.7145	386	59.8546	259	43.3656	353	51.3652	0.0018966	0.0100607	1.24131	normal	Unknow function
FBgn0035032	ATPsynF	7504	1180.18	6409	875.678	6510	721.701	16119	2348.93	10837	1830.76	15149	2330.15	2.3508e-07	6.25751e-06	1.24104	up	Energy production and conversion
FBgn0033926	Arc1	2586	52.6909	4033	78.9319	4638	73.5617	7407	147.028	8160	179.334	6279	124.978	3.55701e-10	1.94625e-08	1.24073	up	Activity-regulated cytoskeleton associated protein 1 OS=Drosophila melanogaster OX=7227 GN=Arc1 PE=1 SV=1
FBgn0034538	CG16799	2486	192.817	1937	156.647	1248	83.4359	3772	321.742	4024	368.124	4691	412.538	0.000143473	0.00129506	1.24062	up	C-type lysozyme/alpha-lactalbumin family
FBgn0085279	CG34250	78	47.6588	55	31.3651	60	26.5511	159	97.7508	97	64.0861	169	101.214	0.000619139	0.00416076	1.23742	up	Unknow function
FBgn0035985	Cpr67B	1141	69.899	1532	89.7958	1296	61.1146	2318	133.593	2817	188.686	2770	166.249	2.54756e-08	8.96093e-07	1.23592	up	Insect cuticle protein
FBgn0033799	GLaz	371	22.367	406	21.5719	246	10.8674	783	46.1955	674	44.3134	716	46.1921	2.60319e-05	0.000323763	1.23474	up	Cell wall/membrane/envelope biogenesis
Trans_newGene_90	--	8	0.523325	10	0.578792	8	0.370882	24	1.50529	39	2.74497	12	0.824208	0.0183906	0.059	1.23352	normal	Unknow function
FBgn0031860	CG11236	678	37.6739	775	37.8807	531	20.9204	1345	70.5838	1605	97.7244	1176	69.3138	6.9112e-06	0.000107664	1.23325	up	Amino acid transport and metabolism
FBgn0010052	Jhe	29	0.92355	17	0.425296	33	0.727347	113	3.43422	31	1.06888	55	1.90074	0.00819245	0.0316142	1.23307	normal	Carboxylesterase family;; alpha/beta hydrolase fold
FBgn0029804	CG3097	822	21.2133	858	20.8449	770	14.7719	1366	33.9376	1737	49.046	1849	48.6945	6.26857e-07	1.3961e-05	1.2329	up	Unknow function
FBgn0030040	CG15347	1297	100.663	1388	95.4806	1599	87.6252	2943	214.929	2687	223.949	2695	208.638	9.22979e-17	1.22109e-14	1.23215	up	Unknow function
FBgn0036877	CG9452	66	2.18009	58	1.85886	41	1.02043	115	3.6475	125	4.52084	125	4.20396	0.000614659	0.00413818	1.23124	up	Lipid transport and metabolism
FBgn0000045	Act79B	185	6.72619	252	8.73594	126	3.52821	452	14.8228	324	12.3346	447	14.9953	0.00019905	0.00167399	1.23097	up	Cytoskeleton
FBgn0266590	lncRNA:CR45115	31	1.79071	46	2.68842	42	1.8957	91	5.35016	70	4.33792	90	5.42649	0.000310599	0.00243426	1.23029	up	Unknow function
FBgn0016013	Faa	369	17.0948	357	14.499	236	7.81233	732	33.8201	544	28.3743	781	37.7868	7.01853e-05	0.000731049	1.22889	up	Carbohydrate transport and metabolism
FBgn0032076	Argl	4692	206.693	3393	129.33	2559	78.9809	7413	299.078	7772	366.75	7729	355.353	6.3334e-05	0.000671522	1.22809	up	Amino acid transport and metabolism
FBgn0038658	CG14292	2283	299.639	1755	193.015	1216	108.506	2551	314.51	5023	696.538	3984	519.377	0.000524378	0.00368896	1.22749	up	Unknow function
FBgn0051436	CG31436	163	6.55543	233	9.28631	128	4.15615	328	13.1536	392	17.6632	386	17.2664	0.000110909	0.00105065	1.22735	up	Ecdysteroid kinase;; Phosphotransferase enzyme family;; Protein of unknown function (DUF1679);; Choline/ethanolamine kinase
FBgn0039486	CAH9	344	20.5406	345	19.6377	292	13.356	678	38.4485	644	42.0881	675	40.6779	4.20912e-07	1.0111e-05	1.22673	up	Eukaryotic-type carbonic anhydrase
FBgn0051200	CG31200	539	36.8936	608	40.4546	458	24.3829	1505	98.9516	835	63.1823	1012	72.1685	9.23961e-06	0.000137416	1.22607	up	Amino acid transport and metabolism
FBgn0036145	CG7607	26	2.93387	22	2.36429	23	2.00213	56	6.41916	35	4.38107	73	8.67615	0.00465536	0.0203377	1.2235	normal	Immunoglobulin I-set domain;; Immunoglobulin domain;; Immunoglobulin domain;; Immunoglobulin domain;; CD80-like C2-set immunoglobulin domain
FBgn0284248	Cyt-c-p	4450	414.08	3895	369.808	3844	293.319	8517	766.477	7484	759.495	8523	750.85	3.38836e-08	1.15963e-06	1.22238	up	Energy production and conversion
FBgn0021967	ND-PDSW	2558	308.815	2428	267.178	2342	206.028	5021	561.239	4033	514.707	5665	669.847	1.29583e-07	3.72929e-06	1.22111	up	Energy production and conversion
FBgn0262366	CG43064	76	2.21424	77	1.98097	60	1.27967	86	2.59317	156	5.0731	233	7.97256	0.00264065	0.0130764	1.22069	normal	Unknow function
FBgn0031561	IM33	14237	6334.17	17776	7457.4	11663	4032.67	32968	14679.6	24976	12228	31577	13843	2.10738e-06	3.91316e-05	1.22065	up	Posttranslational modification, protein turnover, chaperones
FBgn0035590	Prpk	94	8.73232	84	7.47527	128	9.20971	239	21.5289	146	14.7487	230	22.165	2.74544e-05	0.000337994	1.21833	up	Lipopolysaccharide kinase (Kdo/WaaP) family;; Protein kinase domain;; RIO1 family;; Protein tyrosine kinase;; Phosphotransferase enzyme family;; Ecdysteroid kinase;; Protein of unknown function (DUF1679)
FBgn0261446	CG13377	77	3.55229	76	2.85616	84	2.52898	172	7.3889	108	5.28758	213	10.684	0.000263543	0.00212755	1.21715	up	short chain dehydrogenase;; KR domain
FBgn0031432	Cyp309a1	255	7.8531	239	6.57062	129	2.97516	338	10.3195	623	19.4559	424	12.874	0.00118226	0.00692636	1.2156	up	Secondary metabolites biosynthesis, transport and catabolism
FBgn0037433	CG17919	570	51.8963	652	51.7862	562	36.2085	1391	114.967	903	86.6547	1289	110.423	4.29112e-07	1.02594e-05	1.21473	up	Phosphatidylethanolamine-binding protein
FBgn0058439	CG40439	120	14.2473	51	5.73435	66	6.02693	205	25.6338	142	18.7702	194	26.9328	0.00202147	0.0106214	1.21411	normal	Unknow function
FBgn0034497	Mpcp1	358	16.7283	532	20.2499	334	10.0561	836	34.7533	832	40.7024	813	36.6476	5.2439e-06	8.45126e-05	1.21357	up	Energy production and conversion
FBgn0261616	CG42705	468	143.424	1061	302.673	522	125.249	1277	434.355	1992	702.751	1060	331.358	0.000573914	0.00394967	1.21286	up	Unknow function
FBgn0036696	CG14057	114	20.3973	76	13.1997	153	21.1984	314	54.8764	137	26.5634	266	48.9446	0.000562778	0.00389415	1.21285	up	Translation, ribosomal structure and biogenesis
FBgn0034229	CG4847	3200	157.038	4472	191.364	3205	109.548	8927	403.123	6240	328.605	6688	337.091	3.19976e-07	7.90046e-06	1.21278	up	Posttranslational modification, protein turnover, chaperones
FBgn0259989	CG42486	3291	267.548	2369	178.697	1667	104.523	5109	444.248	4576	421.979	6142	575.809	0.0002018	0.0016891	1.21226	up	Kazal-type serine protease inhibitor domain;; Kazal-type serine protease inhibitor domain
Trans_newGene_125	--	18	2.65585	10	1.53927	9	1.0314	43	6.79162	17	2.98204	42	6.8619	0.0188014	0.0598877	1.21186	normal	Unknow function
FBgn0036547	CG17032	901	52.4443	1588	72.5405	1082	38.4366	2099	107.659	2038	121.745	3018	178.329	1.79227e-05	0.000235997	1.21073	up	Unknow function
FBgn0266711	EloC	1559	239.54	1664	227.52	1579	170.235	3380	479.508	2837	460.445	3197	483.572	3.07318e-10	1.69197e-08	1.21059	up	Transcription
FBgn0032290	CG6443	179	9.20567	152	7.32897	200	7.85297	424	21.0914	305	17.1836	323	16.3076	4.20186e-07	1.0111e-05	1.20841	up	Unknow function
FBgn0032382	Mal-B2	11171	341.557	13086	350.027	10547	227.892	19890	569.458	25230	839.709	23771	774.445	3.03036e-07	7.60939e-06	1.20758	up	Carbohydrate transport and metabolism
FBgn0038846	CG5697	38	3.2982	118	8.74456	68	4.04267	128	10.4781	136	12.8225	216	19.1906	0.00294703	0.0143351	1.20681	normal	Solute carrier family 3 member 2 N-terminus
FBgn0031970	CG7227	104	2.77777	44	1.13703	37	0.763817	233	6.15504	113	3.41883	120	3.60488	0.00720651	0.0286168	1.20643	normal	Signal transduction mechanisms
FBgn0032669	CG15155	254	15.1158	603	39.3736	352	18.0252	555	34.2176	809	64.6474	1134	85.1434	0.000742523	0.00482885	1.2054	up	FR47-like protein
FBgn0000078	Amy-d	727	23.5034	837	25.6216	629	15.1549	317	9.4116	8353	289.731	1920	57.1827	0.0307016	0.0876172	1.20497	normal	Carbohydrate transport and metabolism
FBgn0265719	lncRNA:CR44526	7	1.36749	6	1.00961	7	0.955325	12	2.23519	21	4.43838	24	4.56267	0.0224727	0.0693344	1.20477	normal	Unknow function
FBgn0032642	CG5110	361	46.1609	382	50.0387	364	38.8149	886	107.295	570	81.8993	745	104.531	2.72319e-07	7.01695e-06	1.20424	up	Mitogen-activated protein kinase kinase 1 interacting
FBgn0033446	CG1648	17598	1018.15	28734	1651.81	18563	816.888	50404	2749.58	33864	2151.42	45852	2723.23	4.2734e-06	7.10683e-05	1.20208	up	Unknow function
FBgn0052017	CG32017	12	0.194347	6	0.0704917	4	0.0359363	26	0.450952	24	0.385577	18	0.338511	0.0262787	0.0777745	1.19895	normal	Unknow function
FBgn0034165	CG6435	469	38.21	500	40.7563	279	17.8035	1049	78.0573	673	65.5605	925	83.5245	0.000190788	0.00162766	1.19879	up	Unknow function
FBgn0031717	Oscillin	459	25.3086	514	25.8173	413	16.541	862	46.4854	871	52.2332	1010	60.8791	9.24517e-07	1.96993e-05	1.19816	up	Carbohydrate transport and metabolism
FBgn0036282	Smyd4-2	24	0.661106	35	0.82704	26	0.488209	67	1.69887	58	1.71569	54	1.53254	0.00172589	0.00939124	1.1978	up	Chromatin structure and dynamics
FBgn0085237	CG34208	64	17.9153	26	6.35375	14	2.97372	118	32.464	77	23.9176	84	23.0655	0.0135362	0.04656	1.19732	normal	Unknow function
FBgn0037164	CG11438	148	3.53012	158	3.1935	123	1.96781	339	7.55154	200	5.08866	350	8.42812	0.000151474	0.00134942	1.1962	up	Lipid transport and metabolism
FBgn0026088	CG14818	504	79.3243	382	58.3454	455	55.968	1026	167.206	687	123.944	972	161.397	3.6556e-06	6.21943e-05	1.19602	up	Unknow function
FBgn0035379	spz5	18	0.425449	16	0.374545	22	0.419463	49	1.15578	24	0.620892	53	1.28078	0.00810361	0.0313533	1.19576	normal	Spaetzle
FBgn0085354	CG34325	251	15.7191	279	15.394	231	10.3132	500	29.3391	464	30.207	543	32.0988	1.10513e-06	2.28341e-05	1.19385	up	LIM domain
FBgn0014000	Hf	2951	209.4	3456	235.164	2096	115.305	6357	440.192	5103	396.235	5889	438.327	1.43613e-05	0.000196145	1.19373	up	Unknow function
FBgn0052751	CG32751	3	0.075556	13	0.415038	34	0.899957	17	0.591614	110	4.40355	24	0.98219	0.0317156	0.0896451	1.19105	normal	Amino acid transport and metabolism
FBgn0085475	CG34446	42	21.5887	35	16.0222	29	10.9139	101	51.4564	44	25.3488	95	48.6145	0.00492133	0.0212276	1.19083	normal	Unknow function
FBgn0260764	CG42562	18	3.76767	26	5.15204	21	3.39749	66	13.8199	35	8.04883	43	9.5492	0.00486321	0.0210281	1.19046	normal	Unknow function
FBgn0027657	glob1	5440	321.897	6159	359.77	4088	182.404	9832	581.51	9403	633.071	12396	795.034	1.46183e-05	0.000199042	1.19019	up	Energy production and conversion
FBgn0051997	CG31997	407	52.2843	459	50.8708	341	31.3502	860	114.892	646	91.2063	911	129.511	8.82747e-06	0.000131951	1.18967	up	Single domain von Willebrand factor type C
FBgn0029828	CG6067	3264	154.381	2888	121.615	2151	73.1781	5123	232.836	6546	333.599	5255	266.997	3.21051e-05	0.000385609	1.18832	up	Trypsin
FBgn0039024	Nepl15	1514	37.0055	1637	38.6373	988	18.8003	2890	68.8039	3081	82.9518	2508	65.018	4.07642e-05	0.000471716	1.18766	up	Amino acid transport and metabolism
FBgn0032682	grnd	100	2.92477	91	2.38388	66	1.56062	201	6.15993	133	4.19706	212	7.30281	0.000654776	0.00436058	1.18684	up	Unknow function
FBgn0040843	CG15213	3	1.31591	8	3.40479	8	2.81279	5	2.22436	34	16.7973	24	10.3342	0.032329	0.0909398	1.18633	normal	Unknow function
FBgn0031232	CG11617	14	0.53773	15	0.611427	14	0.437129	35	1.45099	25	1.09488	34	1.49426	0.00991455	0.036633	1.18588	normal	Homeobox KN domain;; Homeodomain
FBgn0030310	PGRP-SA	823	89.343	651	60.9826	466	36.0453	1814	188.647	1262	149.696	1042	120.894	0.000222524	0.00183826	1.18561	up	N-acetylmuramoyl-L-alanine amidase
FBgn0262537	CG43091	178	26.0871	125	17.746	86	10.0001	319	48.3935	235	38.6708	293	43.4059	0.00100774	0.00613085	1.18154	up	Unknow function
FBgn0014391	sun	2861	951.105	2226	686.565	2249	569.814	5875	1937.75	3538	1297.07	5365	1762.31	1.3436e-05	0.000185221	1.18095	up	Energy production and conversion
FBgn0040813	Nplp2	59332	12790.2	40465	8497.4	26465	4484.75	90135	20445.4	81988	19960.7	98047	22186.7	0.000475911	0.00341577	1.17947	up	Neuropeptide-like 2 OS=Drosophila melanogaster OX=7227 GN=Nplp2 PE=1 SV=1
FBgn0266632	asRNA:CR45139	18	0.78955	14	0.648237	10	0.367321	36	1.92446	24	1.22026	41	2.17944	0.0139171	0.0475747	1.17921	normal	Unknow function
FBgn0028886	CG15279	131	3.91652	180	4.30259	151	2.86537	251	7.04101	343	11.0067	308	9.54995	1.94851e-05	0.00025325	1.17921	up	Signal transduction mechanisms
FBgn0035678	CG10469	682	31.4557	1217	58.821	834	30.5938	1545	73.0985	2231	113.67	1567	75.2678	2.88445e-05	0.000352658	1.17902	up	Amino acid transport and metabolism
FBgn0029529	CG13365	255	52.0301	206	37.7082	310	46.039	537	102.104	353	77.3778	606	119.669	1.68815e-05	0.000225358	1.17508	up	Unknow function
FBgn0013983	imd	320	12.9282	352	13.4551	312	9.5085	639	24.803	629	27.5328	629	25.761	1.0915e-07	3.20365e-06	1.175	up	Death domain
FBgn0040575	CG15922	51	28.8493	55	28.4528	62	27.1415	143	81.2394	76	49.0259	117	66.3443	0.000438527	0.00319987	1.17425	up	Unknow function
FBgn0039319	CG13659	129	5.71247	166	7.27475	132	3.85986	237	11.1149	268	13.8532	330	16.8534	4.81641e-05	0.000541797	1.17143	up	Ecdysteroid kinase;; Protein of unknown function (DUF1679);; Phosphotransferase enzyme family
FBgn0030163	CG1791	131	7.68862	99	5.18981	94	3.97304	235	13.2902	178	11.1386	249	15.8014	0.000276125	0.002215	1.17141	up	Fibrinogen beta and gamma chains, C-terminal globular domain
FBgn0051028	CG31028	25	0.451896	48	0.571907	43	0.609417	66	0.854277	70	0.889464	95	1.45645	0.00226445	0.0115889	1.16854	normal	Copper/zinc superoxide dismutase (SODC)
FBgn0267995	asRNA:CR46262	365	87.6802	484	109.857	310	56.9846	752	183.787	753	204.248	775	192.464	1.41044e-05	0.000193832	1.16671	up	Unknow function
FBgn0030518	CG11134	1100	80.9065	1283	91.3214	1053	60.0815	2264	160.596	1866	151.397	2479	185.174	4.29403e-07	1.02594e-05	1.16507	up	Carbohydrate transport and metabolism
FBgn0283461	Drs	2518	949.609	3589	1323.1	2151	658.726	6037	2282.17	8602	3617.41	2660	996.354	0.00155582	0.00861925	1.16501	up	Gamma-thionin family;; Scorpion toxin-like domain
FBgn0038201	PK1-R	47	1.40589	72	1.51871	59	1.24921	126	3.12417	91	3.08536	136	4.21953	0.000409253	0.00303059	1.16453	up	7 transmembrane receptor (rhodopsin family);; Olfactory receptor;; Serpentine type 7TM GPCR chemoreceptor Srsx
FBgn0031998	SLC5A11	373	12.5286	743	20.0994	503	11.4227	946	31.5247	1308	46.6513	885	31.1914	7.48966e-05	0.000770268	1.16405	up	Inorganic ion transport and metabolism
FBgn0040636	CG13255	179	8.36354	252	11.0784	168	6.04289	418	19.689	353	18.2159	399	20.0582	2.01991e-05	0.000261379	1.15946	up	Unknow function
FBgn0020416	Idgf1	4094	177.397	4645	182.461	2865	91.2226	6587	278.424	9792	457.378	6786	318.633	0.000127617	0.00117222	1.15694	up	Carbohydrate transport and metabolism
FBgn0262104	CG42857	4	0.424883	0	0	1	0.0902105	40	4.5584	1	0.118346	25	2.95865	0.0295093	0.0850083	1.15675	normal	Unknow function
FBgn0040850	CG15210	82	12.0414	90	13.4553	123	14.5722	256	35.6342	148	23.489	162	23.8372	5.1282e-05	0.000568205	1.15569	up	Unknow function
FBgn0085482	CG34453	946	132.396	644	82.6864	404	42.586	1462	194.464	1230	188.227	1544	209.013	0.00100658	0.006128	1.15536	up	Unknow function
FBgn0046876	Obp83ef	195	15.6912	242	16.1398	168	9.10048	469	33.8403	303	25.2952	426	34.9541	6.38945e-05	0.000675849	1.15488	up	PBP/GOBP family
FBgn0032381	Mal-B1	197	6.84254	351	11.462	154	4.07905	238	8.04496	815	31.022	465	17.8447	0.00655469	0.0264696	1.15478	normal	Carbohydrate transport and metabolism
FBgn0036942	CG7328	173	7.32985	273	10.855	180	5.78865	400	16.6277	403	18.568	407	18.3291	2.37657e-05	0.000300942	1.15387	up	Carbohydrate transport and metabolism
FBgn0028841	jhamt	11	0.765266	6	0.324123	8	0.368977	23	1.65507	13	0.972239	31	2.37789	0.0299433	0.0858955	1.15333	normal	Methyltransferase domain;; Methyltransferase domain;; Methyltransferase domain;; Methyltransferase domain;; Methyltransferase domain;; ubiE/COQ5 methyltransferase family
FBgn0086254	CG6084	3261	158.713	2127	107.583	3567	142.665	7055	357.56	4593	262.256	5492	302.92	3.37626e-06	5.82941e-05	1.15259	up	Aldo/keto reductase family
FBgn0031701	TotM	968	144.728	428	65.0267	298	35.2691	1311	202.94	1353	224.203	1169	187.33	0.00427577	0.0190263	1.15197	normal	Stress-inducible humoral factor Turandot
FBgn0034870	CG13559	33	1.41527	25	0.752411	33	0.832273	63	3.58047	79	5.15001	47	2.43212	0.00381323	0.0175678	1.15074	normal	LITAF-like zinc ribbon domain
FBgn0001124	Got1	3179	115.158	3831	124.261	3594	93.1392	6153	212.862	6507	256.203	7022	264.158	2.02681e-09	9.40609e-08	1.14942	up	Amino acid transport and metabolism
FBgn0083167	Neb-cGP	3373	1001.46	2373	636.855	2487	517.751	5743	1704.76	3969	1298.45	6549	1975.03	7.40673e-05	0.000764957	1.14437	up	Unknow function
FBgn0037721	CG9427	24	2.4372	64	4.66285	68	4.11755	84	6.63301	105	9.45529	113	9.60254	0.00295985	0.0143543	1.14309	normal	Posttranslational modification, protein turnover, chaperones
FBgn0069923	CG41128	397	233.694	374	189.347	436	176.793	911	521.404	504	313.804	884	528.08	1.79447e-05	0.000235997	1.13678	up	Unknow function
FBgn0033981	Cyp6a21	162	6.32455	265	9.37183	267	7.61926	436	16.59	422	17.9523	409	17.2421	2.79411e-07	7.11695e-06	1.13664	up	Secondary metabolites biosynthesis, transport and catabolism
FBgn0023129	aay	2439	98.0018	5396	185.291	3493	96.038	4812	182.6	7732	330.274	9126	387.607	0.000505793	0.00357524	1.13546	up	Amino acid transport and metabolism
FBgn0027600	obst-B	37	1.84251	58	2.74539	57	2.16385	129	5.9417	81	4.34177	85	4.16256	0.000663858	0.00440782	1.13431	up	Chitin binding Peritrophin-A domain
FBgn0262003	CG42821	52	8.98688	38	7.24798	98	14.9386	111	14.1569	172	28.6176	84	15.8777	0.00406109	0.0183613	1.13338	normal	Unknow function
FBgn0029105	alpha-Catr	6	0.0925495	7	0.112596	13	0.166805	22	0.343273	22	0.386202	17	0.27676	0.025269	0.0755627	1.13247	normal	Extracellular structures
FBgn0040588	CG13841	79	9.95206	75	10.3475	55	4.80594	151	21.0512	113	15.3311	159	21.0245	0.00101245	0.00615102	1.132	up	Unknow function
FBgn0025839	ND-B14.5A	1208	183.735	1165	133.668	1426	127.845	2735	396.757	1952	307.83	2282	324.848	5.41715e-10	2.80805e-08	1.13046	up	Energy production and conversion
FBgn0037696	GstZ1	234	18.6562	245	17.7337	329	19.3218	622	49.8561	405	35.5345	455	41.179	1.73261e-07	4.75475e-06	1.12926	up	Posttranslational modification, protein turnover, chaperones
FBgn0262116	RNASEK	1268	226.43	1082	176.334	1496	195.517	3133	599.905	1777	346.049	2270	466.137	1.04252e-06	2.17433e-05	1.12804	up	Ribonuclease kappa OS=Drosophila melanogaster OX=7227 GN=CG40127 PE=3 SV=1
FBgn0016715	Reg-2	1274	79.8953	1376	84.3065	810	40.1576	2149	135.297	2079	146.873	2576	166.526	0.000168573	0.00147215	1.12801	up	Haloacid dehalogenase-like hydrolase;; haloacid dehalogenase-like hydrolase;; HAD-hyrolase-like
FBgn0040942	CG12643	182	11.2808	150	8.89663	77	3.75389	236	14.2992	362	23.6829	271	17.6414	0.00387714	0.017746	1.12704	normal	Unknow function
FBgn0053460	CG33460	225	17.1857	95	6.67065	49	2.78603	353	26.7568	280	23.2502	256	21.2157	0.0129502	0.045016	1.12674	normal	Amino acid transport and metabolism
FBgn0035186	CG13912	980	78.494	1760	132.807	1028	60.8788	3044	220.979	2140	178.304	2045	159.603	7.2943e-05	0.000755335	1.1229	up	Unknow function
FBgn0086691	UK114	2866	375.597	1784	229.798	1608	171.03	4661	606.071	3273	472.853	4638	664.704	0.000424307	0.00311862	1.12182	up	Translation, ribosomal structure and biogenesis
FBgn0033135	Tsp42En	28	2.22893	45	2.86427	40	1.78598	82	5.84743	65	4.96551	70	5.92504	0.00143168	0.00810371	1.12163	up	Tetraspanin family
FBgn0026878	CG4325	157	12.0815	126	8.55597	97	5.14413	234	20.7541	219	20.8762	308	29.869	0.000914612	0.00567621	1.12153	up	Posttranslational modification, protein turnover, chaperones
FBgn0038313	CG4338	65	4.87578	52	3.25768	68	3.36605	153	10.6838	94	7.59035	113	8.74488	0.000481652	0.00343749	1.12113	up	Unknow function
FBgn0035743	Acbp6	2	0.217705	29	7.09874	26	5.29427	27	3.92386	16	4.41617	133	32.1387	0.0440945	0.114957	1.11683	normal	Lipid transport and metabolism
FBgn0031505	ND-B14.5B	1161	239.914	1282	249.766	1307	208.291	2903	588.684	1761	390.74	2256	421.249	1.69931e-07	4.67784e-06	1.11649	up	Energy production and conversion
FBgn0039297	CG11852	348	21.5376	349	19.629	361	16.0365	726	42.8399	601	40.7872	617	39.5566	3.76363e-08	1.27332e-06	1.11605	up	Haemolymph juvenile hormone binding protein (JHBP)
FBgn0051326	CG31326	2148	75.9736	2969	96.7593	1838	48.3287	3658	121.495	5229	197.422	4314	157.535	8.85499e-05	0.000875035	1.11603	up	Amino acid transport and metabolism
FBgn0243514	eater	33	0.514764	34	0.630304	26	0.359352	69	1.13053	36	0.652028	92	1.70525	0.0105711	0.0384814	1.11535	normal	Signal transduction mechanisms
FBgn0032785	CG10026	210	10.4302	127	6.60198	101	4.26119	301	14.9742	366	20.2761	241	12.2744	0.00271541	0.0134091	1.11529	normal	Lipid transport and metabolism
FBgn0261561	CG42675	61	1.60337	87	2.17464	56	1.15812	149	4.46424	99	2.90605	153	3.92169	0.00143062	0.0081029	1.11388	up	Unknow function
FBgn0010387	Acbp2	8296	2058.95	5470	1558.78	4352	1036.39	11638	2975.79	10914	3091.86	13564	3408.36	0.000485784	0.00345823	1.11376	up	Lipid transport and metabolism
FBgn0032820	fbp	9172	514.593	9958	515.843	7064	289.366	15948	842.853	15700	964.309	17821	1047.05	1.24343e-05	0.000173844	1.113	up	Carbohydrate transport and metabolism
FBgn0266413	asRNA:CR45053	1519	108.576	1511	98.2447	1719	89.7728	3316	231.42	2600	204.203	2680	203.106	8.70768e-11	5.31742e-09	1.11207	up	Unknow function
FBgn0036680	Cpr73D	56	1.24931	82	1.52002	73	1.12812	88	1.83515	153	3.51832	159	3.63381	0.0017444	0.00946286	1.11179	up	Insect cuticle protein
FBgn0035355	CG16985	200	27.2516	243	28.6894	226	21.5233	460	58.3613	352	50.5616	415	60.4908	5.51518e-07	1.2471e-05	1.11125	up	Thioesterase superfamily
FBgn0025456	CREG	1391	110.214	1567	123.225	1275	81.5569	2452	179.691	2526	209.992	2844	233.087	1.45125e-06	2.89077e-05	1.1106	up	Transcription
FBgn0052194	lncRNA:CR32194	317	64.6961	406	81.9543	292	45.9845	548	114.266	551	129.962	809	177.543	0.00013959	0.00126516	1.10505	up	Unknow function
FBgn0013771	Cyp6a9	342	10.5557	486	13.9923	420	9.91296	711	21.9231	826	27.7059	720	24.9122	7.16765e-07	1.57263e-05	1.10504	up	Secondary metabolites biosynthesis, transport and catabolism
FBgn0037090	Est-Q	473	15.646	539	16.3655	358	8.85131	735	23.6038	1046	37.8593	827	29.1874	0.000185906	0.00159523	1.10486	up	Carboxylesterase family;; alpha/beta hydrolase fold
FBgn0035673	CG6602	402	16.9893	400	15.4944	342	10.8303	477	20.4725	949	43.9697	751	34.7266	0.000549507	0.00382626	1.10376	up	Unknow function
FBgn0032770	CG13086	374	41.6293	346	36.9992	220	18.7673	726	79.5149	541	70.8595	586	68.7196	0.000391605	0.00292927	1.10348	up	Unknow function
FBgn0030300	Sk1	166	3.89042	216	4.409	255	4.11113	308	6.67904	423	10.5129	403	9.80884	9.25702e-06	0.000137444	1.10315	up	Diacylglycerol kinase catalytic domain
FBgn0086708	stv	617	10.7685	675	10.057	510	6.10387	662	10.9155	2567	48.0494	566	8.86893	0.0124081	0.0435785	1.10077	normal	Signal transduction mechanisms
FBgn0032899	CG9338	406	39.2031	422	37.9861	323	23.3233	749	71.1824	633	66.4234	775	74.7621	2.55169e-05	0.000318566	1.10069	up	Unknow function
FBgn0032981	CG3635	11	0.600403	17	0.848266	14	0.554245	26	1.42714	58	3.5019	17	0.977837	0.0305939	0.087338	1.10014	normal	Lipid transport and metabolism
FBgn0037046	CG10581	82	10.3923	66	7.96261	59	5.69173	140	17.3279	126	17.5292	136	17.9628	0.000867121	0.00543576	1.09921	up	NTPase;; NACHT domain;; AAA domain;; ATPase family associated with various cellular activities (AAA);; AAA domain;; AAA domain (dynein-related subfamily)
FBgn0035476	CG12766	36	2.44824	139	8.10484	55	2.53149	119	6.74904	174	11.4757	182	11.5432	0.0123639	0.0434555	1.09779	normal	Aldo/keto reductase family
FBgn0038243	CG8066	326	26.9976	384	34.3715	356	26.3018	754	67.6532	501	48.0757	690	61.9384	2.42539e-06	4.43271e-05	1.0967	up	Cystatin domain
FBgn0027654	jdp	234	6.21698	233	5.69791	160	3.54213	335	8.98956	387	11.7804	483	17.5682	0.000577695	0.00396032	1.09651	up	Posttranslational modification, protein turnover, chaperones
FBgn0034479	CG8654	2362	57.7679	3040	63.4676	1658	28.0556	2453	58.4863	5600	147.301	5791	151.607	0.00279642	0.0137555	1.09548	normal	Sugar (and other) transporter;; Major Facilitator Superfamily
FBgn0032101	CG9586	415	24.3056	308	17.9855	325	15.1237	807	46.4145	484	31.1614	704	41.9022	0.00014808	0.00132688	1.09445	up	Unknow function
FBgn0030262	Vago	3444	272.425	3800	245.314	3249	162.169	6131	496.748	5816	521.486	7157	681.324	8.63467e-07	1.84874e-05	1.09426	up	Single domain von Willebrand factor type C
FBgn0037723	SpdS	350	19.9874	298	17.2983	466	22.2351	740	44.1586	578	39.0096	661	42.4743	1.32779e-07	3.79664e-06	1.09399	up	Amino acid transport and metabolism
FBgn0063495	GstE5	35	3.81331	67	6.94852	90	7.55974	122	13.3996	117	14.3062	108	12.8822	0.000850905	0.00536445	1.09396	up	Posttranslational modification, protein turnover, chaperones
FBgn0031459	CG2862	2493	411.304	2278	328.512	2477	278.136	4851	752.41	3546	627.738	4774	781.947	2.93597e-07	7.41436e-06	1.09328	up	Signal transduction mechanisms
FBgn0027844	CAH1	389	14.6817	404	14.6711	420	12.1117	545	19.5429	821	34.0857	838	31.4571	4.15169e-05	0.000476031	1.09201	up	Eukaryotic-type carbonic anhydrase
FBgn0036094	CG14153	25	1.54092	3	0.182152	3	0.149038	137	8.5322	12	0.813121	12	0.790271	0.0503717	0.128119	1.08906	normal	Unknow function
FBgn0036466	CG18581	417	162.867	535	201.918	240	76.5972	602	210.536	636	256.029	1141	414.562	0.00370901	0.0171411	1.08893	normal	Unknow function
FBgn0044872	FucTC	4	0.141734	16	0.465807	8	0.187348	16	0.532721	29	1.10216	24	0.921471	0.0398564	0.10638	1.08878	normal	Glycosyltransferase family 10 (fucosyltransferase) C-term;; Fucosyltransferase, N-terminal
FBgn0058002	ND-AGGG	1104	227.775	794	146.336	877	126.764	2014	483.188	1417	380.58	1752	503.096	3.03731e-05	0.000369818	1.08658	up	NADH dehydrogenase 1 beta subcomplex subunit 2
FBgn0262574	CG43114	916	1115.39	734	931.065	509	542.669	1502	1957.9	1064	1562.81	1648	1944	0.000793227	0.00507665	1.08551	up	Unknow function
FBgn0052230	ND-MLRQ	4885	1358.59	3269	765.857	3335	630.202	7960	2260.92	5750	1765.94	8095	2293.84	0.000154456	0.00136752	1.08414	up	NADH-ubiquinone reductase complex 1 MLRQ subunit
FBgn0040551	CG11686	227	54.6912	254	58.7702	233	43.2867	541	143.657	344	95.4828	418	105.836	1.21651e-05	0.000171161	1.08158	up	Unknow function
FBgn0030360	CG1806	113	4.43573	151	5.2681	126	3.48141	248	9.12843	183	7.73964	284	11.2397	0.000161387	0.001422	1.0813	up	Unknow function
FBgn0003046	Pcp	43	4.75443	127	12.7708	31	2.54289	200	19.8423	264	30.613	36	3.84571	0.0360396	0.0986887	1.0806	normal	Insect cuticle protein
FBgn0085736	CG40472	191	46.5861	101	22.5715	117	21.2032	379	95.0329	201	53.393	242	65.9464	0.00311954	0.0150117	1.07984	normal	NADH dehydrogenase 1 beta subcomplex subunit 2
FBgn0039203	CG13618	67	3.76894	114	6.2528	119	5.24282	101	5.61702	218	13.5901	236	13.7076	0.00402175	0.018244	1.07925	normal	Haemolymph juvenile hormone binding protein (JHBP)
FBgn0036550	CG17026	66	4.32748	69	4.31944	54	2.76188	133	8.45103	100	7.0913	126	8.97859	0.000915083	0.00567621	1.07901	up	Carbohydrate transport and metabolism
FBgn0063667	CG32335	20	1.17721	27	1.47875	13	0.575528	33	1.87574	32	2.05293	67	4.21903	0.0249065	0.0747618	1.07887	normal	Unknow function
FBgn0031468	CG2975	15	0.429497	28	0.773536	16	0.358517	26	0.738047	50	1.57595	48	1.41833	0.0221309	0.0686382	1.07814	normal	Carbohydrate transport and metabolism
FBgn0028562	sut2	14	0.623206	23	0.899743	30	0.911142	58	2.67909	38	1.91821	32	1.62987	0.0132043	0.0456842	1.07707	normal	Carbohydrate transport and metabolism
FBgn0033775	Cyp9h1	218	8.37023	257	9.76797	155	4.42024	398	14.9052	409	17.3475	377	14.3104	0.000321027	0.00249394	1.07657	up	Secondary metabolites biosynthesis, transport and catabolism
FBgn0032864	CG2493	2258	72.1416	2069	64.0742	2024	51.5518	3646	110.238	4316	149.789	3503	112.671	2.49226e-06	4.52692e-05	1.07636	up	Serine carboxypeptidase S28
FBgn0036862	Gbs-76A	1135	14.9729	1478	19.1989	855	8.96889	1778	22.8589	2377	34.492	2311	32.7992	0.000310199	0.00243328	1.07555	up	Carbohydrate/starch-binding module (family 21);; Starch/carbohydrate-binding module (family 53)
FBgn0031800	CG9497	91	3.40371	117	4.01786	84	2.03671	154	5.78662	195	7.85911	191	6.93804	0.000571951	0.00394535	1.07553	up	Ecdysteroid kinase;; Protein of unknown function (DUF1679);; Phosphotransferase enzyme family;; Choline/ethanolamine kinase
FBgn0036377	CG10710	14	0.244262	18	0.305003	19	0.257167	29	0.470825	24	0.442604	53	0.879262	0.0223766	0.0691482	1.07532	normal	Unknow function
FBgn0037817	Cyp12e1	277	11.5992	307	11.2048	204	6.04694	393	16.0458	526	24.2504	557	26.7233	0.000536459	0.00374718	1.0752	up	Secondary metabolites biosynthesis, transport and catabolism
FBgn0051956	Pgant4	19	0.441593	11	0.236003	22	0.520641	84	1.95427	24	0.582616	19	0.445638	0.0381783	0.103112	1.07516	normal	Posttranslational modification, protein turnover, chaperones
FBgn0030584	CG14407	690	84.9087	591	62.6081	712	59.8278	1362	153.557	946	123.906	1269	154.958	1.57053e-06	3.08674e-05	1.07428	up	Posttranslational modification, protein turnover, chaperones
FBgn0037684	Srr	1358	56.0717	3106	109.787	1848	52.0154	3325	126.532	3826	169.261	4326	189.947	0.000350789	0.00269336	1.074	up	Amino acid transport and metabolism
FBgn0040211	hgo	765	35.2714	655	26.6257	490	16.288	1297	58.569	833	42.5074	1528	78.9415	0.000800877	0.00511153	1.07262	up	Amino acid transport and metabolism
FBgn0032160	CG4598	1897	133.446	1773	108.732	1891	91.9274	3536	220.761	2933	211.511	3423	241.391	4.85143e-08	1.56375e-06	1.07199	up	Lipid transport and metabolism
FBgn0054043	CG34043	111	5.89051	123	6.2057	68	2.82971	124	6.97622	227	13.3688	248	15.5208	0.00629056	0.025635	1.07109	normal	Trypsin
FBgn0034136	DAT	32	0.687478	25	0.456943	22	0.327876	43	0.91624	55	1.29568	62	1.50549	0.011967	0.0423454	1.07061	normal	Signal transduction mechanisms
FBgn0052564	CG32564	6	0.321616	31	1.33339	13	0.447078	26	1.20694	71	3.85757	26	1.31955	0.0429626	0.112802	1.07044	normal	Pupal cuticle protein C1
FBgn0031937	CG13795	1709	62.5965	1407	41.6178	914	22.5306	2105	77.5354	2795	113.11	2838	124.187	0.00104199	0.00628877	1.07028	up	Sodium:neurotransmitter symporter family
FBgn0032140	CG13117	273	12.1442	351	13.9636	355	11.4818	795	33.7734	423	19.7523	544	24.2207	2.10544e-05	0.000270473	1.07025	up	Unknow function
FBgn0039312	CG10514	996	47.063	1171	51.654	894	31.8696	1060	48.6119	2717	140.315	1943	97.9877	0.00186101	0.00993136	1.06947	up	Ecdysteroid kinase;; Protein of unknown function (DUF1679);; Phosphotransferase enzyme family
FBgn0031436	ND-B17.2	1698	218.825	1491	182.732	1431	143.096	2795	342.205	2391	333.302	3191	402.442	1.11523e-05	0.000162056	1.06879	up	Energy production and conversion
FBgn0262563	CG43103	781	170.276	1014	206.244	652	108.204	1897	392.314	1343	314.513	1290	282.474	7.96867e-05	0.000810235	1.06824	up	Unknow function
FBgn0037912	sea	19786	1425.51	18444	1320.6	21534	1351.49	39059	2945.65	31226	2496.9	34745	2505.75	9.18895e-10	4.62789e-08	1.06822	up	Energy production and conversion
FBgn0031692	TpnC25D	234	25.0249	183	18.9741	170	14.2532	414	44.6602	245	29.6316	461	50.7898	0.00116638	0.00685595	1.06738	up	Signal transduction mechanisms
FBgn0031176	whe	13807	5076.67	28623	9750.55	16082	4526.09	30119	11253.2	31856	13021.3	44885	16928.4	0.000558126	0.00387149	1.06627	up	Unknow function
FBgn0036288	CG10660	230	6.80659	376	10.0527	281	6.02192	426	13.0619	624	20.6552	537	15.8205	0.00016567	0.00145281	1.06514	up	Unknow function
FBgn0016047	nompA	31	0.37815	28	0.272157	12	0.0924703	42	0.430863	48	0.638914	64	0.704862	0.0261623	0.0775947	1.06448	normal	PAN domain
FBgn0032897	CG9336	3769	388.07	4470	443.96	3588	285.178	8170	840.018	6124	686.629	6890	727.481	9.52284e-07	2.02423e-05	1.06444	up	Unknow function
FBgn0052667	ssp7	3716	1585.33	3133	1218.73	2164	696.785	6201	2546.94	5004	2352.98	5813	2361.17	0.000313561	0.00245531	1.06228	up	Single domain von Willebrand factor type C
FBgn0030828	CG5162	6761	285.355	6658	237.963	4354	125.095	10732	424.947	11866	540.526	10421	463.388	0.000172743	0.00150117	1.06159	up	Lipase
FBgn0265856	lncRNA:CR44645	5	0.454876	12	1.04963	1	0.0713377	28	2.4233	24	2.30877	10	0.861798	0.0578287	0.14215	1.05797	normal	Aldo/keto reductase family
FBgn0264950	asRNA:CR44119	89	2.07491	122	2.84374	72	1.39126	117	2.85008	265	6.81687	164	4.26094	0.00674892	0.0270567	1.05693	normal	Sugar (and other) transporter;; Major Facilitator Superfamily
FBgn0037537	CG2767	938	40.0299	1037	41.9846	957	30.9199	1565	64.5262	1747	81.8652	1835	82.8698	8.31785e-07	1.80267e-05	1.05601	up	Aldo/keto reductase family
FBgn0002868	MtnA	22451	11725	15995	8127.77	12373	4839.08	39669	21569.3	31536	18586.8	25890	13378.5	0.000671907	0.00445792	1.05551	up	Haemolymph juvenile hormone binding protein (JHBP)
FBgn0051100	CG31100	87	2.06275	189	4.3479	164	2.99585	221	5.74047	236	6.36537	321	8.15723	0.000921666	0.00570108	1.05437	up	Sugar (and other) transporter;; Major Facilitator Superfamily
FBgn0266722	Trs33	75	9.93282	57	7.77103	78	8.53027	165	23.2978	84	12.7125	144	20.8433	0.00234758	0.011917	1.05418	normal	Intracellular trafficking, secretion, and vesicular transport
FBgn0019932	SamDC	1060	55.7501	867	42.4331	807	32.8118	1716	93.7996	1427	83.3644	1827	112.353	4.88909e-05	0.000547182	1.05409	up	Signal transduction mechanisms
FBgn0036876	CG9451	2162	84.3666	5135	191.197	2953	88.4815	4925	186.903	6579	285.812	6943	288.487	0.000800984	0.00511153	1.05385	up	Lipid transport and metabolism
FBgn0263911	COX8	3345	1026.88	2579	727.119	2667	602.163	5462	1652.01	4605	1545.63	5431	1656	1.53513e-05	0.000207747	1.05384	up	Cytochrome oxidase c subunit VIII
FBgn0033980	Cyp6a20	127	4.4125	198	6.16999	107	2.71372	249	8.64135	286	10.8957	266	10.3699	0.00109128	0.00653589	1.0536	up	Secondary metabolites biosynthesis, transport and catabolism
FBgn0027586	CG5867	907	53.457	1051	59.8358	959	43.0806	1634	93.8348	1838	119.01	1624	101.644	2.67305e-07	6.90786e-06	1.05291	up	Haemolymph juvenile hormone binding protein (JHBP)
FBgn0031080	CG12655	118	15.9747	152	17.5726	83	7.6399	257	30.9633	173	24.4719	239	31.8913	0.0019323	0.0102256	1.05282	normal	Unknow function
FBgn0263118	tx	26	0.750957	28	0.701483	22	0.429118	42	1.19017	53	1.50316	55	1.1449	0.0109725	0.0395689	1.05215	normal	Transcription
FBgn0260008	UQCR-11	871	287.037	913	278.616	958	233.577	1973	651.159	1188	425.713	1678	581.48	2.52832e-06	4.58303e-05	1.05115	up	Energy production and conversion
FBgn0086368	tw	19	0.388469	26	0.52577	29	0.454817	48	0.974885	38	0.893777	51	1.10928	0.00893056	0.0338293	1.04993	normal	Posttranslational modification, protein turnover, chaperones
FBgn0266618	lncRNA:CR45125	13	1.09648	9	2.09476	10	1.25042	20	2.02571	24	1.62476	25	3.15542	0.0333417	0.0932013	1.04963	normal	Unknow function
FBgn0265536	asRNA:CR44386	47	7.3258	36	5.27273	23	2.74151	81	12.8093	46	7.89597	94	15.2677	0.0174856	0.0567321	1.0481	normal	Unknow function
FBgn0036698	CG7724	49	2.17672	68	2.73009	91	2.89895	133	5.63706	127	6.24281	100	4.70332	0.000432666	0.00317217	1.04798	up	3-beta hydroxysteroid dehydrogenase/isomerase family;; Male sterility protein;; NAD dependent epimerase/dehydratase family;; Polysaccharide biosynthesis protein;; GDP-mannose 4,6 dehydratase
FBgn0043783	CG32444	5723	254.759	2544	105.055	1546	51.3636	7471	315.955	6830	333.035	6342	292.228	0.0103078	0.0377711	1.04732	normal	Carbohydrate transport and metabolism
FBgn0053474	CG33474	24	1.29707	14	0.681507	11	0.43551	39	2.10577	46	2.71937	24	1.48812	0.0336882	0.0937879	1.04623	normal	Intracellular trafficking, secretion, and vesicular transport
FBgn0265737	lncRNA:CR44544	13	2.60133	4	0.797051	5	0.81378	7	1.47404	29	6.62655	31	6.47048	0.0595511	0.145256	1.04515	normal	Unknow function
FBgn0033388	CG8046	15	0.438205	32	0.929488	15	0.370451	43	1.42683	41	1.40258	44	1.70053	0.022352	0.0691482	1.04197	normal	Major Facilitator Superfamily
FBgn0037601	Cyp313b1	127	3.97792	180	4.7311	122	2.62078	243	7.30139	237	7.95816	293	10.0432	0.000410847	0.00303985	1.04186	up	Cytochrome P450
FBgn0026593	CG5707	999	37.6371	1466	54.557	1132	33.1182	1984	72.271	2089	86.1189	2173	78.6699	3.51459e-06	6.03746e-05	1.04096	up	alpha/beta hydrolase fold;; Alpha/beta hydrolase family
FBgn0015808	ScpX	2445	79.6222	3980	114.54	3239	73.8375	5523	167.966	5401	190.789	5679	196.266	8.36597e-07	1.80868e-05	1.04032	up	Lipid transport and metabolism
FBgn0030348	CG10352	203	9.49375	208	8.06271	134	4.15565	426	19.2521	250	12.6026	347	17.7109	0.00141457	0.00802221	1.03973	up	Inorganic ion transport and metabolism
FBgn0030164	CG1889	186	9.98858	210	9.54833	159	6.13458	403	20.6861	222	13.5133	389	23.1902	0.000876007	0.00547983	1.03837	up	Fibrinogen beta and gamma chains, C-terminal globular domain
FBgn0261277	rtv	55	4.15411	58	3.42448	26	1.21666	111	7.65935	81	6.30406	88	6.98933	0.0118101	0.0419411	1.03769	normal	Sleepless protein
FBgn0051217	modSP	1362	32.1508	1924	42.5406	1323	23.327	2252	49.5343	3135	79.465	2746	65.1943	0.00010486	0.00100375	1.03711	up	Amino acid transport and metabolism
FBgn0035691	CG7386	11	0.256884	12	0.274343	19	0.350502	39	0.899816	23	0.592206	21	0.525879	0.0284709	0.082906	1.03635	normal	C2H2-type zinc finger;; Zinc-finger double domain;; Zinc finger, C2H2 type;; Zinc-finger associated domain (zf-AD);; Zinc-finger double-stranded RNA-binding;; Zinc-finger of C2H2 type
FBgn0032213	CG5390	3075	133.597	2484	100.964	1729	56.3251	4378	186.601	4717	225.924	4398	203.716	0.000614498	0.00413818	1.03476	up	Amino acid transport and metabolism
FBgn0040091	Ugt317A1	85	3.00759	87	2.65388	179	4.41586	207	6.78743	181	6.91004	206	7.87538	0.000314676	0.00245969	1.03468	up	UDP-glucoronosyl and UDP-glucosyl transferase
FBgn0050051	Tmem18	95	12.0933	88	10.1124	118	11.0939	267	34.9307	120	16.9221	158	21.9146	0.00145781	0.00820968	1.03423	up	Transmembrane protein 18
FBgn0262717	Skeletor	58	1.22364	105	1.3209	51	0.747169	120	2.91285	132	2.76709	149	3.2241	0.00565028	0.0236134	1.03331	normal	Cell cycle control, cell division, chromosome partitioning
FBgn0025700	CG5885	1845	126.262	1916	136.016	2468	140.115	3518	245.969	2940	228.907	4066	291.256	5.60344e-08	1.73667e-06	1.03177	up	Intracellular trafficking, secretion, and vesicular transport
FBgn0036359	CG14105	167	17.9072	119	12.4407	102	8.67462	366	38.9406	188	21.9058	197	22.2724	0.00429679	0.0191007	1.03066	normal	Unknow function
FBgn0010053	Jheh1	656	30.6174	1138	46.593	874	28.933	1533	67.099	1816	90.837	1265	62.2774	5.01792e-05	0.000557378	1.02911	up	Epoxide hydrolase N terminus;; alpha/beta hydrolase fold
FBgn0262782	Mdh1	17321	1061.44	19405	964.471	16433	645.222	29413	1622.28	29674	1909.92	32952	2020.08	1.64175e-06	3.21246e-05	1.02834	up	Energy production and conversion
FBgn0032857	CG10947	21	0.43601	54	0.979755	31	0.484351	57	1.1055	80	1.81736	61	1.3139	0.0166229	0.0546534	1.02827	normal	Unknow function
FBgn0033723	CG13155	86	8.89745	110	10.1267	91	6.68344	231	22.1012	129	14.4233	156	16.9943	0.000866666	0.00543576	1.02722	up	Unknow function
FBgn0020908	Scp1	58	3.90012	28	1.78221	34	1.61531	93	6.66938	64	5.15243	82	7.1007	0.0143714	0.0488077	1.02614	normal	EF hand;; EF-hand domain pair;; EF-hand domain;; EF hand
FBgn0021765	scu	7021	454.011	7718	442.502	7615	345.342	15209	896.351	10675	734.218	12510	789.329	5.75709e-08	1.77808e-06	1.02598	up	Secondary metabolites biosynthesis, transport and catabolism
FBgn0030239	CG17333	1336	109.356	1303	89.5643	1109	61.6662	2356	177.482	1973	168.965	2249	179.963	1.13594e-05	0.00016399	1.02346	up	Carbohydrate transport and metabolism
FBgn0011361	ND-ACP	3465	338.345	3065	277.182	3302	239.135	6211	594.944	4611	498.012	6231	617.766	3.27415e-06	5.70179e-05	1.02339	up	Phosphopantetheine attachment site
FBgn0085317	CG34288	2	0.459558	12	2.47423	25	4.19115	20	4.5418	42	10.6356	25	5.75263	0.057441	0.141393	1.02328	normal	Unknow function
FBgn0030257	SmydA-4	71	2.04146	100	2.70127	71	1.53544	149	4.11306	113	3.54471	170	4.91788	0.00169924	0.00926895	1.02131	up	Chromatin structure and dynamics
FBgn0265177	CG44242	516	147.534	449	111.183	524	106.806	1006	272.901	565	174.478	1051	299.637	0.000230398	0.00189272	1.01924	up	Ribosomal protein S36, mitochondrial
FBgn0039666	Diedel	14	4.41284	0	0	0	0	44	13.1299	38	12.9819	11	3.33335	0.061781	0.149176	1.01828	normal	Diedel
FBgn0014863	Mlp84B	1933	42.6633	2391	47.6071	1819	29.1185	3802	81.311	2906	69.9323	3957	91.0832	2.10331e-05	0.000270473	1.01587	up	LIM domain
FBgn0031907	CG5171	4047	223.684	3782	200.8	2462	105.015	6225	337.642	5776	350.677	6575	392.531	0.000478606	0.00342126	1.01305	up	Carbohydrate transport and metabolism
FBgn0026089	CG14817	477	80.1274	406	58.1911	463	52.9894	1034	169.763	561	96.438	764	126.468	0.000116255	0.00108667	1.01075	up	Mitochondrial ribosome protein 63
FBgn0053926	CG33926	3392	291.584	3632	284.673	2575	156.447	7162	571.941	4969	447.841	4926	423.562	0.000126697	0.00116619	1.01003	up	PT repeat
FBgn0039667	CG2010	57	1.55813	81	2.09319	55	1.15314	98	2.53853	121	3.64238	126	3.61563	0.00328103	0.015539	1.00981	normal	F-box-like;; F-box domain
FBgn0030272	CG15201	857	181.519	1219	222.901	833	124.44	2113	421.799	1207	277.869	1800	374.169	0.000241038	0.00196918	1.00936	up	Unknow function
FBgn0014342	mia	26	0.690695	22	0.609217	16	0.349225	49	1.33767	40	1.24778	36	1.09007	0.0240146	0.0726998	1.00831	normal	Transcription
FBgn0036728	UQCR-Q	3799	785.578	3339	628.807	3014	450.223	5493	1157.62	4889	1160.46	7409	1588.9	0.000187741	0.00160786	1.00765	up	Energy production and conversion
FBgn0000318	cl	1370	165.61	1348	167.935	1749	176.418	3198	390.483	1829	253.184	2533	322.838	3.53839e-06	6.0666e-05	1.00694	up	Unknow function
FBgn0031089	CG9572	281	10.4046	466	13.3694	271	6.08989	636	19.2822	582	21.2304	566	18.1693	0.000401581	0.00298375	1.00581	up	Signal transduction mechanisms
FBgn0260388	CG42514	1804	57.9291	2352	67.542	2161	49.3982	3315	100.428	3432	112.787	3799	123.361	2.42047e-07	6.42368e-06	1.00429	up	Major Facilitator Superfamily
FBgn0036501	CG7272	616	35.9015	758	39.9146	604	25.7214	1087	61.667	1169	73.6774	1116	69.7825	9.91144e-06	0.000145931	1.00371	up	Sugar efflux transporter for intercellular exchange
FBgn0051781	lncRNA:CR31781	2219	44.2284	2509	49.6305	1839	29.9442	3803	81.7314	3455	74.1489	4119	85.3694	4.37383e-05	0.000497046	1.00328	up	Unknow function
FBgn0015010	Ag5r	5716	398.046	8245	510.713	4035	198.7	8376	542.752	9973	750.356	13994	1010.05	0.00248766	0.0124721	1.00281	normal	Unknow function
FBgn0029823	Shmt	5669	207.028	7497	230.762	8614	209.834	11091	355.13	11879	443.838	12614	434.313	2.44174e-09	1.09866e-07	1.00277	up	Amino acid transport and metabolism
FBgn0011770	Gip	2278	151.529	2482	147.682	2327	110.941	3962	244.653	3593	253.871	4415	297.548	8.41166e-07	1.81414e-05	1.00254	up	Carbohydrate transport and metabolism
FBgn0037387	CG1213	5652	216.101	7373	234.761	5094	127.699	8962	313.061	10807	441.98	11414	452.732	0.000100185	0.000967748	1.00147	up	Sugar (and other) transporter;; Major Facilitator Superfamily;; Ion channel regulatory protein UNC-93
FBgn0024841	Pcd	915	73.5658	833	68.1273	1115	72.1316	2561	202.64	1194	104.457	1242	98.6309	0.000365425	0.00278275	1.00107	up	Transcription
FBgn0033139	Tsp42Er	198	18.2898	230	20.848	205	15.1715	335	31.3283	363	37.3992	378	37.3264	3.76541e-05	0.000440324	0.999435	normal	Tetraspanin family
FBgn0265611	asRNA:CR44429	6	0.444071	18	1.29466	10	0.571877	19	1.37223	31	2.55777	23	1.66204	0.0507454	0.128774	0.998844	normal	Unknow function
FBgn0052698	CARPB	481	10.0871	488	10.677	300	5.4132	602	14.619	821	22.7492	853	22.0845	0.00200784	0.010556	0.997531	normal	Eukaryotic-type carbonic anhydrase
FBgn0087012	5-HT2A	13	0.19547	39	0.506908	21	0.222635	27	0.378705	47	0.77654	73	1.1153	0.0441962	0.115154	0.997529	normal	7 transmembrane receptor (rhodopsin family);; Serpentine type 7TM GPCR chemoreceptor Srsx
FBgn0047095	CG33939	18	3.13011	8	1.3205	11	1.45007	36	6.42431	16	3.11356	30	5.47151	0.0508929	0.128964	0.997454	normal	Unknow function
FBgn0052069	CG32069	116	58.9046	119	54.4101	156	58.4296	310	159.488	144	81.2204	223	115.64	0.000992008	0.00605173	0.997439	normal	Unknow function
FBgn0264871	asRNA:CR44062	4	0.103856	32	0.669363	16	0.279259	45	1.17341	51	1.40855	21	0.616565	0.0583022	0.142918	0.997375	normal	Unknow function
FBgn0052582	lncRNA:CR32582	19	2.92709	5	0.634305	7	0.581854	21	2.90155	25	3.9423	33	5.13585	0.0636974	0.152252	0.997247	normal	Unknow function
FBgn0036922	CG14182	83	7.67542	110	9.36285	117	8.73381	182	14.9222	154	15.6324	182	18.8881	8.19146e-05	0.000824167	0.996352	normal	Attenuator of Hedgehog
FBgn0032405	firl	51	2.93593	29	1.42446	33	1.23136	101	5.30031	35	2.22375	96	5.83151	0.0287027	0.0834714	0.994614	normal	Secondary metabolites biosynthesis, transport and catabolism
FBgn0040786	CG14104	42	13.093	26	8.14057	47	11.7685	93	29.6355	53	18.163	62	19.794	0.0107708	0.039015	0.993205	normal	Swi5
FBgn0031684	ND-13A	1136	144.834	950	114.997	978	97.9931	2140	274.748	1483	221.959	1659	210.462	3.11077e-05	0.000377207	0.992085	normal	Energy production and conversion
FBgn0010038	GstD2	19	1.8789	43	4.11125	58	4.54374	90	8.63953	79	8.62466	44	4.58998	0.0179395	0.0578661	0.989928	normal	Posttranslational modification, protein turnover, chaperones
FBgn0036726	QIL1	1245	96.4479	1186	90.6036	1284	74.7502	2478	193.525	1707	149.389	2072	161.74	1.47931e-06	2.93347e-05	0.989622	normal	MICOS complex subunit MIC13, QIL1
FBgn0053110	CG33110	429	13.3414	446	12.1465	309	6.58479	624	19.1631	568	16.2207	891	23.7981	0.00138527	0.00789141	0.988263	normal	Lipid transport and metabolism
FBgn0027790	GV1	275	14.1643	206	11.4545	182	7.3779	475	24.3649	319	17.8523	390	20.8984	0.00130251	0.00748743	0.987675	normal	Unknow function
FBgn0035280	Cpr62Bb	32	2.56485	41	2.91343	11	0.592014	78	5.71062	44	3.61997	56	4.47702	0.040528	0.10775	0.987076	normal	Insect cuticle protein
FBgn0038924	CG6028	1339	83.1239	1823	100.902	1663	73.6429	2599	149.909	2680	176.783	2648	167.797	1.20294e-07	3.49602e-06	0.984773	normal	Fumarylacetoacetate (FAA) hydrolase family
FBgn0003867	tsl	891	40.1758	1115	45.3231	782	25.6272	1368	58.5251	1618	79.7431	1770	85.0413	0.000197728	0.0016692	0.984585	normal	Unknow function
FBgn0034645	ND-B12	1114	314.754	1513	389.241	1472	312.43	2913	787.332	1577	490.381	2377	670.37	3.26834e-05	0.000390439	0.983928	normal	Energy production and conversion
FBgn0019624	COX5A	7095	838.396	7667	830.191	7729	671.688	15105	1642.61	10331	1313.6	12047	1403.17	2.63323e-07	6.84486e-06	0.982664	normal	Energy production and conversion
FBgn0012036	Aldh	16974	520.984	20374	576.541	16307	365.054	26349	797.4	31810	1078.69	31843	1062	2.22961e-05	0.000285184	0.982256	normal	Energy production and conversion
FBgn0267986	lncRNA:CR46253	14	0.912709	7	0.436204	5	0.224375	21	1.58045	31	2.39837	13	1.00778	0.0715619	0.16601	0.981321	normal	Unknow function
FBgn0047038	ND-13B	2090	280.191	2003	263.293	1491	152.604	3909	499.32	2712	380.975	3122	422.983	0.000246322	0.00200916	0.980957	normal	Energy production and conversion
FBgn0042129	OS9	93	8.86281	54	5.03761	43	3.2213	154	14.6969	84	8.8865	133	13.8354	0.0174938	0.0567328	0.978513	normal	Unknow function
FBgn0036192	Pldn	184	11.3689	159	10.15	178	9.16133	329	20.629	234	16.0685	323	21.1354	0.000217074	0.00179659	0.977633	normal	Snapin/Pallidin
FBgn0038603	PKD	626	10.4233	1036	15.1167	695	7.91995	1065	15.7489	1461	24.6199	1444	22.6748	0.000485463	0.00345823	0.977439	normal	Signal transduction mechanisms
FBgn0286506	Mpi	2250	94.2615	2154	87.0409	1690	54.814	3248	132.612	3273	150.703	3922	176.097	0.000188501	0.00161247	0.976951	normal	Carbohydrate transport and metabolism
FBgn0029003	mab-21	123	3.39415	95	2.29759	70	1.34554	184	4.65579	144	4.23811	198	5.58208	0.00622882	0.0254904	0.974743	normal	Signal transduction mechanisms
FBgn0035501	CG1299	832	25.2519	1222	34.1621	869	19.4153	1570	45.5639	1500	49.2284	1820	54.343	7.49065e-05	0.000770268	0.974038	normal	Amino acid transport and metabolism
FBgn0016032	lbm	111	7.53153	139	8.08723	92	4.25836	243	15.2945	185	13.2311	170	11.4114	0.00155097	0.00859775	0.973983	normal	Tetraspanin family
FBgn0034885	Eglp4	4755	313.92	5964	329.812	3648	160.902	7067	426.971	10769	751.963	7020	441.481	0.00121246	0.00708457	0.973753	normal	Carbohydrate transport and metabolism
FBgn0267743	asRNA:CR46074	119	38.9742	137	48.6761	89	25.577	174	59.085	204	76.5313	225	77.3224	0.00276746	0.0136358	0.972886	normal	Unknow function
FBgn0032020	strat	112	10.0533	123	11.0078	205	14.7309	368	29.9285	165	14.8275	209	18.6249	0.00227328	0.0116141	0.972531	normal	Mss4 protein
FBgn0036157	CG7560	669	46.3131	826	48.9184	473	22.6754	1013	66.3025	1317	98.2582	1088	81.3793	0.00128997	0.00744925	0.971534	normal	Amino acid transport and metabolism
FBgn0036300	Pmm2	388	27.4134	403	26.6262	412	21.6598	742	51.6914	540	42.8919	713	55.586	9.74353e-06	0.000143944	0.969948	normal	Lipid transport and metabolism
FBgn0028658	Adat1	850	15.507	1006	17.1282	939	12.9539	1310	23.9101	1688	34.1972	1592	32.4558	1.32871e-05	0.000183453	0.969526	normal	RNA processing and modification
FBgn0030026	sni	760	40.4317	597	28.3151	671	25.2082	1270	65.4137	1047	60.0767	1089	59.4081	3.04933e-05	0.000370772	0.967297	normal	short chain dehydrogenase;; Enoyl-(Acyl carrier protein) reductase;; KR domain
FBgn0032209	Hand	311	27.1332	230	20.7181	153	11.317	423	40.2312	365	36.8279	469	46.997	0.00548758	0.0230793	0.965875	normal	Transcription
FBgn0036837	CG18135	11239	202.869	13244	225.068	11389	155.429	15552	275.808	21589	428.41	22154	425.671	8.53999e-05	0.000852855	0.964919	normal	Glycerophosphoryl diester phosphodiesterase family;; Starch binding domain
FBgn0030078	CG10970	1713	187.996	2068	193.496	1465	107.696	3232	331.521	2499	298.081	3120	354.165	0.000100225	0.000967748	0.964153	normal	Energy production and conversion
FBgn0037842	CG6567	528	31.9924	541	31.5499	607	28.4445	931	55.9631	832	56.0901	961	59.9203	2.04839e-07	5.53564e-06	0.963708	normal	Lipid transport and metabolism
FBgn0013348	TpnC41C	44	4.30141	33	3.00626	19	1.32498	80	8.06343	35	3.83679	77	8.3406	0.0376215	0.102074	0.963551	normal	Signal transduction mechanisms
FBgn0036211	CG5946	2739	130.957	3398	149.69	2604	89.858	4098	192.091	5696	304.186	4753	243.628	0.000129118	0.00118234	0.963438	normal	Oxidoreductase FAD-binding domain;; Oxidoreductase NAD-binding domain;; Ferric reductase NAD binding domain
FBgn0054003	NimB3	476	105.159	680	123.884	497	73.2469	983	199.452	720	168.431	1064	229.138	0.000214828	0.00178132	0.962898	normal	Signal transduction mechanisms
FBgn0040931	CG9034	608	198.787	666	205.291	768	196.297	1432	472.276	817	301.378	1110	357.573	1.43065e-05	0.000195699	0.962357	normal	Unknow function
FBgn0037222	CG14642	6	0.242416	21	0.762745	13	0.384615	29	1.05161	39	1.60837	17	0.66545	0.0606738	0.147265	0.960206	normal	Amino acid transport and metabolism
FBgn0015558	tty	317	3.19714	539	5.69501	370	3.03482	488	3.61362	771	6.82871	791	7.06043	0.00185768	0.00991957	0.959483	normal	Tweety
FBgn0015575	alpha-Est7	4354	128.849	4384	119.249	2816	61.5833	5462	154.084	7893	254.771	6588	208.735	0.00150752	0.00840949	0.95946	normal	Carboxylesterase family;; alpha/beta hydrolase fold
FBgn0036589	CG13067	115	17.0685	140	19.1988	97	10.9271	211	29.7455	159	25.3905	236	33.382	0.00223364	0.0114644	0.958989	normal	Unknow function
FBgn0038756	CG4783	29	9.25584	72	21.4096	150	36.1806	326	104.322	120	42.0957	44	14.365	0.054845	0.136635	0.956983	normal	Unknow function
FBgn0040512	zetaCOP	689	71.7278	658	75.4688	848	78.5069	1446	159.638	958	115.385	1158	131.37	1.5532e-06	3.06261e-05	0.95616	normal	Intracellular trafficking, secretion, and vesicular transport
FBgn0030309	CG1572	1358	95.8601	1112	71.2845	1087	56.6125	2130	146.412	1775	133.406	2064	146.635	8.21073e-05	0.000824235	0.955729	normal	Membrane-associating domain
FBgn0035770	pst	11089	282.157	12516	269.869	12018	207.801	16964	411.128	20061	548.931	20686	570.322	3.11569e-06	5.47966e-05	0.954421	normal	Unknow function
FBgn0260964	Vmat	169	3.87478	253	5.28225	333	5.53515	387	8.41948	426	10.616	373	8.68203	3.4658e-05	0.000411256	0.952059	normal	Intracellular trafficking, secretion, and vesicular transport
FBgn0031992	Acbp1	477	87.4123	491	84.0137	580	79.9307	1211	217.514	596	119.451	765	147.109	0.000209555	0.00174413	0.951954	normal	Lipid transport and metabolism
FBgn0039313	CG11892	1182	47.1244	1413	52.4152	1055	31.6244	1141	44.6467	3106	135.377	2009	86.4502	0.00678531	0.027178	0.951713	normal	Ecdysteroid kinase;; Protein of unknown function (DUF1679);; Phosphotransferase enzyme family
FBgn0001250	if	618	5.58268	878	7.34742	802	5.36911	979	8.63445	1393	13.8019	1338	12.7913	0.000100083	0.000967748	0.95142	normal	Extracellular structures
FBgn0034354	GstE11	374	40.0044	551	48.2425	799	56.6699	1087	108.106	718	82.1985	923	102.212	4.15441e-05	0.000476031	0.951305	normal	Posttranslational modification, protein turnover, chaperones
FBgn0039620	wat	641	15.9614	1035	24.6607	1040	20.0179	954	23.3451	1712	46.9794	1720	45.7341	0.00109598	0.00655961	0.950986	normal	Lipid transport and metabolism
FBgn0031245	CG3625	813	53.8949	1297	74.2981	728	34.8247	1679	107.102	1613	115.145	1487	101.818	0.000661063	0.00439255	0.950882	normal	Extracellular structures
FBgn0030261	CG15203	457	54.9376	550	58.0051	326	27.7318	713	84.6963	660	86.705	905	112.181	0.00183875	0.00985824	0.948767	normal	Single domain von Willebrand factor type C
FBgn0040827	CG13315	11785	1410.87	8938	1074.04	7635	746.834	19494	2293.68	16432	2213.72	12983	1599.18	0.000842723	0.00533148	0.948564	normal	Unknow function
FBgn0030733	UQCR-14	3328	577.061	2680	448.798	2544	347.354	5136	911.183	4275	841.45	4928	934.975	0.00012793	0.00117389	0.947617	normal	Energy production and conversion
FBgn0050423	CG30423	1318	189.388	1308	173.747	1289	139.175	2540	371.621	1657	264.175	2254	342.702	2.5191e-05	0.000315832	0.947477	normal	Signal transduction mechanisms
FBgn0030234	CG15211	100	6.04551	170	8.7245	271	10.9677	279	16.506	303	20.1146	269	17.5296	0.00100079	0.00609693	0.947376	normal	Defense mechanisms
FBgn0039915	Gat	46	1.26545	39	0.844181	21	0.380238	66	1.91932	67	2.0847	64	2.06822	0.027489	0.0807364	0.945864	normal	Signal transduction mechanisms
FBgn0028936	NimB5	627	29.3733	834	34.3993	518	16.786	988	42.4988	1063	53.9091	1268	60.8046	0.000853717	0.00537454	0.945852	normal	Wnt inhibitory factor 1 OS=Xenopus laevis OX=8355 GN=wif1 PE=2 SV=1
FBgn0040260	Ugt37D1	241	7.87749	350	10.8319	411	10.5588	517	17.0635	503	18.1819	553	20.0995	3.24881e-06	5.66879e-05	0.945479	normal	UDP-glucoronosyl and UDP-glucosyl transferase;; Glycosyltransferase family 28 C-terminal domain
FBgn0034724	babos	1958	96.0139	2128	98.5321	1678	62.4831	3171	153.35	3225	174.585	3113	160.596	4.15687e-05	0.000476031	0.945206	normal	Signal transduction mechanisms
FBgn0039896	yellow-h	55	2.40526	32	1.27583	33	1.16048	76	3.45669	56	2.71222	92	4.84666	0.0239678	0.072591	0.943573	normal	Major royal jelly protein
FBgn0031830	COX5B	4300	600.848	3764	475.85	3891	391.802	7547	1012.7	5707	852.542	6400	878.999	1.15027e-05	0.000165788	0.943315	normal	Energy production and conversion
FBgn0029648	CG3603	321	26.8198	321	24.8386	422	26.093	611	48.7525	421	37.9031	680	59.1349	8.98185e-05	0.000886462	0.943186	normal	Lipid transport and metabolism
FBgn0025879	Timp	2307	93.7957	2267	80.3315	1699	48.7309	3509	136.247	3392	148.18	3601	156.495	0.00022858	0.00188302	0.94313	normal	Tissue inhibitor of metalloproteinase;; UNC-6/NTR/C345C module
FBgn0264002	MsR2	119	2.92653	160	3.27498	115	1.91512	176	3.90186	228	5.68806	252	5.89816	0.00235831	0.0119415	0.942745	normal	Serpentine type 7TM GPCR chemoreceptor Srw;; 7 transmembrane receptor (rhodopsin family)
FBgn0033961	ND-B15	968	195.909	961	174.027	1121	164.061	2211	434.579	1201	263.805	1578	324.309	4.94602e-05	0.000551307	0.942113	normal	NADH-ubiquinone oxidoreductase B15 subunit (NDUFB4)
FBgn0045866	bai	1583	136.526	1464	120.199	1877	124.518	3247	272.852	2090	197.392	2607	233.702	2.81917e-06	5.0483e-05	0.942049	normal	Intracellular trafficking, secretion, and vesicular transport
FBgn0030676	CG12379	69	9.12245	50	6.2747	96	9.56813	147	19.2395	84	12.1865	128	17.4761	0.00548862	0.0230793	0.941876	normal	Unknow function
FBgn0039328	CHKov2	132	5.07788	114	4.62693	77	2.55879	150	6.07316	179	7.80894	242	10.5536	0.010677	0.0387873	0.941554	normal	Ecdysteroid kinase;; Protein of unknown function (DUF1679);; Phosphotransferase enzyme family
FBgn0037617	nom	75	2.78989	84	3.06877	116	3.93916	169	5.53532	135	4.72521	134	4.9751	0.000290891	0.00231516	0.941441	normal	Zinc-finger double domain;; Zinc finger, C2H2 type;; C2H2-type zinc finger;; Zinc-finger associated domain (zf-AD)
FBgn0023477	Taldo	9256	515.785	10740	562.025	8896	368.118	16984	893.019	14490	884.82	15568	872.854	4.59769e-06	7.61019e-05	0.940844	normal	Carbohydrate transport and metabolism
FBgn0033808	CG4627	184	11.9512	171	10.2245	262	12.5381	379	23.4344	282	19.6067	323	21.4121	2.38448e-05	0.000301513	0.939933	normal	Unknow function
FBgn0035199	tfc	42	1.24294	56	1.65833	46	1.15597	66	1.90086	82	2.66093	95	2.6242	0.00941127	0.0352138	0.936568	normal	Lectin C-type domain
FBgn0034179	CG6805	701	22.9891	640	19.0575	560	13.4832	919	29.4759	1144	40.9335	1078	37.672	0.000358455	0.00273608	0.935057	normal	Intracellular trafficking, secretion, and vesicular transport
FBgn0038426	mRpS33	305	60.8281	201	38.4364	281	43.0518	541	112.214	330	73.837	445	94.6182	0.00110998	0.00661657	0.93428	normal	Signal transduction mechanisms
FBgn0036819	Dysb	1456	190.477	1240	153.796	1055	103.329	2362	308.657	1851	263.401	2067	280.355	0.000306541	0.00241892	0.933894	normal	Unknow function
FBgn0053138	AGBE	4936	120.639	4689	105.132	4954	88.2388	8317	192.827	7028	189.005	8063	203.363	9.90547e-07	2.09053e-05	0.931747	normal	Carbohydrate transport and metabolism
FBgn0263330	lncRNA:CR43411	82	31.4136	79	28.4293	44	12.9657	151	56.4751	113	48.6027	105	39.6411	0.0142121	0.0483592	0.931417	normal	Unknow function
FBgn0040773	COX7C	2799	798.876	2811	733.329	2916	621.029	5069	1446.65	3917	1239.53	4689	1355.58	8.54333e-07	1.83806e-05	0.931095	normal	Energy production and conversion
FBgn0037835	CG14687	168	14.956	270	21.8887	212	13.726	382	31.3569	375	34.8963	295	25.7003	0.000309672	0.00243249	0.929878	normal	IQ calmodulin-binding motif
FBgn0038849	CG7079	310	17.5255	262	13.9517	177	8.35355	532	29.1932	331	20.5652	443	27.2431	0.00502167	0.021566	0.929682	normal	Haemolymph juvenile hormone binding protein (JHBP)
FBgn0036210	CG14130	80	5.00037	105	6.24537	111	5.27861	174	10.3359	122	8.23187	183	11.7541	0.00104067	0.006288	0.929631	normal	Unknow function
FBgn0031630	CG15629	86	4.06833	71	2.92093	69	2.29313	115	5.14625	157	7.92815	112	5.56659	0.00631443	0.0256866	0.928815	normal	Secondary metabolites biosynthesis, transport and catabolism
FBgn0042112	mRpL36	266	46.579	216	33.9902	255	32.1796	548	93.9399	306	58.6973	372	67.265	0.000773998	0.00498599	0.928569	normal	Translation, ribosomal structure and biogenesis
FBgn0014469	Cyp4e2	1851	56.4203	2204	67.4819	1487	37.4983	2389	75.0656	3794	130.679	2999	100.271	0.00146619	0.00824639	0.928538	normal	Cytochrome P450
FBgn0020391	Nrk	1019	382.835	717	245.043	765	206.27	1624	619.378	1251	524.519	1301	504.8	0.000477992	0.00342112	0.928475	normal	Protein tyrosine kinase;; Protein kinase domain;; Kringle domain;; Fz domain
FBgn0040096	lectin-33A	360	43.0011	340	38.3675	234	21.482	777	95.7781	466	63.144	386	46.5193	0.00492106	0.0212276	0.927403	normal	Lectin C-type domain
FBgn0047135	CG32276	3406	325.707	3318	317.673	3341	265.615	5385	519.249	4652	485.475	6148	623.222	1.48657e-05	0.000201791	0.927288	normal	Unknow function
FBgn0052109	CG32109	177	11.2044	95	5.8184	138	6.92229	282	19.2127	163	11.6606	264	20.1164	0.00779687	0.030392	0.927243	normal	Unknow function
FBgn0037176	CG14456	21	1.68478	195	16.6556	46	3.13428	179	14.5005	323	30.3525	59	4.94886	0.0799804	0.179435	0.926572	normal	Unknow function
FBgn0039697	CG7834	8285	442.899	8814	458.007	7687	316.977	13240	661.33	11628	671.923	15142	773.568	3.61511e-05	0.000425555	0.924491	normal	Energy production and conversion
FBgn0031888	Pvf2	29	0.692403	47	1.0656	36	0.676225	78	2.00517	43	1.13463	70	1.8958	0.0184002	0.0590084	0.924449	normal	PDGF/VEGF domain
FBgn0016119	ATPsynCF6	5637	916.244	4388	707.098	4403	570.218	7683	1190.51	7214	1275.13	8802	1420.07	0.000246385	0.00200916	0.924427	normal	Energy production and conversion
FBgn0000394	cv	508	19.0233	545	20.978	481	13.5981	794	28.0807	707	29.773	984	37.7018	0.000184971	0.00158874	0.923769	normal	Twisted gastrulation (Tsg) protein conserved region
FBgn0034399	CG15083	573	82.5225	478	57.5987	738	72.353	1162	165.652	627	96.81	1090	172.665	0.000501892	0.0035505	0.923328	normal	Unknow function
FBgn0040992	CG10570	9580	640.39	8715	618.768	5984	346.575	14006	956.492	10669	795.864	16451	1165.94	0.00210014	0.0108927	0.923253	normal	Unknow function
FBgn0010015	CanA1	74	1.25157	72	1.16856	53	0.707806	105	1.91134	128	2.31906	108	1.89359	0.00761889	0.0298113	0.923165	normal	Calcineurin-like phosphoesterase
FBgn0032084	CG13101	166	8.52251	127	5.67585	127	4.68447	292	15.0381	168	9.42689	254	14.9101	0.0039656	0.0180818	0.923158	normal	Unknow function
FBgn0030347	CG15739	811	35.1867	960	35.56	847	25.1415	1414	55.5779	1301	60.1675	1459	63.4997	5.8155e-06	9.3048e-05	0.921901	normal	Inorganic ion transport and metabolism
FBgn0035309	CG15879	37	1.52511	61	2.47896	53	1.76327	91	3.75946	74	3.40022	83	3.60607	0.00555552	0.0233274	0.921424	normal	Alpha/beta hydrolase family;; alpha/beta hydrolase fold;; Serine aminopeptidase, S33
FBgn0040832	CG8012	888	132.135	1165	198.145	778	100.434	1941	236.562	1252	156.875	1484	164.421	0.000515084	0.00362934	0.92107	normal	Unknow function
FBgn0031261	nAChRbeta3	278	10.1761	339	12.222	204	5.81531	529	18.0894	408	16.298	438	15.4712	0.00183816	0.00985824	0.91848	normal	Signal transduction mechanisms
FBgn0033130	Tsp42Ei	364	22.3967	391	20.9744	313	12.8896	600	34.231	521	34.0248	617	42.3708	0.000236085	0.00193585	0.917609	normal	Tetraspanin family
FBgn0029990	CG2233	54749	2430.23	49868	1971.43	32050	1031.71	74285	3277.28	81687	3994.33	74371	3651.98	0.00189321	0.0100487	0.917443	normal	Unknow function
FBgn0038516	P5cr-2	1077	86.9162	1133	70.0867	781	38.83	1516	112.507	1647	144.144	1762	153.898	0.000817743	0.00520724	0.916146	normal	Amino acid transport and metabolism
FBgn0032181	CG13133	14	0.815868	30	1.43804	22	0.819801	38	1.91675	29	1.76305	50	2.8202	0.0431089	0.113053	0.916137	normal	Posttranslational modification, protein turnover, chaperones
FBgn0264775	CG44013	1457	106.802	1423	104.416	1462	87.5594	2513	190.4	1953	160.42	2452	191.277	7.05183e-06	0.000109279	0.915954	normal	Unknow function
FBgn0086355	Tpi	7989	402.303	8518	383.932	9234	327.841	15271	687.471	11925	636.567	13201	625.024	1.52709e-08	5.64007e-07	0.915751	normal	Carbohydrate transport and metabolism
FBgn0017558	Pdk	3969	70.0718	4583	76.3585	3450	47.7557	4743	84.6643	7449	143.687	7311	134.356	0.00119148	0.00697576	0.915461	normal	Signal transduction mechanisms
FBgn0267762	asRNA:CR46093	69	4.33963	66	3.57937	45	1.96269	124	7.85556	94	6.44779	93	6.28775	0.0108737	0.0392766	0.913943	normal	Unknow function
FBgn0011296	l(2)efl	1094	97.5323	1466	130.631	839	59.3916	2040	178.774	1539	153.129	2056	184.687	0.00149129	0.00834955	0.913912	normal	Posttranslational modification, protein turnover, chaperones
FBgn0053054	CG33054	1887	98.3154	2411	109.868	1941	70.6907	3189	158.823	3206	163.74	3505	181.295	2.27025e-05	0.000289963	0.912976	normal	Macro domain
FBgn0037140	SLC22A	112	3.71688	176	4.95725	215	4.66127	207	6.20045	222	7.86363	359	12.155	0.0036541	0.0169403	0.911758	normal	Major Facilitator Superfamily;; Sugar (and other) transporter
FBgn0050035	Tret1-1	14462	553.918	20507	583.169	14000	313.539	20199	729.734	31518	1292.33	27202	1161.13	0.00105982	0.00636609	0.911402	normal	Sugar (and other) transporter;; Major Facilitator Superfamily
FBgn0054056	CG34056	24	0.811303	25	0.674952	41	0.98275	55	1.96105	54	2.83101	35	1.48739	0.0241156	0.0729417	0.911075	normal	Carbohydrate transport and metabolism
FBgn0003074	Pgi	9271	227.436	10381	235.836	8938	161.721	13220	323.461	16206	429.952	16014	383.727	5.7232e-05	0.000622459	0.910966	normal	Carbohydrate transport and metabolism
FBgn0035248	CG13919	110	21.1694	67	11.8632	69	9.94714	153	29.8631	123	26.1184	148	30.1159	0.0109106	0.0393617	0.910806	normal	Unknow function
FBgn0051812	CG31812	21	1.02399	15	0.668876	30	1.08726	65	3.22046	25	1.37895	29	1.57765	0.0512637	0.129576	0.910662	normal	Translation, ribosomal structure and biogenesis
FBgn0051288	CG31288	260	12.3078	449	19.2419	274	9.51144	378	17.6544	684	35.4995	547	28.5164	0.0059143	0.0244745	0.910606	normal	Ecdysteroid kinase;; Protein of unknown function (DUF1679);; Phosphotransferase enzyme family
FBgn0038290	CG6912	662	20.1196	539	18.3439	459	12.3338	896	30.8505	890	32.8843	950	31.4485	0.000978427	0.00598122	0.909813	normal	Unknow function
FBgn0030799	CG4872	383	19.6089	359	15.9595	315	11.2112	615	29.4979	507	27.5808	593	31.8699	0.000292002	0.00232135	0.909265	normal	Amino acid transport and metabolism
FBgn0250906	Pgk	5272	191.797	6265	212.547	7410	197.641	10511	361.932	7882	315.921	10863	405.086	3.18926e-07	7.90046e-06	0.907992	normal	Carbohydrate transport and metabolism
FBgn0038302	CG4210	249	29.334	244	26.9829	219	19.7364	407	45.7755	346	43.6915	397	49.1407	0.000266637	0.00214666	0.907984	normal	Amino acid transport and metabolism
FBgn0266813	asRNA:CR45275	550	99.56	441	71.1777	470	61.9076	968	174.68	640	125.973	772	150.137	0.000370799	0.0028068	0.907752	normal	Unknow function
FBgn0027341	Gfat1	465	9.4831	529	10.5986	377	6.10934	746	15.3654	726	16.6253	753	16.377	0.000446746	0.0032512	0.907339	normal	Cell wall/membrane/envelope biogenesis
FBgn0003660	Syb	1769	121.123	1689	117.044	1858	101.359	3198	217.31	2508	188.54	2664	193.485	9.57041e-07	2.02948e-05	0.90608	normal	Intracellular trafficking, secretion, and vesicular transport
FBgn0062442	Cisd2	2968	303.689	2666	253.387	2855	215.132	5335	521.937	3686	409.933	4526	458.569	2.35627e-05	0.000298798	0.905947	normal	Iron-containing outer mitochondrial membrane protein N-terminus;; Iron-binding zinc finger CDGSH type
FBgn0038977	CG5376	15	1.14414	22	1.65931	8	0.480724	26	1.9526	25	2.10115	37	2.89029	0.0707251	0.164759	0.905902	normal	Unknow function
FBgn0031307	MFS3	123	3.93337	101	2.87485	106	2.39706	158	4.67434	203	6.94748	178	5.6573	0.00295792	0.0143543	0.904951	normal	Carbohydrate transport and metabolism
FBgn0030270	CG15199	262	47.2779	891	147.596	490	65.1644	930	161.773	798	159.041	955	171.965	0.00985915	0.0365349	0.904272	normal	Single domain von Willebrand factor type C
FBgn0034438	CG9416	81	1.81924	159	3.12151	143	2.27171	151	3.26009	228	5.56522	228	5.65964	0.0053859	0.0227959	0.903683	normal	Peptidase family M28
FBgn0033222	CG12824	24	4.13913	52	8.07114	76	9.28314	70	11.5593	81	15.619	87	15.9915	0.020983	0.0655831	0.903632	normal	Unknow function
FBgn0035131	mthl9	16	0.4867	44	1.15704	24	0.511153	42	1.24974	46	1.53017	58	1.93828	0.0435989	0.11413	0.902431	normal	Methuselah N-terminus
FBgn0033100	CG3420	480	59.9498	396	51.8551	498	52.3629	974	127.415	574	81.8947	658	86.7707	0.000290962	0.00231516	0.902192	normal	Unknow function
FBgn0260768	CG42566	27	4.07425	32	3.97806	42	4.61034	103	15.8793	19	3.10086	65	9.90046	0.0626022	0.150656	0.900744	normal	LITAF-like zinc ribbon domain
FBgn0026592	Fie	96	4.02375	125	4.64011	95	2.84131	149	6.11951	192	8.90218	166	7.89643	0.00295006	0.0143351	0.900066	normal	Unknow function
FBgn0039068	CG13827	148	10.6447	151	9.74803	197	10.2081	255	17.5961	252	19.775	258	19.9885	4.11578e-05	0.000475029	0.898855	normal	Intracellular trafficking, secretion, and vesicular transport
FBgn0003114	plu	41	5.34559	59	6.86795	59	5.66959	149	19.2448	51	7.44291	68	9.33106	0.0274088	0.0805274	0.898449	normal	Ankyrin repeats (many copies);; Ankyrin repeats (3 copies);; Ankyrin repeats (many copies);; Ankyrin repeat
FBgn0027552	CG10863	4029	278.979	3777	260.143	3089	170.535	5198	262.144	6521	374.516	5846	308.691	0.000530287	0.00371653	0.898343	normal	Aldo/keto reductase family
FBgn0050296	RIC-3	200	4.09239	285	5.59389	214	3.37747	335	6.83587	358	8.26122	412	8.80403	0.000742211	0.00482885	0.898269	normal	Resistance to inhibitors of cholinesterase homologue 3
FBgn0029762	NAAT1	414	10.4483	658	14.3792	611	10.6486	704	16.9661	1091	29.8491	817	22.2442	0.000596227	0.00406848	0.897985	normal	Signal transduction mechanisms
FBgn0027611	LManII	5816	93.5626	6758	103.788	6813	84.6462	6561	105.656	14034	249.281	9978	175.013	0.00214897	0.0110941	0.897133	normal	Carbohydrate transport and metabolism
FBgn0031910	CG15818	63	2.69143	87	3.58516	288	9.74284	1054	46.2056	146	6.91535	65	3.10133	0.107732	0.223587	0.89713	normal	Lectin C-type domain
FBgn0031263	Tspo	2574	214.957	3551	253.444	3131	178.237	5978	452.514	3795	333.335	4755	379.024	2.68975e-05	0.000332061	0.896787	normal	Signal transduction mechanisms
FBgn0041710	yellow-f	211	9.66625	219	9.23566	147	4.86798	364	16.4041	257	13.1501	332	16.9336	0.00350825	0.0164014	0.896639	normal	Major royal jelly protein
FBgn0034061	Ufc1	467	50.2715	492	51.7494	560	47.655	981	104.133	612	73.0618	785	84.1311	2.85533e-05	0.000349581	0.894635	normal	Unknow function
FBgn0061492	loj	784	49.1511	750	42.3031	967	43.0403	1405	83.8852	1121	76.1097	1323	89.2316	4.42783e-07	1.05095e-05	0.893933	normal	Intracellular trafficking, secretion, and vesicular transport
FBgn0264273	Sema2b	22	0.232648	31	0.331627	46	0.414864	35	0.37811	58	0.658927	67	0.762446	0.0343291	0.0950026	0.893747	normal	Signal transduction mechanisms
FBgn0016691	ATPsynO	6534	591.681	6296	536.229	6639	450.716	10682	908.708	9140	892.399	10541	953.782	2.01616e-06	3.77962e-05	0.893285	normal	Energy production and conversion
FBgn0035335	mRpL23	440	58.6331	272	36.924	431	47.3194	805	109.865	446	67.8961	605	86.1771	0.00232425	0.0118267	0.893127	normal	Translation, ribosomal structure and biogenesis
FBgn0038536	CG7655	125	9.50565	138	8.81494	158	8.055	248	18.0033	204	16.7463	204	16.3065	7.95067e-05	0.000810054	0.892454	normal	Unknow function
FBgn0260755	CG42553	223	10.0946	226	9.97405	258	9.23907	382	17.1829	283	14.0921	446	22.0338	0.000433951	0.00317896	0.892449	normal	Unknow function
FBgn0262141	CG42867	28	7.81409	10	2.55833	2	0.41675	54	14.4356	23	6.86337	32	8.998	0.105954	0.22088	0.890924	normal	Unknow function
FBgn0046113	GluRIIC	90	1.5794	118	1.9804	91	1.22189	165	2.79668	138	2.67312	177	3.29088	0.00261921	0.0129847	0.890745	normal	Ligand-gated ion channel;; Ligated ion channel L-glutamate- and glycine-binding site;; Receptor family ligand binding region;; Bacterial extracellular solute-binding proteins, family 3
FBgn0032453	CG6180	2956	194.144	2680	157.007	3855	178.895	6611	407.468	3781	266.331	4406	298.686	5.65863e-05	0.000616192	0.89061	normal	Phosphatidylethanolamine-binding protein
FBgn0016076	vri	501	7.31043	745	10.6656	609	6.47048	650	8.44021	1292	20.345	978	13.9585	0.00352084	0.0164516	0.889382	normal	Transcription
FBgn0034140	Lst	6836	378.781	6653	354.103	4371	185.083	7851	429.851	9892	612.181	11522	665.526	0.00345511	0.0162093	0.889333	normal	Unknow function
FBgn0085227	CG34198	5	0.869294	41	6.68379	49	6.44916	61	10.3673	46	8.85717	63	10.6784	0.0761495	0.173334	0.889157	normal	Unknow function
FBgn0034860	CG9812	936	47.6316	1172	47.5798	719	23.3811	1770	77.2836	1245	62.532	1585	76.1177	0.00146567	0.00824639	0.88873	normal	Unknow function
FBgn0031908	CG5177	357	19.4693	368	20.9948	289	13.0504	571	29.4714	489	30.5907	567	32.6071	0.000567987	0.00392411	0.888727	normal	Carbohydrate transport and metabolism
FBgn0040907	mRpL33	226	118.051	105	54.836	147	63.5342	294	168.547	212	127.476	308	165.041	0.0135826	0.0466109	0.888252	normal	39S ribosomal protein L33, mitochondrial OS=Drosophila melanogaster OX=7227 GN=mRpL33 PE=3 SV=2
FBgn0040077	primo-1	424	48.4165	471	52.7057	490	43.5574	920	105.605	586	78.9772	659	76.4735	4.14701e-05	0.000476031	0.888211	normal	Signal transduction mechanisms
FBgn0024754	Flo1	688	21.6053	779	22.2289	952	21.3667	1287	36.8917	996	33.5102	1407	44.7104	6.03707e-06	9.60728e-05	0.886392	normal	SPFH domain / Band 7 family;; Flotillin
FBgn0263747	CG43672	42	0.78897	38	0.576043	91	1.01468	640	42.3748	28	0.69255	23	0.408783	0.106057	0.220937	0.885243	normal	ABC transporter;; ABC-2 family transporter protein;; AAA domain, putative AbiEii toxin, Type IV TA system
FBgn0000083	AnxB9	2959	128.669	3419	144.659	3438	115.186	5369	235.312	4549	229.479	5138	236.508	1.07199e-07	3.15684e-06	0.885036	normal	Intracellular trafficking, secretion, and vesicular transport
FBgn0034511	GNBP-like3	2219	379.37	1925	309.557	1352	175.782	3365	581.489	2662	514.057	3018	542.333	0.00219019	0.011275	0.884338	normal	Carbohydrate binding domain (family 32)
FBgn0019982	Gs1l	1352	88.9281	1723	98.2793	1485	67.1594	2581	152.887	2231	155.656	2242	142.133	4.2148e-06	7.03578e-05	0.884079	normal	Haloacid dehalogenase-like hydrolase;; haloacid dehalogenase-like hydrolase;; haloacid dehalogenase-like hydrolase;; HAD-hyrolase-like
FBgn0040793	CG7630	2562	702.757	3023	810.297	3158	697.589	6177	1704.98	3514	1093.77	3952	1083.7	5.6545e-05	0.000616192	0.883205	normal	Deltamethrin resistance
FBgn0026324	Taf10b	237	41.0959	264	40.6753	341	41.7962	653	110.087	280	53.5283	400	70.3896	0.00237288	0.0119984	0.882568	normal	Transcription
FBgn0046114	Gclm	2087	101.761	2590	119.234	2897	105.07	3851	174.121	4002	209.714	3566	174.948	6.452e-09	2.57615e-07	0.881829	normal	Amino acid transport and metabolism
FBgn0035112	CG13877	1402	224.377	1673	236.465	987	116.502	2539	421.52	2034	363.065	2024	335.941	0.00174091	0.00945726	0.880678	normal	Unknow function
FBgn0035438	PHGPx	4483	334.075	5400	374.922	4524	253.103	7626	558.954	6780	560.756	7948	617.995	2.05591e-05	0.00026565	0.880226	normal	Posttranslational modification, protein turnover, chaperones
FBgn0033221	CG12825	100	16.7147	321	48.37	248	30.511	227	37.1005	478	86.7243	359	63.0279	0.0228687	0.0701898	0.879469	normal	Unknow function
FBgn0037465	CG1105	677	23.5019	618	18.0166	746	17.3945	1229	40.817	866	30.9607	1060	37.4502	1.75261e-05	0.000232562	0.8793	normal	Arrestin (or S-antigen), N-terminal domain;; Arrestin (or S-antigen), C-terminal domain;; Arrestin_N terminal like
FBgn0085360	CG34331	1310	163.046	1148	131.086	714	66.5657	1681	192.794	1933	253.058	1639	189.885	0.00524055	0.0223007	0.87851	normal	Unknow function
FBgn0028342	ATPsyndelta	4757	479.472	5018	419.803	5186	355.027	8409	822.524	6605	747.804	7965	833.19	1.09278e-06	2.26317e-05	0.877373	normal	Energy production and conversion
FBgn0038020	GstD9	159	14.8434	131	11.6835	184	13.5044	323	29.3323	213	21.6031	208	20.8602	0.00112025	0.00665992	0.876272	normal	Posttranslational modification, protein turnover, chaperones
FBgn0031049	Sec61gamma	1495	161.362	1147	123.084	1596	137.872	2589	277.751	1706	202.544	2295	258.169	0.000145928	0.00131321	0.874774	normal	Intracellular trafficking, secretion, and vesicular transport
FBgn0030484	GstT4	7437	392.932	7474	338.932	5440	194.076	10709	520.165	10720	594.676	10975	580.313	0.000639855	0.00428698	0.874649	normal	Posttranslational modification, protein turnover, chaperones
FBgn0039802	dj-1beta	831	99.2594	1179	106.698	1262	90.334	2176	226.333	1221	149.665	1616	192.647	0.000104246	0.00099896	0.874094	normal	DJ-1/PfpI family
FBgn0036622	Agpat4	1183	50.7222	1266	53.1314	1764	58.8881	1705	71.3038	2343	111.447	2259	98.9701	5.77704e-05	0.000626777	0.874091	normal	Lipid transport and metabolism
FBgn0017567	ND-23	2499	210.827	2219	168.692	2075	126.217	3676	297.572	3371	306.652	3609	307.758	0.000134319	0.00122239	0.872545	normal	Energy production and conversion
FBgn0038363	Acyp2	239	43.1814	172	26.684	260	31.7478	449	75.6316	233	45.2345	386	73.4951	0.00349191	0.0163337	0.872526	normal	Energy production and conversion
FBgn0267702	lncRNA:CR46035	15	0.398323	30	0.740418	21	0.421162	27	0.712617	39	1.11813	48	1.31434	0.0568805	0.140482	0.871331	normal	Unknow function
FBgn0030447	CG2200	570	37.4171	619	35.2253	806	34.9124	1204	72.4638	782	55.4452	1034	68.4464	1.17975e-05	0.000167854	0.870594	normal	Peptidase family S51
FBgn0043806	CG32032	337	22.0141	450	27.4693	298	14.6667	550	34.1047	626	43.8768	535	36.27	0.00137018	0.0078306	0.870296	normal	Unknow function
FBgn0051710	CG31710	31	2.05046	48	3.51669	54	3.26003	76	4.66194	63	4.76617	69	5.39549	0.0102755	0.0376995	0.869628	normal	Unknow function
FBgn0027785	NP15.6	2790	317.895	2538	258.202	2570	209.87	4136	442.777	3425	421.221	4713	534.199	0.000152608	0.00135543	0.869025	normal	Unknow function
FBgn0266724	Trs20	149	23.7583	94	15.572	95	12.7534	241	41.0583	152	27.9309	174	29.9785	0.0126038	0.0441676	0.868824	normal	Intracellular trafficking, secretion, and vesicular transport
FBgn0036918	Pfdn6	697	59.6508	488	42.7115	896	63.9382	1484	137.223	806	83.2901	952	89.4542	0.00143633	0.00811965	0.868756	normal	Posttranslational modification, protein turnover, chaperones
FBgn0039543	CROT	1530	38.6783	1954	45.7899	1594	29.7015	2003	48.6731	2732	75.5644	3104	83.2947	0.000901018	0.00560168	0.868017	normal	Lipid transport and metabolism
FBgn0033129	Tsp42Eh	64	4.8011	97	6.37626	70	3.69237	152	10.766	99	8.09277	120	9.42668	0.00744131	0.0293154	0.868003	normal	Tetraspanin family
FBgn0004057	Zw	1410	35.7825	1929	47.3954	1676	32.6411	2285	55.2742	2845	79.1761	2496	63.5507	6.11352e-05	0.000652056	0.866804	normal	Carbohydrate transport and metabolism
FBgn0058191	CG40191	1085	50.0032	893	38.0395	1000	35.1326	1819	85.2296	1181	58.4368	1659	86.4325	0.000386059	0.00289512	0.865362	normal	Cyclin, N-terminal domain
FBgn0035089	Phk-3	145	19.9691	168	22.4741	112	12.4076	233	34.2806	232	37.3142	216	32.497	0.00369455	0.0170997	0.865089	normal	Insect pheromone-binding family, A10/OS-D
FBgn0033208	mRpL52	411	60.9105	225	32.2503	344	39.9656	664	96.4792	410	66.7576	507	76.2196	0.00498117	0.0214543	0.864757	normal	Mitoribosomal protein mL52
FBgn0030605	ND-B18	975	112.618	1404	144.954	1367	117.67	2194	238.61	1560	188.619	1900	192.588	7.65858e-06	0.000117857	0.864315	normal	Energy production and conversion
FBgn0034877	levy	5421	849.166	5387	712.171	5401	574.956	8559	1263.9	7757	1315.84	8464	1204.43	4.97246e-06	8.08731e-05	0.864179	normal	Energy production and conversion
FBgn0053170	CG33170	310	89.5689	364	114.722	339	81.7414	626	211.082	400	138.188	538	172.781	0.000257026	0.00208252	0.864013	normal	Unknow function
FBgn0021906	RFeSP	6987	479.997	6432	389.673	6303	300.608	10732	650.034	8971	657.178	10801	730.098	5.90199e-05	0.000634124	0.86332	normal	Energy production and conversion
FBgn0038799	MFS9	25	0.958761	26	0.803561	62	1.54397	47	1.65786	85	3.46638	47	1.85468	0.0458791	0.118702	0.86317	normal	Carbohydrate transport and metabolism
FBgn0037518	CG2641	128	3.84985	174	5.57563	126	3.25803	147	4.43259	242	8.45012	289	9.25002	0.0131701	0.0456014	0.862083	normal	Arrestin (or S-antigen), N-terminal domain;; Arrestin (or S-antigen), C-terminal domain
FBgn0002939	ninaD	3	0.109991	4	0.181198	47	1.27455	54	1.95508	12	0.553344	48	1.96028	0.121242	0.243754	0.862016	normal	Signal transduction mechanisms
FBgn0030575	CG5321	1079	48.0215	1225	48.3242	833	26.2958	1589	65.7802	1592	75.7769	1759	79.6697	0.00109927	0.00657043	0.861512	normal	Lipid transport and metabolism
FBgn0260856	Membrin	155	11.8717	151	11.0682	171	9.79513	298	21.6194	184	15.2113	259	19.7313	0.0011314	0.00670817	0.861326	normal	Intracellular trafficking, secretion, and vesicular transport
FBgn0025558	CG4101	10	2.25824	11	2.12938	17	2.64664	30	6.49473	11	2.67712	28	6.4172	0.0887432	0.19332	0.86102	normal	Unknow function
FBgn0035334	CG8993	1111	153.203	1119	144.748	1074	112.244	2006	262.723	1384	203.589	1713	235.567	7.97987e-05	0.000810235	0.860151	normal	Posttranslational modification, protein turnover, chaperones
FBgn0086446	DCTN6-p27	202	23.3774	298	30.5548	336	27.459	547	60.4637	324	40.7039	396	49.2975	0.000406183	0.00301289	0.859409	normal	Bacterial transferase hexapeptide (six repeats)
FBgn0037354	CG12171	1115	76.176	1672	100.567	1440	68.9101	2326	146.672	1950	143.1	2103	145.505	1.2075e-05	0.000170163	0.858728	normal	Enoyl-(Acyl carrier protein) reductase;; short chain dehydrogenase;; KR domain
FBgn0038930	CG5778	1954	326.148	1680	219.802	1036	112.057	2080	250.349	2783	394.929	2765	385.04	0.00891862	0.0337985	0.857376	normal	Unknow function
FBgn0030558	CG1461	1279	43.3561	1129	32.3035	811	18.4552	1759	54.7612	1426	50.271	1985	67.784	0.0037814	0.0174575	0.85627	normal	Amino acid transport and metabolism
FBgn0019952	Orct	966	28.3299	1514	38.3339	1037	21.0229	1427	39.3113	2114	67.0136	1874	56.8555	0.00211967	0.010962	0.855827	normal	Sugar (and other) transporter;; Major Facilitator Superfamily
FBgn0032798	CG10132	32	0.365634	72	0.747749	75	0.57965	87	0.91004	98	1.20445	88	1.01242	0.0151778	0.0507876	0.855392	normal	NACHT domain;; AAA domain;; 3-Oxoacyl-[acyl-carrier-protein (ACP)] synthase III
FBgn0036126	Irbp18	212	22.5573	167	19.415	158	15.0755	302	33.9947	203	24.6729	357	40.4901	0.00834971	0.0320675	0.855321	normal	Transcription
FBgn0000618	e(y)2	153	24.1385	129	19.2449	210	24.8766	351	55.1867	157	27.2663	260	43.0227	0.00638798	0.0259382	0.854993	normal	Transcription
FBgn0283471	wupA	2802	119.706	2846	138.617	1877	74.4553	3634	163.795	3363	164.092	5002	235.835	0.00435544	0.019313	0.854494	normal	Cytoskeleton
FBgn0034576	ND-B14.7	2725	300.801	2544	244.264	2589	197.28	4692	493.832	3384	410.319	3994	444.822	4.93886e-05	0.000551307	0.853843	normal	Unknow function
FBgn0040735	CG16836	3245	1015.97	2244	690.96	1403	353.733	4235	1369.11	3131	1103.22	4205	1357.3	0.0139462	0.0476557	0.85311	normal	DIM protein
FBgn0028424	JhI-26	372	16.793	501	20.5457	362	11.8448	601	26.2996	585	29.1977	716	35.4093	0.000976924	0.00598122	0.852352	normal	Ecdysteroid kinase;; Phosphotransferase enzyme family;; Protein of unknown function (DUF1679)
FBgn0039152	Root	2297	14.1796	3785	21.9591	2291	10.4451	3768	21.8165	4726	31.8546	4446	28.7227	0.00202899	0.0106294	0.852348	normal	Ciliary rootlet component, centrosome cohesion
FBgn0035103	Vdup1	221	7.83172	325	10.8292	250	6.51671	460	16.689	322	11.903	445	17.4621	0.00114043	0.00675266	0.852324	normal	Arrestin (or S-antigen), C-terminal domain;; Arrestin (or S-antigen), N-terminal domain
FBgn0031454	HemK2	270	14.0159	305	13.8975	294	10.5742	487	23.2766	402	22.3787	430	22.4136	4.61527e-05	0.000521143	0.851841	normal	Translation, ribosomal structure and biogenesis
FBgn0035791	CG8539	1090	49.7497	955	41.6572	690	24.1771	1366	60.8974	1390	70.7732	1603	79.0503	0.00354619	0.0165614	0.851749	normal	Unknow function
FBgn0036291	CG10681	65	3.67904	61	3.23777	68	2.97528	98	5.15351	93	5.58644	114	6.30411	0.00630035	0.0256411	0.850819	normal	Unknow function
FBgn0263199	Galk	10748	328.055	11001	297.519	8254	178.06	13441	388.35	16516	537.934	16738	557.767	0.00123577	0.00721597	0.850531	normal	Carbohydrate transport and metabolism
FBgn0053169	CG33169	56	6.99957	79	9.03764	69	6.53116	103	12.5212	112	15.2205	98	12.7217	0.00547392	0.0230612	0.850089	normal	Single-pass membrane and coiled-coil domain-containing protein 4 homolog OS=Drosophila melanogaster OX=7227 GN=CG33169 PE=3 SV=1
FBgn0032833	COX4	8910	818.495	9182	780.673	8924	617.015	13309	1126.68	12750	1259.57	14804	1346.53	1.92992e-05	0.00025157	0.849782	normal	Energy production and conversion
FBgn0038950	CG5382	751	44.3378	728	37.2479	809	32.8648	1352	72.5393	989	61.1305	1121	64.5186	1.43843e-05	0.000196157	0.84848	normal	Posttranslational modification, protein turnover, chaperones
FBgn0052196	CG32196	98	10.0922	112	10.5543	99	7.35488	141	14.2964	139	15.0084	203	21.9486	0.00660089	0.0265971	0.847864	normal	Unknow function
FBgn0030369	Cyp318a1	122	4.37626	144	4.23438	120	2.78009	183	6.13749	236	9.14445	178	6.85887	0.00341713	0.0160529	0.847234	normal	Cytochrome P450
FBgn0030610	CG9065	530	94.0407	498	81.8358	520	69.0255	988	165.423	642	122.457	750	128.627	0.000238474	0.00195183	0.846709	normal	Posttranslational modification, protein turnover, chaperones
FBgn0040070	Trx-2	3055	293.392	3664	315.914	4510	310.574	6598	607.147	4329	443.407	5686	568.853	3.14955e-06	5.51732e-05	0.845301	normal	Posttranslational modification, protein turnover, chaperones
FBgn0027578	Nepl21	1711	35.1904	1801	37.0228	1226	20.484	1911	39.1432	3227	73.8623	2322	51.3403	0.00617558	0.0253193	0.844415	normal	Amino acid transport and metabolism
FBgn0260392	CG42518	610	38.9454	628	37.4653	794	38.3345	1080	68.5782	906	63.3555	1017	69.0142	3.01443e-07	7.59089e-06	0.844232	normal	Unknow function
FBgn0039732	CG15525	68	6.0751	78	7.47332	99	7.9357	188	17.1737	78	7.81094	118	10.8186	0.0148912	0.0500736	0.843841	normal	Unknow function
FBgn0029709	CHOp24	1622	89.8966	2007	105.931	2275	96.6852	3218	170.347	2262	137.285	3260	184.986	1.37197e-05	0.000188838	0.84275	normal	Intracellular trafficking, secretion, and vesicular transport
FBgn0001142	Gs1	4746	121.051	6103	156.363	6495	132.195	8237	203.528	7310	205.803	10055	272.549	1.55034e-05	0.000209167	0.842319	normal	Amino acid transport and metabolism
FBgn0032884	Pomp	2386	136.382	1713	90.4409	1908	83.1817	3603	210.54	2288	143.357	3511	218.408	0.00209055	0.0108613	0.842061	normal	Posttranslational modification, protein turnover, chaperones
FBgn0261508	CG42656	63	97.2986	119	170.784	108	133.016	172	268.306	133	235.267	135	188.869	0.0045365	0.019966	0.841782	normal	Unknow function
FBgn0039805	Cpr100A	72	3.24454	45	1.97565	26	0.936302	115	4.85342	62	2.87547	81	3.43472	0.0598623	0.145774	0.841585	normal	Insect cuticle protein
FBgn0038678	mRpL55	330	85.1091	220	52.3122	273	52.3013	488	123.181	334	93.0216	468	122.832	0.00369619	0.0170997	0.841048	normal	Translation, ribosomal structure and biogenesis
FBgn0035649	CG10483	33	0.887232	39	0.971691	36	0.705036	55	1.43172	59	1.7579	58	1.67957	0.0216469	0.0672548	0.84085	normal	Intracellular trafficking, secretion, and vesicular transport
FBgn0036199	Bmcp	540	23.162	441	16.1436	665	18.0884	850	35.8425	801	34.8651	792	35.8401	2.91778e-05	0.000356242	0.840523	normal	Energy production and conversion
FBgn0033807	AQP	43	2.50813	82	3.90661	67	2.45378	139	7.49204	75	4.6939	86	5.09758	0.0201298	0.0634977	0.840366	normal	Unknow function
FBgn0001977	CIAPIN1	765	18.4761	845	17.8096	888	15.0021	1378	31.6052	1031	26.6837	1321	33.7997	1.17452e-05	0.00016738	0.839531	normal	Unknow function
FBgn0034141	CG8311	1262	48.3604	1225	36.6574	1302	31.1595	1682	58.119	2245	90.4518	1764	70.2621	0.00020713	0.0017269	0.838747	normal	Lipid transport and metabolism
FBgn0030485	CG1998	325	19.0977	416	21.478	298	12.1412	507	28.56	563	35.4083	517	30.9276	0.00120011	0.00702165	0.836688	normal	Lipid transport and metabolism
FBgn0050466	CG30466	126	3.5677	56	1.52915	80	1.8172	168	5.10989	113	3.54238	152	5.04957	0.0309038	0.0880808	0.836676	normal	Unknow function
FBgn0037312	CG11999	682	55.0469	908	62.8765	1015	55.7515	1669	119.27	976	82.1883	1231	96.4647	9.86968e-05	0.000956338	0.836608	normal	MIR domain
FBgn0052573	CG32573	1649	79.2315	1725	73.6082	1212	40.3958	2319	100.584	2516	129.084	2276	106.474	0.00152372	0.00847554	0.836107	normal	Unknow function
FBgn0085452	CG34423	1968	207.624	2092	205.134	1572	116.927	2780	270.187	2748	310.273	3121	334.464	0.000827725	0.00526324	0.835789	normal	Mitochondrial ATPase inhibitor, IATP
FBgn0033215	Dgat2	10	0.56718	16	0.784781	19	0.760048	30	1.6272	33	2.00302	14	0.845148	0.0886022	0.193203	0.835196	normal	Lipid transport and metabolism
FBgn0039128	CG13599	57	3.5526	53	3.29978	87	4.42698	185	11.6135	58	3.95824	78	5.10303	0.0417464	0.110262	0.833308	normal	Mad1 and Cdc20-bound-Mad2 binding
FBgn0262620	lncRNA:CR43144	57	11.1775	47	8.13509	34	4.69851	101	20.4298	59	12.4603	73	15.5726	0.0400594	0.106793	0.831868	normal	Unknow function
FBgn0034381	List	55	2.20067	77	2.51916	68	1.7448	65	2.71937	120	5.22726	121	5.78096	0.0262048	0.0776855	0.831356	normal	Signal transduction mechanisms
FBgn0027496	epsilonCOP	659	35.5996	937	48.6378	1277	52.1076	1707	89.0279	1094	65.824	1375	76.7392	0.000113531	0.00106716	0.830659	normal	Intracellular trafficking, secretion, and vesicular transport
FBgn0034270	PIG-A	37	1.54779	66	2.31347	101	2.80676	153	5.96776	80	3.57137	77	3.45505	0.0291849	0.0843754	0.829563	normal	PIGA (GPI anchor biosynthesis);; Glycosyltransferase Family 4;; Glycosyl transferases group 1;; Glycosyl transferases group 1;; Glycosyl transferase 4-like domain
FBgn0266325	asRNA:CR44990	26	1.33934	23	1.0284	19	0.682941	28	1.36706	52	2.89448	36	1.9964	0.0705773	0.164501	0.82954	normal	Unknow function
FBgn0036580	PDCD-5	498	58.3971	461	52.8214	674	60.7653	1142	132.499	593	76.5786	718	89.1823	0.00103408	0.00626099	0.828412	normal	Cell cycle control, cell division, chromosome partitioning
FBgn0038716	CG7342	15	0.478192	30	0.755622	9	0.173549	21	0.633565	35	1.16432	43	1.36229	0.108313	0.22453	0.828372	normal	Sugar (and other) transporter;; Major Facilitator Superfamily
FBgn0031157	CG1503	42	1.63902	25	0.895148	40	1.25803	90	3.67723	26	1.20961	64	2.59668	0.0714956	0.1659	0.82824	normal	Ulp1 protease family, C-terminal catalytic domain
FBgn0028983	Spn55B	271	12.2289	417	17.0073	423	13.8362	528	22.4373	638	31.2442	461	21.4484	0.000395132	0.00295067	0.827869	normal	Defense mechanisms
FBgn0038923	mRpL35	452	44.0925	398	37.9595	434	33.8392	697	68.0128	564	60.2132	670	65.6597	0.000232578	0.00190886	0.826403	normal	Unknow function
FBgn0037070	CG11309	2688	130.831	3331	151.256	2749	98.7886	4094	194.192	4420	246.936	4536	241.682	0.000110944	0.00105065	0.825851	normal	alpha/beta hydrolase fold;; Serine aminopeptidase, S33;; Alpha/beta hydrolase family
FBgn0035817	CG7409	97	10.2842	149	14.2991	57	4.3769	207	20.7273	136	15.7715	160	17.904	0.033685	0.0937879	0.824604	normal	Posttranslational modification, protein turnover, chaperones
FBgn0030160	CG9691	4074	555.05	5726	759.433	3169	339.247	8797	1164.64	6122	916.684	5396	731.638	0.00499018	0.0214723	0.824517	normal	Unknow function
FBgn0261615	CG42704	1301	262.374	4754	862.72	1941	282.646	3551	725.684	5849	1289.84	3250	704.511	0.0359744	0.0985711	0.824189	normal	Unknow function
FBgn0035589	CHMP2B	315	20.8948	468	32.4831	484	26.3108	690	44.628	529	39.5815	629	43.1313	4.35292e-05	0.000495942	0.824141	normal	Intracellular trafficking, secretion, and vesicular transport
FBgn0028515	EndoGI	777	33.2705	874	33.754	1155	35.4139	1593	64.6775	1155	54.1222	1324	59.3466	1.04765e-06	2.17989e-05	0.823487	normal	Ku C terminal domain like
FBgn0040660	CG13551	2173	253.402	2656	292.355	3268	291.393	4803	538.237	3537	450.862	3418	394.576	6.35462e-07	1.41171e-05	0.822842	normal	Mitochondrial ATPase inhibitor, IATP
FBgn0031601	Dim1	157	23.2155	206	29.364	258	29.9585	389	57.1072	247	40.3189	276	43.5904	0.000552251	0.00383933	0.822712	normal	Mitosis protein DIM1;; Thioredoxin
FBgn0033134	Tsp42El	948	69.7934	1148	67.1501	810	38.059	1937	132.94	1141	89.0496	1407	110.783	0.0023076	0.0117555	0.822702	normal	Tetraspanin family
FBgn0037167	CG11425	103	7.91618	266	16.7968	155	7.88555	157	11.0767	310	24.9801	349	26.7176	0.0366789	0.099976	0.822508	normal	Lipid transport and metabolism
FBgn0032889	CG9331	5115	255.032	4159	190.51	3111	113.009	5554	269.903	6747	373.125	7056	373.117	0.00595934	0.0246264	0.822045	normal	Energy production and conversion
FBgn0261788	Ank2	120	2.33256	176	3.16126	139	1.69614	212	4.56419	190	4.2171	247	5.48892	0.00308683	0.0148705	0.821238	normal	Cell wall/membrane/envelope biogenesis
FBgn0031489	CG17224	2854	147.941	2979	136.572	2173	78.4155	4273	214.856	3832	216.663	4130	231.87	0.00103023	0.00624194	0.821209	normal	Nucleotide transport and metabolism
FBgn0039678	Obp99a	16884	2608.62	19786	3046.67	12238	1520.51	28551	4164.61	23095	3892.84	23899	3659	0.00220735	0.0113426	0.820872	normal	PBP/GOBP family
FBgn0035708	axed	33	0.577007	70	1.2732	54	0.831807	77	1.3094	80	1.76035	83	1.54197	0.0224079	0.0691925	0.819518	normal	Unknow function
FBgn0267808	asRNA:CR46133	77	8.89291	77	8.24031	48	4.12707	98	11.1069	96	12.2295	131	15.2459	0.0292397	0.0844847	0.819094	normal	Unknow function
FBgn0053002	mRpL27	417	66.5654	275	40.2584	506	58.8702	833	127.862	462	76.2617	520	80.9125	0.00434093	0.0192583	0.818872	normal	Translation, ribosomal structure and biogenesis
FBgn0044419	Pmi	652	49.3309	603	34.441	659	31.0531	1145	75.7514	818	62.7688	892	68.2694	0.000115399	0.00108015	0.818795	normal	Mitochondrial morphogenesis regulator
FBgn0001092	Gapdh2	21680	895.717	18210	728.502	22428	719.472	34117	1382.93	29428	1352.57	28632	1204.64	1.48415e-05	0.000201771	0.818266	normal	Carbohydrate transport and metabolism
FBgn0086370	sra	788	21.2461	922	24.1008	946	19.8492	1237	32.7708	1237	36.6383	1399	38.0203	1.22101e-05	0.000171251	0.818165	normal	Calcipressin
FBgn0014033	Sr-CI	236	4.33488	280	6.7211	163	3.25745	337	7.01734	278	6.07957	454	8.8458	0.0148399	0.0499586	0.817558	normal	MAM domain, meprin/A5/mu;; Sushi repeat (SCR repeat);; Somatomedin B domain
FBgn0031381	Npc2a	749	97.3155	1065	118.182	1467	132.159	1905	219.96	1234	167.143	1578	198.626	0.000141709	0.00128174	0.817302	normal	Unknow function
FBgn0050010	CG30010	124	11.6008	102	9.59757	121	8.76992	207	20.0552	118	12.436	211	20.585	0.0114517	0.0410133	0.815845	normal	Unknow function
FBgn0015663	Ugt36A1	52	1.4024	92	2.68043	57	1.3997	74	1.94772	133	4.46128	108	3.45106	0.0334933	0.0934923	0.815615	normal	UDP-glucoronosyl and UDP-glucosyl transferase;; Glycosyltransferase family 28 C-terminal domain
FBgn0036727	CG7589	150	4.12415	263	6.79417	164	2.94089	279	8.19784	366	10.6853	235	6.43722	0.0107131	0.0388744	0.8149	normal	Signal transduction mechanisms
FBgn0032249	TBC1D16	60	1.12778	63	1.10672	82	1.16446	128	2.37605	84	1.7279	96	1.91211	0.00674837	0.0270567	0.814806	normal	Rab-GTPase-TBC domain
FBgn0043792	CG30427	320	10.1823	419	12.4384	274	6.66159	529	16.7211	428	14.7715	586	19.6855	0.00406217	0.0183613	0.814642	normal	Lipid transport and metabolism
FBgn0040754	CG17059	315	83.7729	241	62.38	219	45.7969	475	129.054	296	86.745	442	121.951	0.00853197	0.032584	0.814526	normal	Myeloma-overexpressed-like
FBgn0037873	SdhC	1560	198.73	1710	186.947	1667	145.005	2810	330.755	2172	295.587	2298	289.393	1.13433e-05	0.00016399	0.81429	normal	Carbohydrate transport and metabolism
FBgn0261848	CG42780	101	7.9136	343	26.1678	154	9.57631	249	20.6357	376	32.7686	315	28.2661	0.0391866	0.105098	0.814272	normal	Unknow function
FBgn0032202	REPTOR-BP	736	109.108	613	93.515	618	77.1616	1260	191.013	851	141.869	887	141.073	0.00124399	0.00725692	0.814141	normal	Basic region leucine zipper
FBgn0002773	Mlc2	6848	163.478	8002	203.087	5971	127.439	11116	269.048	7761	201.324	12686	309.384	0.00214776	0.0110941	0.813881	normal	Cytoskeleton
FBgn0038105	yellow-f2	1545	65.6455	1613	61.8336	1027	31.2301	1935	76.8782	2368	108.371	2147	94.4007	0.00509858	0.0217802	0.813538	normal	Major royal jelly protein
FBgn0040212	Dhap-at	1533	101.236	1433	70.767	1023	33.1469	2218	161.639	1819	143.152	2118	181.431	0.00322975	0.0153587	0.812495	normal	Lipid transport and metabolism
FBgn0036740	Vps60	1018	54.3605	1071	63.746	1154	54.1857	1938	106.422	1296	80.14	1540	86.8846	3.75391e-05	0.00043956	0.810762	normal	Intracellular trafficking, secretion, and vesicular transport
FBgn0030271	CG15202	161	17.2285	309	29.8371	197	14.9473	414	44.5522	250	29.3072	349	38.9183	0.0090173	0.0340995	0.809724	normal	Single domain von Willebrand factor type C
FBgn0266258	lncRNA:CR44953	27	1.87754	13	0.729043	13	0.569845	46	2.88214	28	2.02783	25	1.78474	0.101281	0.21375	0.809618	normal	Unknow function
FBgn0259992	CG42489	9	2.99704	12	3.3691	16	3.22092	24	6.89918	17	6.73832	21	7.45694	0.096788	0.20668	0.809274	normal	Unknow function
FBgn0037146	CG7470	10263	199.651	17161	280.942	12143	155.18	13639	233.699	23835	487.658	21163	405.171	0.00584362	0.0242727	0.808184	normal	Amino acid transport and metabolism
FBgn0039172	Spase22-23	938	31.7946	1019	32.1738	1318	34.6305	1923	67.9423	1305	48.6853	1502	57.8529	5.96057e-06	9.5026e-05	0.807927	normal	Intracellular trafficking, secretion, and vesicular transport
FBgn0034142	CG8306	337	7.81295	553	12.9725	469	8.91054	576	13.4014	768	19.8534	635	15.5955	0.00131363	0.00754634	0.807725	normal	Lipid transport and metabolism
FBgn0031417	CG3597	3545	200.245	4162	207.782	2761	109.358	5783	300.927	4984	306.446	5093	299.937	0.00149207	0.00834955	0.807539	normal	Oxidoreductase family, NAD-binding Rossmann fold
FBgn0259716	Nepl6	832	22.8723	838	21.2538	577	11.8568	1032	27.0366	1398	41.2967	1017	29.1151	0.00632633	0.0257114	0.807424	normal	Amino acid transport and metabolism
FBgn0013981	His4r	5284	919.265	6251	989.661	6690	863.145	12036	1928.8	6744	1248.6	8057	1446.38	0.000179049	0.00154838	0.80722	normal	Chromatin structure and dynamics
FBgn0031974	CG12560	191	13.4977	176	11.4516	221	11.8119	300	21.6356	227	17.9496	337	27.5174	0.00164226	0.00902089	0.806834	normal	FR47-like protein;; Acetyltransferase (GNAT) domain;; Acetyltransferase (GNAT) family
FBgn0050187	CG30187	18	0.656758	18	0.627058	11	0.289729	24	0.918913	21	0.891827	36	1.52295	0.100618	0.212503	0.805541	normal	Amino acid transport and metabolism
FBgn0260942	bond	217	9.31066	445	17.2219	565	17.2912	330	13.2844	546	24.3033	914	39.342	0.0314348	0.0891641	0.804612	normal	Lipid transport and metabolism
FBgn0263852	Dad1	453	83.2468	384	67.583	500	70.5997	835	158.045	516	106.992	627	120.89	0.000630112	0.00422809	0.803715	normal	DAD family
FBgn0024980	Syx4	112	3.63435	99	3.57015	105	3.66781	174	6.73605	144	6.00465	155	5.41278	0.00385039	0.0176747	0.802983	normal	Intracellular trafficking, secretion, and vesicular transport
FBgn0039821	CG15556	89	2.18472	109	2.37219	83	1.49614	116	2.83235	137	3.63075	174	4.79577	0.0146781	0.0495478	0.801875	normal	Signal transduction mechanisms
FBgn0021767	org-1	83	1.22948	85	1.19454	54	0.637297	103	1.46373	127	2.01026	122	1.81315	0.0256462	0.0764601	0.801396	normal	Transcription
FBgn0030559	CG13404	41	2.05003	18	0.79004	7	0.251893	48	2.32561	32	1.70298	53	2.84403	0.122561	0.245954	0.801042	normal	Unknow function
FBgn0034126	jtb	324	31.9459	317	27.9541	261	18.7238	451	44.8069	320	34.5228	605	64.5314	0.0104883	0.0382637	0.799639	normal	Insect allergen related repeat, nitrile-specifier detoxification
FBgn0083953	CG34117	283	73.5245	259	59.804	419	78.0337	678	173.168	279	80.0377	473	121.994	0.00842196	0.032289	0.799532	normal	Complex1_LYR-like
FBgn0033127	Tsp42Ef	973	45.4208	1057	45.9575	1093	38.7009	1671	76.395	1250	64.431	1621	79.4275	4.1448e-05	0.000476031	0.79916	normal	Tetraspanin family
FBgn0037440	CRAT	602	14.2344	811	18.4619	785	14.3598	881	21.023	1124	29.7352	1158	29.5282	0.000401208	0.00298348	0.797984	normal	Lipid transport and metabolism
FBgn0001091	Gapdh1	15788	665.071	16769	645.659	17401	530.312	25328	1006.52	22310	1022.43	24525	1033.87	1.83374e-06	3.52586e-05	0.797455	normal	Carbohydrate transport and metabolism
FBgn0033945	CG12868	176	17.9722	108	11.9475	117	10.5064	208	22.1721	167	19.2586	253	28.2106	0.0215321	0.0669217	0.796608	normal	Unknow function
FBgn0040322	GNBP2	925	36.4846	1019	39.5809	739	23.3634	1296	49.4392	1163	49.957	1564	63.534	0.00289544	0.014125	0.796412	normal	Carbohydrate binding domain (family 32);; Glycosyl hydrolases family 16
FBgn0036887	CG9231	911	78.1546	912	69.22	1086	65.8942	1682	138.736	1082	98.7001	1462	136.057	0.000105079	0.00100477	0.796034	normal	Unknow function
FBgn0267241	lncRNA:CR45681	15	1.14936	18	1.20273	11	0.602262	6	0.464815	47	3.91749	34	2.91959	0.144446	0.275942	0.795215	normal	Unknow function
FBgn0032511	ND-B22	1911	181.086	1722	146.678	1767	121.106	2905	257.865	2327	242.144	2710	255.145	0.000180767	0.0015602	0.794627	normal	Energy production and conversion
FBgn0035929	CG13311	57	9.5925	65	10.0895	39	4.8807	81	12.9817	81	14.6122	92	15.998	0.0331561	0.0928286	0.793678	normal	Unknow function
FBgn0037602	SLIRP2	67	18.65	46	11.8023	53	10.9592	110	29.7146	49	14.9683	108	30.3653	0.05042	0.128205	0.793014	normal	RNA recognition motif. (a.k.a. RRM, RBD, or RNP domain)
FBgn0035871	BI-1	3350	225.837	3270	188.155	2716	125.271	4582	299.572	4159	304.406	5126	373.621	0.00111203	0.00662433	0.792476	normal	Defense mechanisms
FBgn0040650	CG15456	66	14.3217	45	7.9663	84	11.9191	152	30.422	58	13.2323	93	19.5714	0.0432744	0.113386	0.791969	normal	Rdx family
FBgn0031460	CG15399	27	2.28163	25	2.01877	20	1.29173	29	2.29068	37	3.36098	53	4.44945	0.0801124	0.179627	0.791867	normal	Ras family;; Ras of Complex, Roc, domain of DAPkinase
FBgn0010638	Sec61beta	2524	249.041	2525	219.57	2929	202.748	4619	424.382	3173	329.949	3740	374.255	1.6422e-05	0.000220219	0.791719	normal	Posttranslational modification, protein turnover, chaperones
FBgn0035140	BORCS6	112	5.93054	136	6.60945	166	6.3027	240	11.3697	166	9.31578	190	9.5404	0.00110432	0.00659174	0.790392	normal	Unknow function
FBgn0032004	CG8292	80	4.77787	36	2.0001	31	1.40518	170	9.75764	41	2.63441	66	4.18183	0.108501	0.224813	0.790165	normal	Unknow function
FBgn0033518	Prx2540-2	559	44.4941	765	56.3342	619	36.7748	797	59.7732	1165	100.364	870	68.5621	0.00230658	0.0117555	0.790042	normal	Posttranslational modification, protein turnover, chaperones
FBgn0032299	CG17127	114	24.1917	120	24.1745	96	15.8755	200	41.9008	169	40.1382	134	28.0547	0.00925825	0.0347734	0.789888	normal	Unknow function
FBgn0031066	COX6B	5797	592.767	5707	635.737	5132	444.125	7418	727.034	8383	932.435	8573	818.272	0.000526045	0.00369775	0.789726	normal	Energy production and conversion
FBgn0036745	CG7484	425	50.1365	352	35.82	409	33.1755	743	83.3019	502	62.1424	509	61.8612	0.00130253	0.00748743	0.787474	normal	Sep15/SelM redox domain
FBgn0033968	hui	218	25.6368	205	21.0718	132	11.0954	308	35.6261	222	28.765	329	40.1485	0.0188562	0.0600364	0.787269	normal	Unknow function
FBgn0037279	CG1129	575	21.5708	694	23.102	741	19.7007	1025	37.6954	956	38.5969	876	35.4642	2.01726e-06	3.77962e-05	0.786571	normal	Cell wall/membrane/envelope biogenesis
FBgn0036891	CG9372	1478	53.0039	1868	59.5346	1337	34.058	2564	87.4642	1998	77.5922	2348	89.4699	0.00103718	0.00627549	0.786408	normal	Amino acid transport and metabolism
FBgn0026565	Ass	645	27.9805	1070	40.8997	645	20.1051	846	33.09	1528	70.6722	1133	50.0873	0.0139925	0.0477773	0.786282	normal	Amino acid transport and metabolism
FBgn0040763	CG18336	1061	145.204	1067	120.598	1061	97.432	1506	199.27	1255	181.22	1880	246.739	0.000942802	0.00580751	0.785417	normal	Unknow function
FBgn0034001	mRpL41	226	30.3269	209	26.4783	315	32.5139	510	66.0786	305	43.9939	278	38.0288	0.00336243	0.0158619	0.785381	normal	Translation, ribosomal structure and biogenesis
FBgn0038878	CG3301	654	55.4833	780	58.2652	505	30.5571	913	69.6542	1080	97.4474	904	75.8294	0.00478485	0.0207517	0.785068	normal	Secondary metabolites biosynthesis, transport and catabolism
FBgn0033214	CG1941	274	13.5532	315	13.988	190	6.74096	320	15.0734	395	20.7384	467	23.2407	0.0159971	0.053088	0.783964	normal	Lipid transport and metabolism
FBgn0031253	CG11885	236	33.3667	183	25.5756	181	20.2284	396	59.0551	216	35.0889	305	46.0303	0.0120318	0.0425409	0.782776	normal	Unknow function
FBgn0010213	Sod2	2033	133.179	2014	126.928	2496	124.97	3496	215.754	2944	208.512	2849	180.927	4.81628e-07	1.12051e-05	0.781982	normal	Inorganic ion transport and metabolism
FBgn0029971	ND-MNLL	2107	395.93	1842	322.555	1959	278.182	3654	673.194	2317	473.617	2719	526.91	0.000727028	0.00474899	0.781283	normal	MNLL subunit
FBgn0034958	CG3907	818	23.7139	875	26.3119	643	15.7221	955	28.3526	1228	39.3952	1275	38.9032	0.00495308	0.0213438	0.78123	normal	Unknow function
FBgn0031689	Cyp28d1	1671	59.1983	1586	53.2502	793	21.6357	1476	51.739	2929	113.242	1965	72.346	0.0358383	0.09835	0.780629	normal	Secondary metabolites biosynthesis, transport and catabolism
FBgn0039714	Zip99C	968	35.216	1165	37.5914	1327	33.933	1547	56.2562	1716	67.3591	1593	64.6962	3.29632e-06	5.72914e-05	0.780184	normal	Inorganic ion transport and metabolism
FBgn0030976	CG7378	404	10.2848	388	10.7313	303	6.96333	551	14.7704	501	15.8217	580	15.6714	0.00398492	0.0181419	0.780147	normal	Defense mechanisms
FBgn0053296	CG33296	340	14.8183	298	10.0911	205	5.92787	405	18.1402	436	20.8853	449	24.0231	0.0129189	0.0449423	0.779692	normal	Sodium:neurotransmitter symporter family
FBgn0039109	CG10365	1013	40.3402	1493	54.0284	1436	40.2308	1731	66.6998	1664	74.1928	2179	91.1939	0.000289289	0.00230599	0.779556	normal	Inorganic ion transport and metabolism
FBgn0010612	ATPsynG	3481	557.841	4549	710.192	4990	632.317	7860	1311.2	4732	880.94	5956	928.504	9.00063e-05	0.000886462	0.779403	normal	Energy production and conversion
FBgn0032387	CG16965	248	5.96637	296	6.62557	213	3.87442	283	6.75464	519	13.7492	330	8.72332	0.0174188	0.0566398	0.77899	normal	Carbohydrate transport and metabolism
FBgn0030743	CG9921	373	43.8328	523	51.2146	551	44.6438	942	106.564	517	64.4241	623	80.0972	0.00129466	0.00746295	0.778415	normal	Hypoxia induced protein conserved region
FBgn0266455	CG45080	4142	4501.65	6070	6783.02	3038	2875.09	5178	6238.66	6931	9074.88	7804	8130.86	0.0151029	0.0505749	0.778245	normal	Unknow function
FBgn0000339	cni	929	85.3219	896	73.3739	1086	75.1394	1535	136.3	1104	105.659	1523	148.566	0.000124633	0.00114958	0.77811	normal	Cornichon protein
FBgn0011695	EbpIII	3031	376.937	6733	839.674	5132	525.186	7391	904.042	6542	894.36	7322	893.944	0.0024828	0.0124618	0.777796	normal	Insect pheromone-binding family, A10/OS-D
FBgn0030357	Sclp	289	22.4155	264	18.1223	256	15.9068	402	34.8064	381	32.1072	398	33.2323	0.00141373	0.00802221	0.777282	normal	Leucine rich repeat
FBgn0039043	CG17121	323	14.7714	516	21.062	413	13.3426	621	26.2268	552	27.0621	620	28.6414	0.000791719	0.00507066	0.776557	normal	Secondary metabolites biosynthesis, transport and catabolism
FBgn0031734	CG11147	1157	40.7448	1364	33.9754	1084	20.5263	1513	50.7983	1545	45.5318	2198	72.39	0.00321503	0.0153215	0.776386	normal	ABC-2 family transporter protein;; ABC-2 type transporter;; ABC transporter;; AAA domain, putative AbiEii toxin, Type IV TA system;; ABC-2 family transporter protein
FBgn0262838	CG43202	114	39.7033	141	43.5859	98	24.5023	145	49.1771	167	62.3827	214	75.4258	0.0180222	0.0580482	0.77638	normal	Unknow function
FBgn0035480	CG14984	46	6.00705	52	6.632	40	3.89802	77	9.60746	92	12.8222	47	5.76724	0.0504717	0.1283	0.77628	normal	Unknow function
FBgn0031563	CG10031	2405	351.611	1813	264.605	1204	141.603	3026	450.343	2545	419.871	2834	423.394	0.0154024	0.0514131	0.776159	normal	Posttranslational modification, protein turnover, chaperones
FBgn0026315	Ugt35A1	225	8.06599	208	6.598	337	8.6996	313	11.0239	423	16.4438	346	13.5896	0.0019577	0.0103348	0.77611	normal	UDP-glucoronosyl and UDP-glucosyl transferase;; Glycosyltransferase family 28 C-terminal domain
FBgn0010039	GstD3	117	12.2243	113	10.9009	203	15.9389	350	35.2734	141	15.9884	152	16.9413	0.0284211	0.0827882	0.775347	normal	Posttranslational modification, protein turnover, chaperones
FBgn0028398	Taf10	262	28.2883	397	41.5423	378	31.6497	560	57.9231	429	50.5035	482	51.5714	0.000265459	0.00213912	0.775206	normal	Transcription
FBgn0058045	CG40045	1943	200.684	1370	134.378	1846	148.442	3423	378.042	1831	213.713	2386	294.856	0.00396855	0.018086	0.774398	normal	Posttranslational modification, protein turnover, chaperones
FBgn0040491	Buffy	83	5.98851	146	9.42801	145	7.36043	168	11.2151	193	14.8416	168	12.9595	0.00571424	0.0238352	0.77418	normal	Signal transduction mechanisms
FBgn0036620	CG4842	74	5.10824	77	5.05729	130	6.8591	322	21.4368	77	5.7726	63	4.50714	0.0941544	0.202078	0.773899	normal	short chain dehydrogenase;; Enoyl-(Acyl carrier protein) reductase;; KR domain;; 3-beta hydroxysteroid dehydrogenase/isomerase family
FBgn0039094	CG10184	387	20.2891	488	21.352	470	16.4247	765	36.2951	600	33.2099	555	29.6134	0.000124076	0.00114683	0.77363	normal	Amino acid transport and metabolism
FBgn0267525	asRNA:CR45865	56	31.4321	27	12.9023	68	27.7721	106	59.6484	66	41.8773	60	32.0226	0.0585792	0.143478	0.773326	normal	Unknow function
FBgn0030367	Cyp311a1	147	6.28428	248	9.10748	254	7.37054	343	13.5451	255	11.7439	320	14.0286	0.0016639	0.00913204	0.773009	normal	Cytochrome P450
FBgn0031228	ND-15	1932	322.023	1814	247.698	2135	224.05	3511	580.066	2288	405.122	2652	458.57	0.000132292	0.00120641	0.772963	normal	Energy production and conversion
FBgn0031968	CG7231	168	8.17513	244	11.4151	305	11.0808	321	15.4837	320	16.8828	349	17.7974	0.000558576	0.00387149	0.771906	normal	Unknow function
FBgn0033875	CG6357	1847	67.5242	1147	41.8082	818	24.6951	2212	86.344	1650	67.7014	2150	90.1397	0.0265277	0.0784067	0.771483	normal	Posttranslational modification, protein turnover, chaperones
FBgn0040718	CG15353	28	12.8302	43	18.6138	35	12.6593	104	50.4897	42	22.2949	29	13.0353	0.0917679	0.19806	0.771151	normal	Unknow function
FBgn0031021	ND-18	1884	168.193	1878	145.656	1937	118.195	2673	211.577	2751	252.837	2693	217.564	4.877e-05	0.00054652	0.770116	normal	Energy production and conversion
FBgn0027070	Ugt36E1	826	29.6129	719	23.4249	806	21.291	1044	36.0321	1329	52.0043	1011	38.8247	0.00113072	0.00670817	0.770104	normal	UDP-glucoronosyl and UDP-glucosyl transferase;; Glycosyltransferase family 28 C-terminal domain
FBgn0038388	CG4287	1422	53.1422	1559	53.2739	1541	42.6758	2375	87.1102	1745	71.2672	2341	95.8781	0.000148551	0.00132872	0.769999	normal	Unknow function
FBgn0038166	CG9588	740	38.8224	721	31.7525	755	26.3743	1180	57.4553	864	48.5475	1142	61.598	0.000348099	0.00267731	0.769693	normal	Posttranslational modification, protein turnover, chaperones
FBgn0037110	ORMDL	466	61.2068	542	66.6663	518	50.832	836	104.368	611	85.5506	730	91.4739	0.000196139	0.00165895	0.767102	normal	Unknow function
FBgn0041629	Hexo2	1686	48.0835	1955	48.6456	1827	35.3112	2714	67.9995	2047	61.7171	3058	86.3918	0.000575002	0.00395385	0.767019	normal	Carbohydrate transport and metabolism
FBgn0030662	CG9220	129	2.73602	257	4.13935	266	3.22833	199	4.10157	346	6.95722	378	7.8018	0.0225259	0.0694262	0.766975	normal	Carbohydrate transport and metabolism
FBgn0051715	CG31715	248	36.5694	257	37.1195	428	50.7674	688	102.657	309	50.2333	350	57.7686	0.0114354	0.040988	0.766934	normal	Transcription
FBgn0013954	Fkbp12	7595	962.981	6286	673.637	8524	722.093	13620	1586.72	8435	1127.33	10075	1265.94	0.00040592	0.00301289	0.76648	normal	Posttranslational modification, protein turnover, chaperones
FBgn0264443	CG43861	11	0.145263	31	0.45466	12	0.120285	20	0.315199	43	0.780366	26	0.469842	0.139223	0.26892	0.766389	normal	Unknow function
FBgn0028664	VhaM9.7-c	466	40.0752	281	21.9927	358	23.0652	610	51.6223	481	44.2101	553	50.9717	0.00826116	0.0318378	0.766303	normal	Energy production and conversion
FBgn0285937	Rab1	3482	106.294	3316	97.0018	3029	73.1568	4716	147.081	4149	137.059	5363	179.299	0.00100023	0.00609693	0.766172	normal	Ras family;; Ras of Complex, Roc, domain of DAPkinase;; ADP-ribosylation factor family;; Signal recognition particle receptor beta subunit;; 50S ribosome-binding GTPase;; Gtr1/RagA G protein conserved region
FBgn0034920	CG5597	642	43.3775	804	60.5155	520	31.7708	1138	75.6975	890	68.3069	875	58.843	0.00410882	0.0184676	0.766083	normal	Immunoglobulin domain;; Immunoglobulin I-set domain;; Immunoglobulin domain;; Immunoglobulin C1-set domain
FBgn0266446	CG45076	5012	220.756	6071	239.523	4248	137.691	7448	324.007	6425	317.952	8479	380.901	0.00253521	0.012639	0.766057	normal	Unknow function
FBgn0037290	CG1124	405	22.8721	515	26.8418	382	16.1139	786	44.0091	466	28.814	660	40.6497	0.00469833	0.020485	0.765465	normal	Haemolymph juvenile hormone binding protein (JHBP)
FBgn0038912	CG6656	130	4.91839	161	5.85303	96	2.81258	150	5.53278	208	8.49269	225	8.87027	0.0276348	0.0810502	0.764853	normal	Lipid transport and metabolism
FBgn0033810	CG4646	343	33.3854	310	26.9368	455	30.8587	719	66.3939	362	37.4074	513	51.2945	0.00383059	0.0176386	0.764588	normal	Unknow function
FBgn0039807	CG15546	199	5.24826	221	5.7712	168	3.54951	278	7.04682	225	6.35921	366	9.78324	0.0126827	0.0443293	0.76455	normal	Unknow function
FBgn0267552	asRNA:CR45892	79	6.28543	97	6.95971	86	4.95679	116	8.92525	110	9.45257	157	13.2236	0.0147524	0.0497208	0.764519	normal	Unknow function
FBgn0051373	CG31373	873	94.1594	1245	122.309	799	63.4204	1328	133.684	1241	144.181	1677	190.049	0.00553963	0.0232717	0.763548	normal	Translation, ribosomal structure and biogenesis
FBgn0036581	MED10	323	41.1055	249	33.1368	332	34.4394	508	66.8139	311	45.4078	496	67.5669	0.00525541	0.0223242	0.763534	normal	Transcription
FBgn0038680	Cyp12a5	349	11.5561	577	18.3178	351	9.05022	458	14.9552	758	27.7002	648	23.9073	0.0164071	0.0541647	0.763392	normal	Secondary metabolites biosynthesis, transport and catabolism
FBgn0035293	CG5687	158	3.43311	388	7.9165	208	3.40003	260	5.6369	577	14.1046	289	6.79011	0.0519059	0.130708	0.763111	normal	Inorganic ion transport and metabolism
FBgn0013678	mt:Cyt-b	179758	18756.7	100702	7695.19	87945	5672.11	175983	19164.8	187667	20717.1	203843	28020.7	0.0225652	0.0694969	0.762365	normal	Energy production and conversion
Trans_newGene_28	--	27	0.86652	28	0.743251	41	0.841037	58	1.72858	39	1.17413	47	1.40738	0.0458266	0.118601	0.762292	normal	Unknow function
FBgn0036248	ssp	363	14.105	439	17.0338	518	16.3295	766	30.118	507	21.9887	578	24.6939	0.000136694	0.00124145	0.760884	normal	Myb/SANT-like DNA-binding domain;; Alcohol dehydrogenase transcription factor Myb/SANT-like
FBgn0000579	Eno	21770	628.624	22197	622.253	23779	525.216	32009	863.038	31346	995.082	31881	924.278	6.92513e-06	0.000107692	0.760524	normal	Carbohydrate transport and metabolism
FBgn0029507	Tsp42Ed	1027	95.4381	1078	90.2759	896	60.0037	1317	118.473	1651	167.703	1362	134.245	0.00205828	0.0107448	0.7605	normal	Tetraspanin family
FBgn0031607	CG15440	328	16.0998	288	12.7927	374	13.1023	539	24.2661	386	20.1524	481	23.3586	0.000612981	0.00413818	0.759939	normal	RNA recognition motif. (a.k.a. RRM, RBD, or RNP domain);; Selenocysteine tRNA 1 associated proteins
FBgn0283450	Glo1	1854	189.362	2139	206.367	2600	204.558	3775	360.213	2322	256.248	3141	314.637	0.000103734	0.000996205	0.759615	normal	Carbohydrate transport and metabolism
FBgn0262794	CG43175	27	7.51058	3	0.772175	1	0.209429	767	213.297	31	9.36775	33	9.47912	0.105208	0.219581	0.758947	normal	Unknow function
FBgn0014930	CG2846	716	42.7678	731	40.8229	696	30.5989	1151	66.4064	865	58.1984	1052	67.6162	0.000436248	0.00319051	0.758471	normal	Coenzyme transport and metabolism
FBgn0011581	Ms	115	6.57939	98	6.00205	54	2.77959	134	8.29263	170	11.2631	118	7.14419	0.0522721	0.131444	0.758179	normal	Unknow function
FBgn0038771	CG4390	1935	131.287	2086	118.54	2488	110.856	3612	219.75	2394	170.803	3117	205.335	4.10187e-05	0.000474042	0.757875	normal	Putative esterase
FBgn0038179	CG9312	503	47.9855	624	54.9372	414	28.8046	813	73.5929	720	74.1182	714	69.1326	0.00386864	0.0177325	0.756878	normal	Unknow function
FBgn0035611	CG13285	32	1.84647	7	0.572018	18	0.800091	62	3.58391	26	1.60545	21	1.5548	0.151293	0.285697	0.756234	normal	Unknow function
FBgn0031517	CG15406	798	32.9952	824	28.7609	679	18.917	545	20.9064	1437	63.4657	1423	60.3454	0.0375335	0.101929	0.756195	normal	Sugar (and other) transporter;; Major Facilitator Superfamily
FBgn0000055	Adh	136755	7626.29	92091	4897.14	63426	2726.56	118308	6297.89	175737	10578.4	154477	8395.06	0.029489	0.0849775	0.755281	normal	short chain dehydrogenase;; Enoyl-(Acyl carrier protein) reductase;; KR domain
FBgn0053099	CG33099	75	4.15435	116	6.10556	115	4.91202	129	7.00026	160	9.82422	143	8.71634	0.00838193	0.0321634	0.754946	normal	2OG-Fe(II) oxygenase superfamily;; non-haem dioxygenase in morphine synthesis N-terminal
FBgn0031479	Prx6005	246	18.2659	233	15.598	386	20.8613	541	41.2312	293	24.6378	385	31.0438	0.00408494	0.0184082	0.754462	normal	Posttranslational modification, protein turnover, chaperones
FBgn0053867	His-Psi:CR33867	57	10.5279	12	2.09726	22	3.07452	142	25.2858	29	5.76135	22	4.41548	0.164697	0.303298	0.7544	normal	Unknow function
FBgn0036806	Cyp12c1	592	19.5959	815	25.6929	514	12.9002	716	22.8309	1013	35.4618	1058	36.3623	0.0118022	0.0419296	0.753913	normal	Secondary metabolites biosynthesis, transport and catabolism
FBgn0003714	tko	655	66.4863	592	60.6309	879	72.6789	1351	137.162	733	82.9395	929	93.3297	0.00176639	0.00957044	0.753617	normal	Translation, ribosomal structure and biogenesis
FBgn0022770	Peritrophin-A	91	4.43189	98	4.26915	69	2.4181	148	6.57908	112	5.7773	124	5.86308	0.0211543	0.0659556	0.75342	normal	Chitin binding Peritrophin-A domain
FBgn0264751	Vti1b	186	29.4468	287	38.443	252	26.369	375	53.8165	269	45.6065	375	58.7684	0.00285927	0.0140103	0.753404	normal	Snare region anchored in the vesicle membrane C-terminus
FBgn0265262	Vha68-1	200	4.1724	253	5.10283	188	3.04461	303	6.1323	315	7.21652	300	6.67027	0.00413341	0.0185512	0.753158	normal	Energy production and conversion
FBgn0086378	Alg-2	719	70.2547	610	46.3868	719	45.6549	1278	113.438	773	79.6313	900	99.8585	0.00174606	0.00946608	0.752964	normal	Signal transduction mechanisms
FBgn0040513	kappaB-Ras	3875	358.182	3826	312.46	2544	162.156	5043	445.828	5009	507.851	5043	471.192	0.00653513	0.0264212	0.752675	normal	Signal transduction mechanisms
FBgn0037551	Arl8	486	23.5273	516	28.9796	585	27.6077	859	43.2427	589	33.7921	784	41.2619	0.00024675	0.00201029	0.751537	normal	ADP-ribosylation factor family;; Ras family;; Ras of Complex, Roc, domain of DAPkinase;; Gtr1/RagA G protein conserved region;; 50S ribosome-binding GTPase;; Signal recognition particle receptor beta subunit
FBgn0032451	spict	867	44.6337	961	41.8949	1090	37.8405	1549	74.8301	1235	68.7457	1272	70.1085	2.54164e-06	4.59777e-05	0.751219	normal	Unknow function
FBgn0035415	CG14966	139	19.2767	110	13.8373	168	16.8939	261	35.2627	175	26.0815	162	23.5931	0.0079036	0.0307405	0.751009	normal	Unknow function
FBgn0051029	CG31029	22	0.352001	13	0.208465	30	0.38684	28	0.436548	43	0.758457	28	0.465021	0.105192	0.219581	0.750838	normal	Unknow function
FBgn0063670	CG40228	276	54.2806	208	39.6787	285	45.9113	529	113.749	259	56.3171	337	73.9066	0.0116911	0.0416688	0.750164	normal	Unknow function
FBgn0033936	Achl	16	0.172436	50	0.558065	24	0.223728	38	0.427504	50	0.615597	54	0.649929	0.107989	0.224015	0.749248	normal	La domain;; SUZ-C motif
FBgn0034053	Cyp4aa1	1310	37.2674	1592	41.4959	970	20.4005	2442	66.9882	1505	46.7115	1786	54.0444	0.00945139	0.0353341	0.749164	normal	Cytochrome P450
FBgn0011455	ND-SGDH	3659	335.345	2913	260.031	2969	214.559	4684	431.501	4711	485.004	4324	398.583	0.00157004	0.0086709	0.748476	normal	Energy production and conversion
FBgn0259204	CG42308	412	50.7719	347	37.8344	463	40.1255	779	91.3609	419	55.9147	552	67.8911	0.00383817	0.0176552	0.748245	normal	Unknow function
FBgn0021979	l(2)k09913	2463	92.7237	3475	113.175	3283	84.1972	3449	119.779	4585	181.318	4736	173.327	0.000978013	0.00598122	0.748181	normal	Unknow function
FBgn0036821	CG3961	939	15.2344	1277	19.8104	817	10.2392	1250	19.6998	1287	22.1486	1850	32.1093	0.0104944	0.0382652	0.747952	normal	Lipid transport and metabolism
FBgn0063494	GstE6	838	90.1848	872	86.8769	1680	134.942	1946	204.219	1463	172.502	1230	142.784	0.00184974	0.00989506	0.747428	normal	Posttranslational modification, protein turnover, chaperones
FBgn0036063	CG6674	133	8.78556	129	8.83276	138	7.56421	228	15.1219	161	11.8727	183	12.3351	0.00414392	0.0185701	0.747019	normal	Tumour suppressing sub-chromosomal transferable candidate 4
FBgn0263260	sel	541	30.672	440	25.1166	550	25.3167	895	52.6143	682	43.4754	605	38.0465	0.00125465	0.00730217	0.74692	normal	TLR4 regulator and MIR-interacting MSAP
FBgn0261111	BHD	91	3.55585	70	2.50101	123	3.50383	137	5.13547	120	5.11027	141	5.65621	0.0106654	0.0387609	0.745188	normal	Vesicle coat protein involved in Golgi to plasma membrane transport;; Folliculin C-terminal domain
FBgn0038211	CG9649	1765	61.2363	2328	71.8699	1411	34.8333	1992	66.0839	3133	115.707	2853	100.702	0.0142882	0.0485995	0.745018	normal	Amino acid transport and metabolism
FBgn0032421	crok	206	14.3311	205	11.9133	361	16.8847	487	31.5665	224	16.5139	375	27.7317	0.012869	0.0448215	0.744839	normal	Sleepless protein
FBgn0029783	Sirt4	286	17.159	342	17.6198	351	14.3356	530	28.9756	374	23.866	462	27.438	0.000418592	0.00308685	0.744708	normal	Sir2 family
FBgn0013325	RpL11	33296	3227.74	37892	3383.37	41844	3002.17	64263	5970.9	41181	4482.78	52057	5006.66	5.76775e-05	0.000626536	0.744616	normal	Sleepless protein
FBgn0037447	Neurochondrin	640	13.6893	885	17.8748	738	11.9289	1088	22.0013	1076	25.0822	999	22.4065	0.000334483	0.00258996	0.743729	normal	Unknow function
FBgn0033872	CG6329	114	5.07792	95	3.86671	95	3.26989	125	4.54671	161	7.87095	155	6.01187	0.0195254	0.0618346	0.743466	normal	Sleepless protein
FBgn0035812	CG7457	7279	60.09	9937	77.4236	7993	50.4356	10556	86.2151	12295	111.521	12382	112.241	0.000773242	0.00498474	0.742691	normal	Ankyrin repeats (3 copies);; Tetratricopeptide repeat;; Ankyrin repeats (many copies);; Ankyrin repeats (many copies);; Ankyrin repeat;; MalT-like TPR region;; Ankyrin repeat;; Tetratricopeptide repeat;; Tetratricopeptide repeat;; Tetratricopeptide repeat;; Tetratricopeptide repeat;; Leucine Rich repeat;; Tetratricopeptide repeat
FBgn0031092	CG9577	1554	85.829	1617	79.0136	1489	57.7381	1820	91.2655	2284	132.292	2463	129.188	0.0019986	0.0105137	0.742622	normal	NHR1 homology to TAF;; NHR2 domain like;; MYND finger
FBgn0005636	nvy	20	0.358936	34	0.475299	15	0.155865	29	0.425766	43	0.708774	36	0.544386	0.112979	0.231337	0.742008	normal	NHR1 homology to TAF;; NHR2 domain like;; MYND finger
FBgn0004888	Scsalpha1	9030	369.577	9781	353.325	9028	255.865	13215	493.882	11657	495.32	14192	584.324	0.000229585	0.00188779	0.741993	normal	Energy production and conversion
FBgn0003308	ry	1025	21.8371	1671	25.7838	1383	15.7319	1167	27.0823	2628	52.9532	1945	37.6103	0.0198795	0.0627537	0.74199	normal	Nucleotide transport and metabolism
FBgn0264087	Slob	18	0.144695	21	0.228677	23	0.196203	25	0.346249	42	0.467211	28	0.437379	0.101561	0.214088	0.741342	normal	Slowpoke-binding protein OS=Drosophila melanogaster OX=7227 GN=Slob PE=1 SV=2
FBgn0034756	Cyp6d2	302	10.2673	376	12.1066	312	8.04862	361	12.0463	438	16.4855	605	22.2439	0.0108596	0.0392415	0.740673	normal	Secondary metabolites biosynthesis, transport and catabolism
FBgn0030039	CG12123	189	13.0185	201	11.7319	308	14.2356	436	28.3105	226	16.5933	312	22.0515	0.00619583	0.0253789	0.739998	normal	Unknow function
FBgn0037550	CG9667	167	13.2104	210	15.6174	300	17.2921	441	30.5545	271	21.3934	232	18.5154	0.00684621	0.0273923	0.739968	normal	RNA processing and modification
FBgn0035528	CG15012	850	74.9547	823	68.8039	860	57.7634	1443	129.31	994	99.2064	1142	114.387	0.000473709	0.00340825	0.739873	normal	Unknow function
FBgn0040396	CG3939	423	33.7717	349	27.8251	554	35.3148	861	68.893	467	40.7844	539	44.4114	0.00465093	0.0203283	0.739206	normal	Unknow function
FBgn0022224	ubl	149	50.307	145	50.1389	175	49.0057	345	120.502	137	52.9169	204	72.0775	0.0241939	0.0730929	0.739157	normal	Posttranslational modification, protein turnover, chaperones
FBgn0030292	CG11752	728	159.897	687	131.303	689	106.328	1184	246.571	875	207.689	924	203.166	0.000731464	0.00477093	0.738686	normal	NADH dehydrogenase [ubiquinone] flavoprotein 3, mitochondrial
FBgn0262022	CG42833	32	12.7815	36	12.5789	29	8.2842	38	14.6773	57	24.305	50	20.3117	0.0718941	0.166519	0.73826	normal	Unknow function
FBgn0003137	Ppn	1776	9.04982	2774	13.7237	2353	9.33115	2187	10.9816	3355	18.4119	4069	20.6465	0.00990638	0.036633	0.737974	normal	Posttranslational modification, protein turnover, chaperones
FBgn0025454	Cyp6g1	8776	255.966	12380	342.733	6933	153.039	8216	228.814	17874	569.833	14826	456.483	0.032021	0.0903067	0.737075	normal	Secondary metabolites biosynthesis, transport and catabolism
FBgn0044511	mRpS21	385	115.75	216	58.5875	326	71.229	665	203.205	318	105.73	397	126.193	0.0267871	0.0790415	0.736618	normal	Ribosomal protein S21
FBgn0033763	CG8646	72	2.57736	80	2.6637	82	2.15658	117	3.96259	112	4.39054	101	3.92467	0.0099019	0.036633	0.736397	normal	Sulfatase;; Type I phosphodiesterase / nucleotide pyrophosphatase
FBgn0038455	CG14907	211	12.6613	200	10.697	216	9.51227	310	18.2193	306	19.9596	265	17.7407	0.00156393	0.00864798	0.736209	normal	Unknow function
FBgn0004429	LysP	147	18.7352	159	18.9552	13	1.26246	88	10.6083	200	27.5797	312	39.1289	0.16349	0.301868	0.736087	normal	C-type lysozyme/alpha-lactalbumin family
FBgn0030237	CG15209	2195	215.101	2112	174.41	1376	91.2563	2905	260.033	2510	257.626	2913	296.546	0.0104069	0.0380554	0.735674	normal	Unknow function
FBgn0260747	Chchd2	3441	235.407	3693	217.157	3309	151.601	4803	287.409	5183	362.697	4630	294.537	0.00038582	0.00289512	0.735056	normal	Unknow function
FBgn0034245	UQCR-6.4	840	416.634	884	430.589	997	353.643	1540	855.109	930	525.248	1329	593.169	0.00075553	0.00490687	0.734674	normal	Ubiquinol-cytochrome C reductase complex, 6.4kD protein
FBgn0051472	sgll	807	36.365	811	33.3314	920	31.0663	1217	53.2919	1057	52.3129	1231	59.656	5.11777e-05	0.000567759	0.734642	normal	Coenzyme transport and metabolism
FBgn0034938	CG3803	150	6.87941	157	7.04003	237	8.56338	302	13.7208	219	11.3967	223	11.3755	0.00168141	0.00920002	0.734051	normal	Posttranslational modification, protein turnover, chaperones
FBgn0036147	Plod	961	21.0686	1527	31.9836	1793	30.3085	1626	35.7851	2306	56.3101	1844	44.2728	0.00184127	0.00985824	0.733929	normal	Posttranslational modification, protein turnover, chaperones
FBgn0037538	CG3223	398	15.2768	470	16.1689	484	13.0349	643	22.3204	546	21.9631	674	25.543	0.000191803	0.00163039	0.733446	normal	Unknow function
FBgn0053548	SmydA-8	42	4.10173	40	2.3854	30	1.71192	55	4.45858	64	5.03574	50	4.42479	0.0642852	0.153178	0.733105	normal	Chromatin structure and dynamics
FBgn0033605	CG9067	146	23.3361	128	19.8211	153	19.0384	246	38.8294	163	28.4778	198	32.4227	0.00615344	0.0252519	0.732666	normal	Unknow function
FBgn0015576	alpha-Est8	656	14.4274	902	18.1855	534	8.71164	657	13.7513	1177	27.9438	1189	27.729	0.0282252	0.0822986	0.731887	normal	Carboxylesterase family;; alpha/beta hydrolase fold
FBgn0024196	robl	352	62.3469	377	62.5632	577	76.3963	845	148.713	459	89.54	504	95.6408	0.00386899	0.0177325	0.731858	normal	Roadblock/LC7 domain;; Ragulator complex protein LAMTOR5
FBgn0022800	Cad96Ca	96	1.72179	151	2.54052	113	1.53559	195	3.33801	137	2.6554	178	3.31843	0.0135224	0.0465485	0.730151	normal	Signal transduction mechanisms
FBgn0037749	CG9471	1217	83.7216	1088	69.0658	1014	51.9692	1623	104.269	1453	107.196	1624	111.939	0.00177889	0.00962645	0.729923	normal	NAD(P)H-binding;; NmrA-like family;; NAD dependent epimerase/dehydratase family;; 3-beta hydroxysteroid dehydrogenase/isomerase family
FBgn0030085	CG6999	82	5.47558	46	3.06356	41	2.26742	111	7.6229	65	6.23852	92	7.16993	0.0807762	0.180626	0.729835	normal	Transcription
FBgn0265590	lncRNA:CR44417	177	13.2605	93	7.41705	111	7.12449	182	14.4897	151	12.9399	241	18.5824	0.0491025	0.125757	0.729827	normal	Unknow function
FBgn0032407	Pex19	2136	102.267	2164	95.0605	2225	77.1302	3216	141.442	2559	131.336	3286	157.053	0.000236483	0.00193732	0.729516	normal	Intracellular trafficking, secretion, and vesicular transport
FBgn0027945	ppl	2692	193.877	2815	189.059	1887	101.7	3832	258.074	3616	275.708	3225	232.864	0.00652264	0.0263883	0.729381	normal	Amino acid transport and metabolism
FBgn0032935	Atg18b	328	7.57851	369	8.34557	327	5.43367	428	9.59513	498	13.0813	502	12.7837	0.0024842	0.0124618	0.728922	normal	Unknow function
FBgn0035147	Gale	4389	171.994	4294	147.789	3674	99.2428	5546	200.345	6400	262.094	5490	213.286	0.00207111	0.010785	0.728404	normal	Cell wall/membrane/envelope biogenesis
FBgn0051719	RluA-1	98	1.67153	162	2.64132	108	1.37206	134	2.28136	195	3.50806	194	3.49703	0.0293423	0.0846461	0.728309	normal	RNA processing and modification
FBgn0030594	fiz	667	21.581	1064	29.124	1014	19.8045	767	28.7539	1647	61.2366	1367	51.1487	0.0191539	0.0608748	0.728183	normal	GMC oxidoreductase;; GMC oxidoreductase
FBgn0041789	Pax	1568	52.6838	1950	58.7492	1963	43.2039	2846	102.795	2283	88.7045	2374	88.0291	8.23508e-06	0.000125207	0.728133	normal	LIM domain
FBgn0265810	asRNA:CR44599	215	32.9118	183	25.4726	272	30.1971	398	57.3633	230	37.7985	307	48.4229	0.00536514	0.0227326	0.728003	normal	Unknow function
FBgn0058006	CG40006	329	7.0814	323	6.38364	405	6.56479	522	11.6119	390	9.33556	543	13.4426	0.000887401	0.00553549	0.727568	normal	Signal transduction mechanisms
FBgn0052170	CG32170	155	3.7659	247	5.93779	152	2.92329	290	6.64805	245	6.34981	256	5.97023	0.0136079	0.0466618	0.72657	normal	Unknow function
FBgn0032694	MESR3	446	12.7308	588	15.3246	632	13.1873	727	21.1662	795	24.0072	730	21.3772	8.3895e-05	0.000840277	0.725712	normal	Unknow function
FBgn0032358	Ppt2	1223	71.0658	1196	65.6605	796	35.0858	1512	87.357	1469	95.6129	1671	103.814	0.0113563	0.0407927	0.725524	normal	Palmitoyl protein thioesterase;; Putative serine esterase (DUF676);; Lipase (class 2)
FBgn0019644	ATPsynB	7756	598.952	9731	645.738	9788	519.938	13559	954.873	10547	877.804	13133	1031.89	2.60722e-05	0.000323763	0.724962	normal	Energy production and conversion
FBgn0028552	gammaSnap1	167	9.18522	187	9.83332	244	10.4146	284	15.3539	270	16.2799	255	15.1298	0.000398886	0.0029687	0.724586	normal	Intracellular trafficking, secretion, and vesicular transport
FBgn0036557	mRpS31	423	19.1001	365	16.1867	631	22.1594	858	38.2538	527	26.4219	565	27.2096	0.00286465	0.0140289	0.724572	normal	Mitochondrial 28S ribosomal protein S31
FBgn0030102	SmydA-9	175	5.2736	277	6.39051	226	4.1696	347	8.65886	376	10.5436	225	6.4358	0.0115885	0.0413528	0.723989	normal	Chromatin structure and dynamics
FBgn0052856	CG32856	113	19.0871	103	16.3338	101	12.2304	217	38.4907	85	15.9849	170	31.3802	0.0454941	0.117774	0.723432	normal	snRNA-activating protein complex subunit 19, SNAPc subunit 19
FBgn0266723	Trs31	250	23.55	179	18.0949	255	20.7979	349	35.3329	268	29.2968	343	33.8586	0.00604892	0.0249037	0.723283	normal	Intracellular trafficking, secretion, and vesicular transport
FBgn0030985	Obp18a	1449	164.713	1413	150.711	795	69.6348	1836	202.004	1513	185.814	2045	250.931	0.0237872	0.072283	0.722542	normal	PBP/GOBP family
FBgn0052636	lncRNA:CR32636	9	0.434224	21	0.86428	17	0.575435	18	0.862677	33	1.695	23	1.21808	0.144328	0.275836	0.721429	normal	Unknow function
FBgn0002772	Mlc1	1534	83.106	1604	108.886	1051	57.69	1938	117.227	1547	99.922	2580	149.116	0.018411	0.0590165	0.721352	normal	Cytoskeleton
FBgn0029117	Surf1	209	12.3556	276	14.9731	361	15.5326	547	29.7759	278	17.588	340	20.6738	0.00749321	0.0294414	0.719697	normal	Energy production and conversion
FBgn0032005	Snx6	2258	61.8564	2527	69.7455	2630	58.1369	3579	98.5717	3213	99.4148	3298	95.0596	5.62924e-06	9.03941e-05	0.719321	normal	Defense mechanisms
FBgn0051102	CG31102	437	14.5754	435	13.1254	351	8.58945	439	14.1851	679	24.2749	616	22.0419	0.0155387	0.0517802	0.718615	normal	Ecdysteroid kinase;; Protein of unknown function (DUF1679);; Phosphotransferase enzyme family
FBgn0054039	CG34039	170	15.488	125	10.4944	167	11.3621	249	20.4794	181	16.9892	223	19.8073	0.00975305	0.0362174	0.7183	normal	COMM domain
FBgn0052068	Adi1	2736	296.108	2532	256.09	1859	154.224	3584	387.958	3445	411.775	3185	372.522	0.00732766	0.0289949	0.71806	normal	Unknow function
FBgn0031320	CG5126	944	32.8622	825	27.4083	927	24.6575	1227	41.1656	1227	46.9972	1266	45.7091	0.000587338	0.0040171	0.718008	normal	Ecdysteroid kinase;; Phosphotransferase enzyme family;; Protein of unknown function (DUF1679)
FBgn0020521	pio	274	5.27937	552	9.82379	430	6.11506	518	9.80027	547	11.3653	656	12.5229	0.00916809	0.0345812	0.717891	normal	Zona pellucida-like domain
FBgn0030745	CG4239	232	8.77587	344	11.791	269	7.46972	413	15.3507	392	15.5237	362	14.3661	0.00270818	0.0133809	0.717773	normal	Unknow function
FBgn0039015	Takl2	10	0.833712	19	1.41103	26	1.56349	25	1.97555	29	2.57591	27	2.42365	0.121068	0.243676	0.717541	normal	Signal transduction mechanisms
FBgn0039323	CG10559	16	0.661444	34	1.36252	25	0.807465	26	1.05763	42	1.92793	43	1.89149	0.113255	0.231714	0.717303	normal	Ecdysteroid kinase;; Protein of unknown function (DUF1679);; Phosphotransferase enzyme family
FBgn0052448	CG32448	150	67.4416	164	63.7506	157	50.642	308	107.088	173	74.0914	189	69.4798	0.0127558	0.0445149	0.717027	normal	Small integral membrane protein 8 OS=Danio rerio OX=7955 GN=smim8 PE=3 SV=1
FBgn0015035	Cyp4e3	558	18.1589	732	23.4855	345	9.05177	696	23.6068	627	23.2427	1081	39.9682	0.042649	0.112112	0.716606	normal	Cytochrome P450
FBgn0036804	Sgf11	198	15.3681	164	12.271	205	12.2722	390	29.7445	177	15.2361	247	19.4261	0.0213498	0.0664949	0.716476	normal	Unknow function
FBgn0038533	CG7523	813	44.8914	840	44.5536	738	31.6324	1253	69.3957	1147	70.4208	942	54.2527	0.00167797	0.00918974	0.716046	normal	TMEM192 family
FBgn0032139	CG13116	204	12.4143	189	11.4752	126	6.20764	233	14.1428	322	21.849	207	13.3476	0.0372208	0.101235	0.715972	normal	Unknow function
FBgn0036551	CG17029	508	26.1296	919	46.5542	683	28.5747	756	40.677	1075	58.8015	1064	56.1956	0.0107312	0.0388887	0.715886	normal	Carbohydrate transport and metabolism
FBgn0261437	CSN8	339	44.2674	297	38.312	366	38.8561	601	80.5931	329	47.8884	471	67.2004	0.00616193	0.025275	0.715188	normal	CSN8/PSMD8/EIF3K family
FBgn0259682	Jabba	5387	179.894	7079	238.499	7877	224.58	9660	325.346	8710	307.737	8822	305.231	2.59489e-07	6.78498e-06	0.715162	normal	Unknow function
FBgn0039112	SdhD	1301	121.392	1384	105.902	1520	91.83	2078	177.25	1907	190.161	1729	165.387	1.27282e-05	0.000177116	0.715063	normal	CybS, succinate dehydrogenase cytochrome B small subunit
FBgn0261805	CG42751	48	13.7804	77	19.779	47	9.73933	99	27.5448	87	27.3408	63	18.7272	0.0544524	0.135868	0.714176	normal	Unknow function
FBgn0035587	Gdap1	53	1.78243	165	5.10351	138	3.45632	136	4.47827	151	5.56928	206	7.27262	0.0601536	0.146323	0.713819	normal	Unknow function
FBgn0036857	Aldh7A1	1108	31.8016	1283	31.1967	866	16.7277	1275	34.1236	1737	53.4066	1584	48.0816	0.0113695	0.0407927	0.713646	normal	Energy production and conversion
FBgn0051717	CG31717	589	63.6609	564	50.2842	597	43.0183	937	95.7133	687	79.5555	791	92.9404	0.000711245	0.00465275	0.712406	normal	Unknow function
FBgn0035977	PGRP-LF	158	7.51532	228	9.9178	141	4.97853	239	11.1324	242	12.6302	263	13.5889	0.0178837	0.0577701	0.712297	normal	N-acetylmuramoyl-L-alanine amidase
FBgn0067905	IM14	88	367.452	82	349.998	40	147.908	169	794.203	76	391.044	88	317.255	0.0968269	0.206713	0.711825	normal	Immune-induced peptide 14 OS=Drosophila melanogaster OX=7227 GN=IM14 PE=1 SV=2
FBgn0266633	asRNA:CR45140	21	1.98345	11	0.639884	13	0.802685	24	2.43395	24	2.41415	26	3.08372	0.153314	0.288101	0.711354	normal	Unknow function
FBgn0050414	CG30414	3663	462.267	3644	410.469	3540	311.282	5670	700.919	4647	643.116	4650	587.103	0.000287988	0.00229769	0.711211	normal	Amino acid transport and metabolism
FBgn0010516	wal	8456	411.854	8794	371.801	7694	256.294	11732	538.153	10607	559.536	12149	598.144	0.000881757	0.00550803	0.710305	normal	Energy production and conversion
FBgn0038419	CG14879	23	0.977552	48	1.4776	54	1.45156	58	2.55579	44	1.99383	72	3.90835	0.0762087	0.173342	0.709723	normal	Galactoside-binding lectin
FBgn0040634	CG4186	55	16.5272	43	10.0194	43	8.33838	98	27.4711	51	16.8749	60	16.1033	0.0709731	0.16512	0.709239	normal	Unknow function
FBgn0040734	CG15065	203	1465.56	194	1421.88	147	937.57	337	2675.14	189	1703.12	265	1644.29	0.0257566	0.076716	0.709063	normal	Immune-induced peptide 3 OS=Drosophila melanogaster OX=7227 GN=IM3 PE=1 SV=1
FBgn0030802	DENR	609	58.5857	553	51.2157	721	53.1426	1125	105.552	665	71.8571	800	80.91	0.00188628	0.010024	0.708863	normal	Translation initiation factor SUI1
FBgn0011589	Elk	8	0.0715634	22	0.194821	23	0.161236	19	0.179591	34	0.379523	25	0.266489	0.1577	0.293852	0.708671	normal	Ion transport protein;; PAS domain;; Ion channel;; PAS fold;; Cyclic nucleotide-binding domain
FBgn0031805	Nepl4	249	6.25138	628	13.917	430	7.5791	461	10.5336	614	16.2909	723	18.3388	0.0315252	0.0892778	0.707807	normal	Amino acid transport and metabolism
FBgn0052626	AMPdeam	2724	60.6366	3158	63.792	3012	46.2092	2706	60.0088	4646	110.763	4811	109.78	0.0107749	0.039015	0.707149	normal	Nucleotide transport and metabolism
FBgn0042206	GstD10	25	2.04444	76	6.26792	43	2.8638	37	3.12224	124	11.656	57	5.20704	0.143684	0.27496	0.705983	normal	Posttranslational modification, protein turnover, chaperones
FBgn0030769	CG13012	48	4.72967	48	4.11132	33	2.08756	61	5.32601	64	6.16367	67	6.62837	0.0685736	0.160761	0.705795	normal	Unknow function
FBgn0035144	Kah	27	0.50058	54	0.975341	26	0.379229	55	0.988339	68	1.36152	39	0.733052	0.107325	0.222949	0.705775	normal	Transcription
FBgn0259164	CG42269	72	2.0691	135	3.30154	79	1.58977	74	1.97113	224	6.84884	119	3.64232	0.098186	0.20876	0.705673	normal	Major Facilitator Superfamily;; Sugar (and other) transporter
FBgn0037011	CG4858	687	58.4531	784	59.6436	847	51.559	1323	105.49	815	74.2874	1022	91.4028	0.000711032	0.00465275	0.705119	normal	Cell cycle control, cell division, chromosome partitioning
FBgn0023516	Pex5	1721	48.2647	2020	50.8305	1962	39.3513	2485	63.0218	2482	73.1469	2729	75.389	0.000137517	0.00124764	0.704325	normal	Tetratricopeptide repeat;; TPR repeat;; Tetratricopeptide repeat;; Tetratricopeptide repeat;; Tetratricopeptide repeat;; Tetratricopeptide repeat;; Tetratricopeptide repeat;; Tetratricopeptide repeat;; Tetratricopeptide repeat;; Tetratricopeptide repeat;; Anaphase-promoting complex, cyclosome, subunit 3;; Tetratricopeptide repeat
FBgn0000370	crc	10317	274.951	11216	287.197	10080	210.655	14029	382.807	13842	406.302	15313	444.338	0.0005556	0.00385959	0.703992	normal	Transcription
FBgn0033274	CG14757	102	10.0828	103	9.70087	89	6.65069	156	15.3024	114	12.5193	146	15.0642	0.0204068	0.0641655	0.702925	normal	Unknow function
FBgn0040383	CG5254	659	34.0836	1058	47.4558	715	25.6256	830	38.7909	1180	63.9479	1341	68.2529	0.0174047	0.0566173	0.702519	normal	Energy production and conversion
FBgn0061198	HSPC300	113	39.2876	102	39.7485	141	41.8086	248	87.3999	120	52.526	133	50.8864	0.0285166	0.0830119	0.701504	normal	Unknow function
FBgn0033777	CG17574	721	43.4971	874	49.0796	936	41.8949	1179	71.6534	945	64.1932	1271	81.9785	0.000279819	0.00224064	0.701261	normal	Unknow function
FBgn0031299	CG4629	633	10.7939	940	14.6555	796	9.93283	731	11.6009	1250	22.917	1237	21.3902	0.0150403	0.0504799	0.700415	normal	Signal transduction mechanisms
FBgn0051777	CG31777	1047	339.74	858	255.891	637	157.484	1363	432.416	1119	400.478	1166	362.589	0.0168655	0.0552663	0.69871	normal	Kunitz/Bovine pancreatic trypsin inhibitor domain
FBgn0029791	AdamTS-B	22	0.337645	31	0.443618	32	0.292668	42	0.538016	28	0.410043	51	0.736665	0.10215	0.215073	0.697751	normal	Posttranslational modification, protein turnover, chaperones
FBgn0038224	ATPsynE	4444	723.97	3633	556.216	3724	456.391	5400	824.8	4927	867.31	5973	945.291	0.00326043	0.0154796	0.69726	normal	Energy production and conversion
FBgn0030638	CG11655	994	37.301	1284	41.686	1076	27.6504	1495	50.6606	1487	59.0764	1556	58.0581	0.000767914	0.00496122	0.696357	normal	Inorganic ion transport and metabolism
FBgn0262719	CG43163	26	0.187087	43	0.263543	47	0.221634	42	0.269087	59	0.433861	61	0.449507	0.0731483	0.168325	0.696228	normal	Posttranslational modification, protein turnover, chaperones
FBgn0040350	CG3690	239	6.47492	251	6.15175	214	4.18114	145	4.14262	578	18.2058	293	9.05735	0.0940206	0.201889	0.69544	normal	Major Facilitator Superfamily;; Sugar (and other) transporter
FBgn0035517	CG1265	200	21.0242	234	22.2621	262	20.3811	402	40.4267	227	26.0881	319	35.9784	0.00588127	0.0243833	0.695157	normal	PQ loop repeat
FBgn0014184	Oda	14834	487.744	15840	490.418	15281	385.472	18608	633.417	19833	712.036	23656	842.813	0.00106006	0.00636609	0.69508	normal	Amino acid transport and metabolism
FBgn0003162	Pu	1124	36.1146	1301	39.7836	949	23.2258	1368	42.7751	1463	50.8906	1831	59.5186	0.00906725	0.0342738	0.694613	normal	Coenzyme transport and metabolism
FBgn0034050	bug	314	22.5436	337	20.7486	379	18.6504	559	37.7472	387	29.5959	444	32.8196	0.000761761	0.00493577	0.694365	normal	Unknow function
FBgn0035964	Dhpr	423	33.8711	473	33.6318	465	25.9751	692	50.7337	521	41.2127	630	48.0745	0.000756415	0.00490839	0.694058	normal	Amino acid transport and metabolism
FBgn0030052	CG12065	596	12.3036	811	14.9996	919	13.3222	979	18.144	1086	22.7937	993	19.4849	0.000129552	0.00118509	0.693307	normal	Phosphorylase superfamily
FBgn0051769	CG31769	1591	84.6628	1306	67.6339	872	36.8732	1775	96.6118	1754	102.464	1887	107.043	0.0250393	0.0749827	0.693262	normal	Unknow function
FBgn0027524	CG3909	358	21.321	363	19.6578	551	24.1282	735	41.7673	404	26.2017	567	36.0095	0.00462542	0.0202468	0.693017	normal	WD domain, G-beta repeat;; Anaphase-promoting complex subunit 4 WD40 domain;; WD40 region of Ge1, enhancer of mRNA-decapping protein
FBgn0015316	Try29F	122	8.60085	80	4.75987	122	6.37392	210	13.3398	123	9.7231	122	9.65168	0.0362275	0.0990946	0.692898	normal	Amino acid transport and metabolism
FBgn0030694	CG15602	194	8.5014	227	10.1548	247	9.24278	319	13.9133	290	14.2556	282	12.9006	0.000602802	0.00408767	0.692518	normal	Unknow function
FBgn0015829	TfIIEbeta	313	17.9024	253	14.3858	292	13.2277	385	22.4215	375	24.3536	411	24.378	0.00485623	0.0210184	0.692362	normal	Transcription
FBgn0013749	Arf102F	1386	141.265	1346	120.879	1436	106.271	2247	223.52	1510	172.462	1914	214.704	0.000947294	0.00582303	0.692063	normal	Intracellular trafficking, secretion, and vesicular transport
FBgn0042213	CG18731	140	20.3741	94	13.6891	99	11.604	193	28.3878	98	15.6595	194	29.0471	0.0611441	0.148147	0.691974	normal	Unknow function
FBgn0259112	asRNA:CR42254	38	2.59048	36	1.73527	68	3.08204	96	6.97506	49	4.79947	53	4.71242	0.0728224	0.167923	0.691941	normal	Unknow function
FBgn0083961	CG34125	313	39.186	291	32.7679	393	34.8705	541	60.9655	374	49.2483	426	51.7485	0.00117469	0.00689108	0.691922	normal	DAZ associated protein 2 (DAZAP2)
FBgn0016726	RpL29	18720	8402.22	13104	6192.48	15536	6106.51	26565	13114.6	17572	9192.35	21811	9784.89	0.00654636	0.026448	0.69117	normal	Translation, ribosomal structure and biogenesis
FBgn0038761	CG17190	334	24.8253	379	25.8723	323	17.3944	545	37.4457	408	32.715	466	35.5505	0.00321869	0.0153307	0.690085	normal	Unknow function
FBgn0261436	DhpD	1336	49.3648	1345	42.2255	1605	40.3251	2104	71.46	1821	72.1443	1782	69.1555	1.23953e-05	0.000173573	0.689695	normal	Amidohydrolase family
FBgn0030853	ND-24	2158	152.12	2078	132.607	2131	108.065	3170	210.686	2668	205.455	2781	195.371	0.000326026	0.00253055	0.689324	normal	Energy production and conversion
FBgn0036433	CG9628	662	44.9182	539	32.8288	395	19.3371	675	45.9311	698	53.5944	900	65.8055	0.0298403	0.0857111	0.689115	normal	Unknow function
FBgn0002578	Kaz-m1	9	0.909246	242	21.2913	166	11.8395	125	10.8732	581	61.0978	190	20.0431	0.215786	0.369182	0.688677	normal	Kazal-type serine protease inhibitor domain;; Kazal-type serine protease inhibitor domain
FBgn0061356	CG18003	2511	134.359	2276	104.1	1702	62.0642	2807	137.216	3778	216.609	2539	144.217	0.0188027	0.0598877	0.688579	normal	Energy production and conversion
FBgn0030718	ND-20	3032	208.24	2908	178.244	3023	141.939	4132	262.989	3728	283.079	4229	297.445	0.000397254	0.00295967	0.688419	normal	Energy production and conversion
FBgn0010651	MFS14	847	23.3323	759	18.7537	716	14.005	800	20.243	1461	42.8974	951	27.4561	0.0229545	0.0702923	0.688398	normal	Carbohydrate transport and metabolism
FBgn0014032	Sptr	457	23.1997	421	19.6365	614	22.9006	758	36.4319	575	31.197	647	33.7358	0.000353215	0.00270605	0.687952	normal	Secondary metabolites biosynthesis, transport and catabolism
FBgn0053276	Urm1	61	21.5682	83	25.0592	85	20.7906	153	52.4501	83	30.9417	83	30.1414	0.0394528	0.105531	0.687611	normal	Posttranslational modification, protein turnover, chaperones
FBgn0026090	CG14812	443	39.1352	422	34.73	423	27.7506	614	50.9236	483	45.4377	659	58.5466	0.00408046	0.0183974	0.686482	normal	Ragulator complex protein LAMTOR5
FBgn0265356	tn	875	21.3425	1478	18.7506	1147	10.2957	1389	37.0267	1604	38.5917	1682	38.2789	0.00475166	0.0206768	0.68597	normal	Posttranslational modification, protein turnover, chaperones
FBgn0030607	dob	1110	33.3704	1290	36.9722	1221	27.7925	1523	43.6145	2248	72.8844	1151	35.2689	0.0130302	0.045223	0.68587	normal	Intracellular trafficking, secretion, and vesicular transport
FBgn0035181	CG9205	479	34.605	530	33.5507	619	30.5323	826	55.424	600	47.1974	736	53.7128	0.000228366	0.00188301	0.685307	normal	Signal transduction mechanisms
FBgn0030993	Mec2	777	39.5161	857	37.7882	858	29.8541	1984	89.9825	923	48.1988	641	31.0631	0.0399757	0.106602	0.685247	normal	Energy production and conversion
FBgn0039259	CG11781	436	99.6665	422	85.3134	443	71.0516	721	157.347	417	101.581	643	151.047	0.00735333	0.0290463	0.684759	normal	Unknow function
FBgn0035542	DOR	1947	46.5386	2860	66.8057	2336	39.935	2533	56.488	3627	85.8923	3391	71.5548	0.0059805	0.0246864	0.684633	normal	DOR family
FBgn0038063	Octbeta2R	46	0.645068	62	0.638242	53	0.5252	70	0.784645	62	0.674693	89	1.01154	0.0503243	0.128035	0.684539	normal	7 transmembrane receptor (rhodopsin family);; Serpentine type 7TM GPCR chemoreceptor Srsx
FBgn0001230	Hsp68	2482	51.8214	75	1.6081	403	6.8574	2256	46.3147	12982	304.141	209	4.53971	0.17904	0.322171	0.684197	normal	Posttranslational modification, protein turnover, chaperones
FBgn0024986	CG3719	551	41.1929	673	49.8234	668	39.2246	899	64.6412	779	65.2263	836	62.0748	0.000120219	0.00111584	0.683967	normal	Posttranslational modification, protein turnover, chaperones
FBgn0038774	CG5023	555	41.7599	655	51.248	527	33.5338	942	68.7897	730	60.5786	702	51.2767	0.00320853	0.015307	0.683827	normal	Cytoskeleton
FBgn0050371	CG30371	583	31.2925	824	40.9595	463	18.594	464	23.9553	1066	62.5467	1106	62.0629	0.0656733	0.155483	0.683148	normal	Amino acid transport and metabolism
FBgn0032732	CG15168	455	100.313	389	75.3695	424	65.5807	720	156.638	422	98.5803	605	139.966	0.00924917	0.0347687	0.682992	normal	Unknow function
FBgn0050022	CG30022	604	19.3796	740	24.117	663	17.9161	876	33.8048	843	32.0514	962	38.0947	0.00104913	0.0063219	0.682657	normal	Metallo-beta-lactamase superfamily
FBgn0032032	CG17294	202	13.1341	150	9.39683	193	9.80234	276	17.7749	194	13.9546	280	19.6064	0.0164255	0.0541853	0.682447	normal	HAD-hyrolase-like;; Haloacid dehalogenase-like hydrolase
FBgn0001258	Ldh	895	35.5903	1001	36.8149	670	19.6399	902	33.3073	1555	66.757	1111	42.0011	0.0292822	0.0845187	0.681911	normal	Energy production and conversion
FBgn0052485	CG32485	284	15.1082	317	15.3306	387	14.8454	452	23.1384	375	21.6532	475	25.2984	0.000651226	0.00434674	0.681531	normal	Lipid transport and metabolism
FBgn0013770	Cp1	25726	1209.2	27860	1199.85	23255	794.453	34075	1386.91	33390	1548.43	36576	1609.49	0.00179316	0.0096859	0.681347	normal	Posttranslational modification, protein turnover, chaperones
FBgn0038400	CG5903	2243	126.269	2194	107.933	2837	113.759	3992	205.169	2827	165.371	2845	147.289	0.000153032	0.00135783	0.680674	normal	Unknow function
FBgn0029172	Fad2	36689	2129.72	47304	2421.19	32515	1340.07	50983	2837.23	45884	2920.74	62191	3948.1	0.00803572	0.031145	0.680317	normal	Lipid transport and metabolism
FBgn0261284	bou	212	24.7191	237	24.7633	238	19.8307	305	33.3449	298	37.3623	315	38.4923	0.00190554	0.0101021	0.680116	normal	Unknow function
FBgn0020415	Idgf2	6947	309.548	7131	297.356	5503	186.987	7550	332.918	9217	452.789	10043	494.38	0.00976407	0.036228	0.679884	normal	Carbohydrate transport and metabolism
FBgn0030137	CG15317	58	4.58426	30	2.2353	54	3.24618	123	9.89943	53	4.65158	41	3.44878	0.126583	0.251553	0.6798	normal	Unknow function
FBgn0028622	qsm	329	11.3144	465	13.6514	336	7.91182	614	19.9639	374	13.9796	563	20.9404	0.0140967	0.048059	0.679621	normal	Zona pellucida-like domain
FBgn0023535	arg	3761	203.561	3616	171.63	2464	92.6005	4130	200.951	4868	276.432	4717	249.634	0.0170359	0.0556914	0.67919	normal	Amino acid transport and metabolism
FBgn0011576	Cyp4d2	583	19.6373	661	20.7877	479	12.1976	636	22.0516	898	34.4721	827	31.989	0.0169458	0.055468	0.677053	normal	Cytochrome P450
FBgn0033439	CG1773	150	8.00546	131	5.63741	109	4.0415	164	8.87537	199	11.8343	179	10.0722	0.0321661	0.0906295	0.676851	normal	Amino acid transport and metabolism
FBgn0025595	AkhR	2165	69.4706	2344	67.4219	1599	36.3771	2099	64.8607	3124	109.67	3201	109.963	0.0238461	0.0723701	0.676183	normal	7 transmembrane receptor (rhodopsin family);; Serpentine type 7TM GPCR chemoreceptor Srsx
FBgn0015794	Rab18	1146	82.8689	1452	105.527	1181	66.9642	2123	151.687	1447	121.559	1545	121.429	0.00273391	0.013478	0.676038	normal	Ras family;; Ras of Complex, Roc, domain of DAPkinase;; ADP-ribosylation factor family;; 50S ribosome-binding GTPase;; Elongation factor Tu GTP binding domain;; Gtr1/RagA G protein conserved region
FBgn0031231	mRpL10	627	45.6238	610	43.2712	829	47.2626	1210	85.1985	722	56.3464	820	59.9386	0.00211123	0.0109374	0.67507	normal	Translation, ribosomal structure and biogenesis
FBgn0039277	Nepl16	33	0.711836	31	0.622625	34	0.562264	41	0.900448	51	1.20952	46	1.10605	0.0840403	0.186094	0.673485	normal	Amino acid transport and metabolism
FBgn0036290	CG10638	704	39.0479	614	30.3982	925	37.3546	1186	64.8905	869	53.6315	904	54.1862	0.000702504	0.00461259	0.672739	normal	Aldo/keto reductase family
FBgn0029888	ND-ASHI	1686	179.376	1983	191.902	1896	145.255	2949	285.48	2098	237.555	2365	249.708	0.000420674	0.00309963	0.672002	normal	Energy production and conversion
FBgn0029854	CG3566	1031	136.394	1329	182.871	1243	139.595	1845	265.979	1316	208.461	1618	248.791	0.00061129	0.00413624	0.671487	normal	Energy production and conversion
FBgn0000477	DNaseII	1692	89.2214	1626	75.7403	1159	43.0883	2069	102.305	2001	113.431	2117	114.655	0.0132439	0.0457319	0.671303	normal	Replication, recombination and repair
FBgn0030323	Vlet	191	9.63079	171	8.92011	328	13.9613	451	23.3773	221	12.8383	250	13.8327	0.0289796	0.0840312	0.671241	normal	COMM domain
FBgn0035600	Cyt-c1	6813	267.318	8223	307.971	7901	238.806	9978	397.829	9031	419.289	11207	474.101	0.000368176	0.0027941	0.669833	normal	Energy production and conversion
FBgn0259717	CG42371	555	67.937	460	50.0734	466	40.335	703	87.8613	598	79.8672	711	93.1264	0.00675557	0.0270711	0.669832	normal	Unknow function
FBgn0035711	CG8519	24	0.931209	16	0.542294	8	0.237933	35	1.37122	19	0.800409	27	1.10128	0.193403	0.341839	0.669787	normal	Ras family;; Ras of Complex, Roc, domain of DAPkinase;; 50S ribosome-binding GTPase
FBgn0029765	CG16756	1723	405.611	1894	345.067	1179	173.853	2588	555.103	1935	482.653	2151	537.432	0.0171023	0.0558772	0.669473	normal	C-type lysozyme/alpha-lactalbumin family
FBgn0032614	CG13284	3914	200.752	3780	184.655	2899	115.749	4299	218.752	4945	286.527	5220	296.109	0.0115994	0.0413585	0.668342	normal	Lipid transport and metabolism
FBgn0037001	ND-39	5419	208.118	6205	215.863	6809	187.371	8128	289.029	7712	318.107	8174	312.259	6.49276e-06	0.000101508	0.668177	normal	Energy production and conversion
FBgn0022709	Adk1	521	30.9989	742	42.5329	622	26.0071	925	56.281	757	53.0222	815	54.0808	0.00143293	0.00810563	0.668091	normal	Nucleotide transport and metabolism
FBgn0033691	CG8860	681	169.577	661	157.62	905	174.624	1266	324.288	811	226.181	889	226.007	0.00116826	0.00685898	0.667561	normal	Intracellular trafficking, secretion, and vesicular transport
FBgn0010482	l(2)01289	297	3.23095	405	4.27939	314	2.36522	372	4.29322	434	4.75659	558	5.76831	0.0172377	0.0562159	0.667117	normal	Posttranslational modification, protein turnover, chaperones
FBgn0038080	CG12279	246	32.5382	315	36.748	404	37.7986	594	72.6337	308	43.8257	375	49.9546	0.0102367	0.0375989	0.666478	normal	Inorganic ion transport and metabolism
FBgn0050424	CG30424	79	5.15597	124	7.68655	82	4.09481	131	9.02157	134	10.1954	123	9.5127	0.0359102	0.098463	0.666164	normal	Mab-21 protein
FBgn0002354	l(3)87Df	110	20.1788	172	26.5404	229	28.1426	276	48.3157	175	34.6552	215	40.2804	0.0141819	0.0482752	0.666017	normal	Unknow function
FBgn0000064	Ald1	21924	629.609	24137	750.626	16845	407.534	23165	693.704	31971	1100.29	30456	979.623	0.0162665	0.0537846	0.665814	normal	Carbohydrate transport and metabolism
FBgn0031774	CG9147	137	6.28462	150	6.16453	247	8.01424	307	12.8733	201	9.86629	191	8.87025	0.0130877	0.0453392	0.665775	normal	Glutaredoxin-like domain (DUF836)
FBgn0016687	Nurf-38	8983	403.874	8736	417.161	9470	364.669	14502	650.479	10910	549.122	10732	481.349	0.000382496	0.0028757	0.665142	normal	Energy production and conversion
FBgn0038832	CG15695	106	2.03318	74	1.42484	59	0.924885	100	1.91117	113	2.38201	131	2.69738	0.080198	0.179695	0.664565	normal	Unknow function
FBgn0027359	Tim8	989	117.338	724	74.6307	1066	88.5409	1611	183.668	953	123.841	1176	145.835	0.0077043	0.0300841	0.664515	normal	Intracellular trafficking, secretion, and vesicular transport
FBgn0261808	cu	2104	61.0962	2430	66.4659	1735	38.1256	3054	86.5914	2767	86.5835	2673	78.1276	0.00610426	0.0250849	0.663768	normal	Transcription
FBgn0035978	UGP	30475	799.873	30374	732.568	20725	401.771	29388	760.844	45013	1257.93	37716	1030.73	0.0262777	0.0777745	0.663434	normal	Carbohydrate transport and metabolism
FBgn0035398	Cht7	56	0.771102	53	0.67886	43	0.446114	85	1.14376	80	1.21609	52	0.767113	0.077805	0.175755	0.663264	normal	Carbohydrate transport and metabolism
FBgn0030572	mRpS25	316	37.4573	287	31.8678	483	43.2548	701	82.0722	371	49.4451	374	47.1244	0.0173786	0.0566083	0.663159	normal	Translation, ribosomal structure and biogenesis
FBgn0028542	NimB4	397	17.7651	663	24.9701	357	10.6541	616	24.3883	640	30.0117	675	29.777	0.0268685	0.0791762	0.662875	normal	Signal transduction mechanisms
FBgn0034921	DCP1	455	16.64	430	15.8717	628	18.3254	855	28.316	510	20.5803	626	21.4633	0.00337844	0.0159205	0.662694	normal	Dcp1-like decapping family;; mRNA-decapping enzyme C-terminus
FBgn0035092	Nplp1	45	1.18222	19	0.354456	17	0.295551	29	0.687957	54	1.49225	47	1.17669	0.18557	0.331565	0.662539	normal	Neuropeptide-like 1 OS=Drosophila melanogaster OX=7227 GN=Nplp1 PE=1 SV=2
FBgn0028940	Cyp28a5	1545	54.3627	1631	53.4206	1072	28.5388	1647	58.0416	2169	84.9772	2007	78.1653	0.0228068	0.0700725	0.661709	normal	Secondary metabolites biosynthesis, transport and catabolism
FBgn0019830	colt	4415	192.019	5045	178.64	4179	117.343	6067	237.693	6046	274.137	6036	268.875	0.00169412	0.00924673	0.661563	normal	Energy production and conversion
FBgn0037020	Pex14	811	39.1795	899	43.8706	1036	40.1084	1157	53.7622	1138	59.902	1265	60.2862	0.000116464	0.00108667	0.660872	normal	Peroxisomal membrane anchor protein (Pex14p) conserved region
FBgn0026374	Rhp	36	0.786319	90	1.90596	90	1.48186	71	1.58478	123	2.96874	93	2.21916	0.0898057	0.194964	0.660255	normal	BRO1-like domain;; Hr1 repeat;; PDZ domain;; PDZ domain
FBgn0262524	ver	84	8.40269	58	5.33918	56	4.21893	105	10.1729	76	8.18387	98	10.0731	0.0722399	0.167102	0.660142	normal	Unknow function
FBgn0032053	mRpL51	411	47.7687	274	31.4853	469	43.7483	702	81.8476	357	46.9361	500	60.1493	0.0243872	0.0736269	0.659713	normal	Unknow function
FBgn0033608	CG13220	826	88.2815	979	101.24	1203	101.822	1600	168.527	1024	121.024	1286	139.974	0.000572513	0.00394615	0.659403	normal	Unknow function
FBgn0035484	CG11594	4604	154.941	5418	155.356	3621	81.9625	5981	183.8	5918	213.472	6552	235.474	0.0107244	0.0388799	0.658141	normal	Carbohydrate transport and metabolism
FBgn0039827	CG1544	600	11.2685	568	9.68028	425	5.67566	593	10.4729	853	17.1847	729	13.9283	0.0280423	0.0819002	0.657426	normal	Carbohydrate transport and metabolism
FBgn0036627	Gagr	98	2.32572	56	1.26202	65	1.18437	190	4.37753	97	2.48633	48	1.23602	0.140879	0.271054	0.657088	normal	Unknow function
FBgn0034663	CG4363	18	2.10992	528	55.3388	148	12.4872	64	7.24101	1404	178.396	479	59.0379	0.221838	0.375984	0.657075	normal	Unknow function
FBgn0029769	frma	4063	120.999	3744	98.8875	2649	57.5272	3894	111.106	5435	176.319	4996	165.182	0.0273904	0.0805274	0.655226	normal	Amino acid transport and metabolism
FBgn0029839	CG4660	26	1.39567	65	2.78266	66	2.3157	40	1.93643	84	4.89884	88	4.75454	0.133229	0.260982	0.654186	normal	Thioesterase-like superfamily
FBgn0034639	CG15673	50	2.67804	91	4.6519	115	4.72469	85	4.31161	162	9.29745	89	4.61462	0.0820881	0.182959	0.653996	normal	Unknow function
FBgn0263934	esn	30	0.352229	41	0.382648	26	0.184197	26	0.27727	63	0.705229	51	0.570816	0.154161	0.289203	0.653971	normal	PET Domain;; LIM domain
FBgn0032117	FucTB	60	1.90124	49	1.80425	67	1.83657	93	3.27133	56	2.28831	89	3.39177	0.064583	0.153558	0.652936	normal	Glycosyltransferase family 10 (fucosyltransferase) C-term;; Fucosyltransferase, N-terminal
FBgn0040007	RpL38	13878	3638.09	10716	3035.04	12652	2870.62	21431	6449.61	11961	3669.66	16887	4935.04	0.010519	0.0383232	0.65284	normal	Translation, ribosomal structure and biogenesis
FBgn0031855	meng	21	0.394553	43	0.758039	40	0.567615	34	0.663338	80	1.59653	32	0.608696	0.158418	0.295003	0.652612	normal	Signal transduction mechanisms
FBgn0051549	CG31549	937	61.4872	959	58.3618	1502	72.728	1914	119.054	1068	77.1183	1419	95.092	0.00441088	0.0195198	0.652591	normal	Enoyl-(Acyl carrier protein) reductase;; short chain dehydrogenase;; KR domain
FBgn0004087	Dhfr	314	38.3638	288	33.5242	426	39.7534	651	75.2198	311	39.8636	405	50.2221	0.0186462	0.0595605	0.652047	normal	Coenzyme transport and metabolism
FBgn0032744	Ttc19	134	5.67974	106	4.23299	129	4.14663	186	7.80874	140	6.48279	170	7.97521	0.020945	0.0654872	0.651478	normal	Cytoskeleton
FBgn0033085	CG15908	112	20.2454	99	15.9945	160	20.6922	269	46.7164	110	21.5296	125	22.676	0.0636826	0.152252	0.651281	normal	Unknow function
FBgn0030306	Spase25	1103	84.759	1145	80.6064	1388	78.3399	1652	122.675	1635	135.372	1403	109.606	6.27537e-05	0.000666167	0.651003	normal	Intracellular trafficking, secretion, and vesicular transport
FBgn0036987	CG5274	149	7.03096	124	5.04219	206	6.65121	231	9.96058	186	9.111	208	9.54021	0.00919542	0.0346275	0.650902	normal	Unknow function
FBgn0032030	Wdr82	443	24.3396	306	16.3087	401	17.2312	603	33.0433	386	23.4573	564	31.8369	0.0196605	0.062173	0.650336	normal	WD domain, G-beta repeat;; Anaphase-promoting complex subunit 4 WD40 domain
FBgn0029868	ND-B16.6	2794	279.939	2829	248.659	2847	202.718	3977	388.286	3438	390.74	3692	388.816	0.000431118	0.00316605	0.650269	normal	NADH dehydrogenase [ubiquinone] 1 alpha subcomplex subunit 13 OS=Bos taurus OX=9913 GN=NDUFA13 PE=1 SV=3
FBgn0039969	Fis1	710	96.4694	555	68.9297	604	61.6983	1017	142.13	668	99.1198	839	132.098	0.0113717	0.0407927	0.650188	normal	Cell wall/membrane/envelope biogenesis
FBgn0267164	asRNA:CR45604	35	0.354562	32	0.272138	30	0.206264	48	0.449052	34	0.361034	56	0.612246	0.113412	0.231914	0.649996	normal	Unknow function
FBgn0039099	GILT2	1806	218.648	1670	181.21	1142	99.2245	2083	233.825	1808	234.183	2454	307.104	0.0277671	0.0813106	0.649675	normal	Posttranslational modification, protein turnover, chaperones
FBgn0043012	AP-2sigma	592	53.239	584	54.2195	777	57.9818	1101	103.794	620	64.7826	838	80.8978	0.00443724	0.0195973	0.649533	normal	Intracellular trafficking, secretion, and vesicular transport
FBgn0031360	CG31937	1953	119.025	2133	104.4	2025	78.5399	2720	147.473	2691	172.307	2580	158.669	0.000533872	0.00373205	0.64923	normal	Secondary metabolites biosynthesis, transport and catabolism
FBgn0250814	UQCR-C2	8362	320.14	10021	308.988	10332	248.639	12818	428.49	11415	454.838	12800	462.777	3.51941e-05	0.000416503	0.649057	normal	Energy production and conversion
FBgn0033480	mRpL42	406	63.2777	384	55.1177	544	62.3485	827	122.586	468	77.7687	464	70.4531	0.0104111	0.0380554	0.648889	normal	Unknow function
FBgn0035805	CG7506	331	28.1474	233	18.5265	321	20.6315	435	37.3031	308	28.8	440	39.2731	0.0172699	0.0563004	0.648546	normal	Unknow function
FBgn0017482	T3dh	474	14.4362	595	14.9937	494	10.2638	507	14.9172	736	24.0131	816	27.4553	0.0204137	0.0641655	0.647601	normal	Energy production and conversion
FBgn0036778	Cyp312a1	40	1.11577	103	2.83583	99	2.13293	82	2.5199	133	4.39061	102	3.15995	0.0911866	0.197189	0.647485	normal	Cytochrome P450
FBgn0031069	Pmp70	2866	53.7223	4832	82.0019	3827	51.5671	3420	61.7074	6399	127.924	5196	96.7635	0.0273639	0.0805023	0.645893	normal	ABC transporter transmembrane region 2;; ABC transporter
FBgn0051661	CG31661	63	3.22	30	1.40652	144	5.48511	45	2.30093	118	6.67807	161	9.03383	0.178789	0.321915	0.645287	normal	Posttranslational modification, protein turnover, chaperones
FBgn0038541	TyrRII	16	0.30467	35	0.539646	54	0.665405	39	0.696266	32	0.575181	69	1.30672	0.158581	0.295149	0.64507	normal	7 transmembrane receptor (rhodopsin family);; Serpentine type 7TM GPCR chemoreceptor Srsx;; Serpentine type 7TM GPCR chemoreceptor Srx
FBgn0040228	DCTN5-p25	183	21.3482	192	19.6977	235	19.3223	292	32.6622	232	29.1755	265	33.2673	0.00247388	0.0124241	0.644989	normal	Cytoskeleton
FBgn0015298	Srp19	446	56.6599	428	51.5563	655	62.3635	838	103.47	475	66.4144	669	90.2924	0.00689107	0.0275022	0.644794	normal	Intracellular trafficking, secretion, and vesicular transport
FBgn0053155	CG33155	1007	69.4649	943	68.3839	1281	74.4068	1759	121.199	1105	84.8883	1335	95.6566	0.00170037	0.00926942	0.644629	normal	Unknow function
FBgn0034138	RpS15	54021	5792.83	36405	3985.05	41582	3654.07	67696	7165.69	51531	6186.89	58926	6459.14	0.0124089	0.0435785	0.644392	normal	Translation, ribosomal structure and biogenesis
FBgn0030189	CG2909	131	4.06573	180	4.74891	131	2.72791	193	5.58297	209	6.9251	185	6.15214	0.0229576	0.0702923	0.644359	normal	Unknow function
FBgn0036847	CNPYb	436	18.3118	422	16.8996	465	15.3796	739	31.0647	476	21.9355	531	24.4685	0.00443332	0.0195973	0.64422	normal	Unknow function
FBgn0038037	Cyp9f2	3654	127.854	4034	133.829	3309	88.3179	3931	136.929	5361	210	5211	205.407	0.0107208	0.0388799	0.643944	normal	Secondary metabolites biosynthesis, transport and catabolism
FBgn0019929	Ser7	1569	72.0145	1827	71.2219	1169	35.7787	1702	69.3025	2188	103.344	2251	101.412	0.025302	0.0756158	0.643874	normal	Amino acid transport and metabolism
FBgn0036337	AdenoK	2992	107.261	3389	112.297	3063	80.8334	3944	138.327	3708	151.417	4676	178.604	0.00251244	0.0125491	0.643037	normal	Carbohydrate transport and metabolism
FBgn0010228	HmgZ	960	58.8832	719	44.3404	658	34.7054	977	61.9653	866	61.6349	1338	92.8198	0.0343184	0.0950026	0.642789	normal	HMG (high mobility group) box;; HMG-box domain
FBgn0000557	eEF1alpha2	163	3.58053	243	4.52799	137	2.10015	237	5.76298	228	5.12647	269	6.29037	0.0429957	0.112856	0.642547	normal	Translation, ribosomal structure and biogenesis
FBgn0261881	l(2)35Be	149	11.8505	148	10.7842	215	12.4881	329	24.868	167	14.3497	182	14.2208	0.0292418	0.0844847	0.642396	normal	Transcription
FBgn0024227	aurB	164	8.11861	165	7.44622	313	11.1652	471	21.5414	160	8.50923	226	10.9874	0.0737367	0.169152	0.641918	normal	Cell cycle control, cell division, chromosome partitioning
FBgn0032911	tadr	24	0.55629	31	0.60182	21	0.33787	33	0.737527	36	0.922931	36	0.917216	0.133385	0.261114	0.641791	normal	Amino acid transport and metabolism
FBgn0003076	Pgm1	23436	752.117	21159	619.258	16665	388.974	25636	779.401	27517	967.518	29128	987.563	0.014728	0.0496573	0.641106	normal	Carbohydrate transport and metabolism
FBgn0040534	Sf3b5	183	58.3998	128	44.3989	171	48.119	348	120.858	151	57.4681	170	55.683	0.0654061	0.155016	0.64104	normal	Unknow function
FBgn0051673	CG31673	1215	80.5835	1063	61.737	1195	54.8752	1441	93.3808	1603	111.094	1487	100.324	0.00259041	0.0128707	0.641038	normal	Energy production and conversion
FBgn0259728	CG42382	76	6.09921	79	5.5229	143	7.87217	184	13.5644	107	9.11356	99	8.24427	0.0505503	0.128456	0.640872	normal	CCCH-type zinc finger;; Zinc finger C-x8-C-x5-C-x3-H type (and similar)
FBgn0038389	CG5516	190	16.5056	207	16.6807	232	15.3534	358	30.6787	202	18.5992	267	22.9452	0.0130532	0.0452853	0.640517	normal	Zinc knuckle
FBgn0035906	GstO2	1197	75.3222	1241	76.2441	1359	69.1519	1653	107.939	1648	119.196	1589	103.912	0.000186167	0.00159593	0.64025	normal	Posttranslational modification, protein turnover, chaperones
FBgn0013277	Hsp70Ba	369	7.29163	10	0.20873	75	1.23392	311	6.03472	2025	45.068	18	0.363755	0.200242	0.349765	0.640235	normal	Posttranslational modification, protein turnover, chaperones
FBgn0044871	Gos28	416	31.4792	323	21.9534	399	21.5974	628	44.5017	397	31.9371	489	37.2951	0.0124218	0.0436066	0.639862	normal	Intracellular trafficking, secretion, and vesicular transport
FBgn0004654	Pgd	4781	175.712	7157	218.591	6871	163.918	9165	298.339	7994	309.668	6939	249.735	0.000450253	0.00326867	0.639433	normal	Carbohydrate transport and metabolism
FBgn0053281	CG33281	49	2.27474	86	3.18785	44	1.2911	55	2.35053	88	4.31284	107	5.2249	0.127255	0.252459	0.63857	normal	Sugar (and other) transporter;; Major Facilitator Superfamily
FBgn0086367	t	45	1.4485	85	2.6926	61	1.3904	62	1.89958	110	3.89405	83	2.91537	0.0984668	0.209207	0.638366	normal	Acyl-coenzyme A:6-aminopenicillanic acid acyl-transferase
FBgn0029942	CG2059	710	37.89	618	30.1828	625	24.2752	1000	54.458	735	44.5794	854	48.8687	0.00664556	0.026727	0.638323	normal	alpha/beta hydrolase fold;; Alpha/beta hydrolase family;; Serine aminopeptidase, S33;; Abhydrolase domain containing 18
FBgn0027547	CG1927	1732	87.1567	1942	97.528	1876	75.4013	2401	137.555	2305	140.754	2465	131.006	0.000509333	0.00359739	0.637985	normal	Unknow function
FBgn0085425	CG34396	77	1.64693	107	1.90722	99	1.38874	138	2.70224	122	2.54966	113	2.32864	0.021339	0.0664846	0.637447	normal	Inorganic ion transport and metabolism
FBgn0266582	ND-30	2443	183.446	3258	193.337	3411	162.469	4127	271.936	3485	269.627	3980	291.799	6.08577e-05	0.000649931	0.637067	normal	Energy production and conversion
FBgn0038262	CG14857	29	0.958068	34	0.913823	30	0.652916	20	0.618177	77	2.70073	38	1.34516	0.189531	0.336538	0.636892	normal	Major Facilitator Superfamily;; Sugar (and other) transporter
FBgn0052638	CG32638	577	24.3732	492	19.2604	471	14.9956	778	32.8541	643	29.9213	631	28.564	0.00991335	0.036633	0.636139	normal	Angiotensin II, type I receptor-associated protein (AGTRAP)
FBgn0030545	CG11590	278	29.3585	236	20.8325	318	22.3378	486	47.7115	266	29.6884	346	35.7946	0.0166078	0.0546534	0.63541	normal	Inorganic ion transport and metabolism
FBgn0051184	LSm3	283	58.5145	318	58.2252	424	64.946	632	128.44	329	66.5829	371	76.9438	0.0148399	0.0499586	0.635146	normal	RNA processing and modification
FBgn0003149	Prm	2236	26.8104	3548	45.6019	2972	30.8893	3668	42.138	3287	44.0829	4293	50.7523	0.00443453	0.0195973	0.635119	normal	Cytoskeleton
FBgn0032247	CG5188	170	11.8878	188	11.2053	269	12.7754	282	18.583	258	19.2033	253	18.7151	0.00229954	0.0117279	0.635095	normal	Posttranslational modification, protein turnover, chaperones
FBgn0021814	Vps28	487	24.1221	514	23.1386	637	23.4605	815	39.5132	607	32.8557	672	35.0117	0.000378217	0.00284836	0.633389	normal	Intracellular trafficking, secretion, and vesicular transport
FBgn0034741	CG4269	115	17.1704	143	16.3755	129	11.4431	241	30.6888	163	24.2058	114	14.865	0.0449449	0.116762	0.633099	normal	Unknow function
FBgn0085284	Blos3	77	12.6097	87	13.1517	114	14.0306	153	24.7582	71	12.4211	143	24.4169	0.0633769	0.151829	0.632451	normal	Biogenesis of lysosome-related organelles complex 1 subunit 3
FBgn0015791	Rab14	628	29.7822	771	41.6498	671	28.8009	791	35.1561	943	48.9152	942	40.1463	0.00542826	0.0229176	0.632243	normal	Intracellular trafficking, secretion, and vesicular transport
FBgn0032896	CG14400	849	61.6645	916	61.254	539	29.5173	984	69.9433	1036	82.1581	1102	86.692	0.0356426	0.0979646	0.632152	normal	Unknow function
FBgn0051866	Ada1-2	109	5.82103	97	4.89069	134	5.49546	148	7.72009	147	8.60462	144	7.77345	0.0150781	0.0505616	0.632142	normal	Transcriptional regulator of RNA polII, SAGA, subunit
FBgn0053120	CG33120	2450	59.4235	2688	61.7903	1668	31.8242	2214	55.2034	3803	101.169	3148	85.4408	0.0475483	0.122413	0.631575	normal	Unknow function
FBgn0037796	CG12814	184	4.12423	276	6.09546	217	3.6852	222	4.94898	339	8.44928	318	7.31091	0.0339362	0.0942398	0.631231	normal	Zona pellucida-like domain
FBgn0266421	RPA3	398	64.1118	377	46.5011	596	58.1949	986	135.954	332	54.7587	508	82.7633	0.0565496	0.139937	0.630817	normal	Replication factor A protein 3
FBgn0032881	Amacr	607	30.6705	768	33.5357	718	25.0017	862	41.0445	816	44.9654	1006	53.9336	0.00256814	0.0127744	0.630089	normal	Lipid transport and metabolism
FBgn0025814	Mgstl	3365	387.751	2579	287.744	1894	170.229	2865	331.912	3440	442.315	4404	507.701	0.0525927	0.1321	0.629643	normal	MAPEG family
FBgn0039238	CG7016	477	21.2322	673	29.1395	416	14.1772	534	21.7454	746	35.503	791	34.1383	0.038685	0.1041	0.629562	normal	Unknow function
FBgn0262954	Rpb12	295	124.262	192	80.8424	239	81.0276	385	174.198	237	114.07	358	155.196	0.0416852	0.110166	0.629031	normal	Transcription
FBgn0030511	CG11158	305	12.5966	350	12.6612	266	7.76704	425	16.0385	360	15.6826	430	18.5061	0.0150818	0.0505616	0.628823	normal	Nucleotide transport and metabolism
FBgn0262106	lncRNA:CR42859	433	16.6196	650	24.0264	923	29.4674	971	36.9678	850	35.1929	682	25.4972	0.00528388	0.0224097	0.628766	normal	Unknow function
FBgn0036931	CG14183	707	61.2995	598	53.1794	535	39.7824	810	69.7566	775	74.8065	858	78.3013	0.0159867	0.0530769	0.628173	normal	ATPase family associated with various cellular activities (AAA);; IQ calmodulin-binding motif
FBgn0004066	Prosalpha4	4173	218.356	4643	222.891	5392	206.111	7962	397.07	4395	249.28	5967	322.176	0.00345617	0.0162093	0.628075	normal	Posttranslational modification, protein turnover, chaperones
FBgn0021795	Tapdelta	1594	163.575	2043	175.869	2514	170.416	2963	271.488	2044	219.458	2750	282.885	0.000700766	0.00460459	0.627977	normal	Intracellular trafficking, secretion, and vesicular transport
FBgn0285949	RpL31	39046	6573.07	31083	4885.39	36577	4631.4	54173	8755.32	38145	7062.42	47345	7875.34	0.00477207	0.0207517	0.627922	normal	Translation, ribosomal structure and biogenesis
FBgn0050373	CG30373	335	43.6721	319	37.158	348	32.1782	569	71.0309	417	59.6241	330	43.3119	0.012488	0.0438042	0.627761	normal	CCSMST1 family
FBgn0034647	pirk	190	7.42275	181	7.28515	212	6.80885	118	4.54122	651	28.1045	79	3.19481	0.207437	0.359195	0.627623	normal	Unknow function
FBgn0010223	Galphaf	36	1.13332	102	3.22845	89	2.15507	44	1.33382	192	6.56372	74	2.45637	0.189067	0.336005	0.627409	normal	Signal transduction mechanisms
FBgn0020414	Idgf3	2179	76.0331	2568	82.1845	1662	42.5888	1899	62.6507	3606	134.993	3035	112.624	0.0507853	0.128836	0.627381	normal	Carbohydrate transport and metabolism
FBgn0029860	CG15891	320	27.3852	326	25.0492	303	18.4185	571	45.4281	359	32.0995	332	27.4137	0.0193639	0.0614763	0.626752	normal	Unknow function
FBgn0038173	Adgf-C	67	2.50748	86	2.8307	50	1.32332	105	3.73226	77	3.12164	97	3.85359	0.0835314	0.185291	0.626647	normal	Nucleotide transport and metabolism
FBgn0025820	JTBR	301	31.6126	336	29.8514	310	22.1453	497	48.7359	339	38.5037	401	43.3987	0.00767657	0.029989	0.626615	normal	Jumping translocation breakpoint protein (JTB)
FBgn0003462	Sod1	20078	2126.59	20489	1946.96	17095	1292.2	29623	2879	21567	2413.11	24747	2471.02	0.00625934	0.0255681	0.625958	normal	Inorganic ion transport and metabolism
FBgn0026263	bip1	153	5.01649	122	4.09787	126	3.3457	213	7.43849	201	7.33102	128	4.01562	0.0496124	0.126748	0.625279	normal	THAP domain
FBgn0035091	CG3829	2777	67.3567	3645	75.6036	2472	42.1417	2842	71.458	4666	122.77	4155	103.339	0.0322285	0.0907764	0.62516	normal	Signal transduction mechanisms
FBgn0259711	CG42365	154	10.262	101	6.92829	121	6.69522	230	15.5122	134	9.83092	150	10.5199	0.0615368	0.148891	0.624497	normal	Unknow function
FBgn0041630	Hexo1	523	14.8368	719	18.9911	861	18.1212	870	22.7303	860	26.4687	893	25.9989	0.000389901	0.00292	0.624375	normal	Carbohydrate transport and metabolism
FBgn0038110	CG8031	716	37.0164	643	31.0005	728	28.309	800	40.374	990	56.3628	896	50.2863	0.00576658	0.0239864	0.624249	normal	Memo-like protein
FBgn0022774	Oat	1377	55.7177	1835	67.3868	2370	69.0855	2273	84.7883	2107	93.1633	2559	105.59	0.000569922	0.00393442	0.624181	normal	Amino acid transport and metabolism
FBgn0259982	Uxt	95	9.10541	85	8.07762	147	11.0404	222	21.4595	86	8.90715	127	12.5327	0.0786684	0.177296	0.624052	normal	Transcription
FBgn0032231	CG5056	465	21.0364	407	17.7369	641	22.1672	720	32.402	591	29.7924	603	28.8946	0.00153603	0.00852558	0.624038	normal	Unknow function
FBgn0039467	CG14253	68	1.99506	103	2.85749	93	2.13372	112	3.35893	106	3.4823	125	4.19213	0.0357518	0.0981431	0.623284	normal	Unknow function
FBgn0026570	CG5704	187	9.34229	218	10.9025	211	8.6378	268	13.5234	278	15.5187	244	13.3312	0.00625189	0.0255495	0.623163	normal	alpha/beta hydrolase fold;; Alpha/beta hydrolase family;; Serine aminopeptidase, S33
FBgn0028663	VhaM9.7-b	1640	205.126	1584	180.527	1826	169.27	2414	297.893	1974	266.708	2066	269.095	0.000306459	0.00241892	0.622669	normal	Energy production and conversion
FBgn0051664	CG31664	534	15.1875	467	12.7506	299	6.63879	490	13.9342	678	21.4333	600	18.7602	0.0611542	0.148147	0.622089	normal	Unknow function
FBgn0029851	CG14445	35	1.36241	86	2.97301	55	1.50561	72	2.60434	79	3.33505	85	3.3221	0.109601	0.226564	0.621969	normal	Unknow function
FBgn0043841	vir-1	11663	728.232	13073	744.048	9196	413.031	17038	1053.73	14686	1018.33	13147	860.175	0.012364	0.0434555	0.621905	normal	Unknow function
FBgn0030157	CG1468	2611	171.794	1768	151.111	1040	74.1312	2324	159.61	2506	181.313	2787	173.499	0.0833348	0.18504	0.621849	normal	Unknow function
FBgn0034075	Asph	212	3.18072	280	4.19919	232	2.93085	291	4.72708	344	5.98398	297	4.83989	0.0133285	0.0459704	0.621399	normal	Posttranslational modification, protein turnover, chaperones
FBgn0034066	CG8397	1305	96.3322	1348	94.2179	1396	78.7739	1925	139.243	1558	125.619	1704	125.928	0.000641843	0.00429705	0.620607	normal	Unknow function
FBgn0050108	CG30108	233	25.2835	283	30.1581	385	34.0243	519	55.1916	273	31.6208	355	36.0329	0.0159435	0.0529697	0.619846	normal	Unknow function
FBgn0000115	Arl1	532	42.9811	733	55.3212	809	48.5019	1153	88.0368	758	66.7926	726	59.8465	0.00393869	0.0179869	0.619257	normal	Intracellular trafficking, secretion, and vesicular transport
FBgn0250868	CG42239	213	53.2765	214	53.2706	271	54.2427	457	121.868	227	64.5103	233	62.8338	0.0340141	0.0943961	0.619231	normal	Unknow function
FBgn0020235	ATPsyngamma	9637	482.311	9509	464.211	10386	401.372	12033	576.607	12064	662.383	13496	680.085	0.000855455	0.00538166	0.619221	normal	Energy production and conversion
FBgn0036510	SCCRO	519	19.3071	514	19.2642	705	20.0945	839	30.6709	542	21.3548	824	31.9553	0.00586896	0.0243665	0.618847	normal	Unknow function
FBgn0037747	Naa80	403	19.4283	392	15.8932	489	16.0269	695	32.1697	467	23.823	480	24.6606	0.00387287	0.0177411	0.618429	normal	Acetyltransferase (GNAT) family;; Acetyltransferase (GNAT) domain;; Acetyltransferase (GNAT) domain
FBgn0035122	mRpL17	459	45.2171	477	41.7959	632	44.0546	956	89.2921	490	51.9324	574	58.9652	0.0143097	0.0486353	0.618337	normal	Translation, ribosomal structure and biogenesis
FBgn0030478	CG1640	5689	166.366	7071	173.33	6341	124.592	6649	184.236	9384	283.558	8287	241.754	0.00740399	0.0292074	0.617329	normal	Amino acid transport and metabolism
FBgn0033906	ReepB	3887	401.732	3917	349.706	3973	291.453	5432	537.349	4537	510.351	5101	566.947	0.000908676	0.00564436	0.615525	normal	Intracellular trafficking, secretion, and vesicular transport
FBgn0015570	alpha-Est2	1514	43.6913	2354	64.0962	1191	26.3152	1944	55.2551	2449	78.03	2293	71.9754	0.0451495	0.117122	0.615205	normal	Carboxylesterase family;; alpha/beta hydrolase fold
FBgn0032597	CG17904	480	28.5272	555	30.5867	680	30.1355	791	45.6812	588	38.9764	773	48.2879	0.00116338	0.00685183	0.614961	normal	Cell cycle control, cell division, chromosome partitioning
FBgn0052446	Atox1	727	55.5576	727	50.8131	846	47.5283	1271	95.228	813	68.0313	866	74.314	0.00364651	0.016914	0.614458	normal	Inorganic ion transport and metabolism
FBgn0051040	Cog7	306	6.79108	397	8.82173	454	7.0233	452	9.90737	499	11.9242	488	11.5093	0.00181657	0.00977069	0.614326	normal	Unknow function
FBgn0053519	Unc-89	500	2.27069	966	4.36098	908	3.20927	850	3.6918	1089	5.41852	1023	4.68044	0.015929	0.0529612	0.613899	normal	Immunoglobulin I-set domain;; Immunoglobulin domain;; Immunoglobulin domain;; Protein kinase domain;; Immunoglobulin domain;; Immunoglobulin V-set domain;; Protein tyrosine kinase;; RhoGEF domain;; Fibronectin type III domain;; CD80-like C2-set immunoglobulin domain;; Natural killer cell receptor 2B4;; Immunoglobulin domain;; Izumo-like Immunoglobulin domain;; Alphaherpesvirus glycoprotein E
FBgn0035290	dsb	45	1.2267	90	2.25935	85	1.72467	51	1.2529	113	3.10191	122	3.17293	0.134335	0.26235	0.613545	normal	Signal transduction mechanisms
FBgn0020545	kraken	1602	83.1598	2933	130.689	2427	84.9755	3904	179.24	2660	145.417	2348	121.174	0.0141757	0.0482724	0.61348	normal	alpha/beta hydrolase fold;; Alpha/beta hydrolase family;; Serine aminopeptidase, S33
FBgn0266491	SclA	602	56.972	537	43.2973	376	24.4321	693	67.9197	692	72.0748	642	68.5156	0.0378177	0.102436	0.613319	normal	Unknow function
FBgn0085313	CG34284	318	53.2266	238	35.9638	169	20.6585	305	50.6649	347	63.0136	339	59.1459	0.0709502	0.16511	0.61329	normal	Unknow function
FBgn0034396	CG15097	17	0.359999	34	0.602606	24	0.304426	36	0.690139	25	0.539313	41	0.827389	0.174815	0.316473	0.613288	normal	Kelch motif;; Kelch motif;; BTB And C-terminal Kelch;; BTB/POZ domain;; Kelch motif;; Galactose oxidase, central domain;; Galactose oxidase, central domain
FBgn0050491	CG30491	160	9.46328	136	7.56894	198	9.13894	203	11.5695	202	12.8582	221	13.9795	0.0135683	0.0466109	0.61272	normal	Secondary metabolites biosynthesis, transport and catabolism
FBgn0029167	Hml	612	2.76129	937	3.9391	676	2.30465	652	2.87297	1023	5.06283	1189	5.88687	0.0450203	0.116855	0.612541	normal	von Willebrand factor type D domain;; C8 domain;; F5/8 type C domain;; Trypsin Inhibitor like cysteine rich domain
FBgn0034248	CG14483	31	3.30441	17	1.29186	16	0.857233	29	3.56209	23	2.16823	41	5.09878	0.211577	0.363939	0.612189	normal	Unknow function
FBgn0033271	CG8708	173	5.80512	348	11.3243	128	3.32991	181	5.86252	370	13.6829	335	11.5142	0.134813	0.26298	0.611833	normal	Carbohydrate transport and metabolism
FBgn0267486	Ptp36E	48	0.766834	46	0.688295	61	0.772569	47	0.692963	81	1.44185	72	1.27011	0.106695	0.221914	0.61139	normal	Signal transduction mechanisms
FBgn0032850	Kua	84	2.66427	83	2.49974	64	1.63577	58	1.91903	129	4.77584	126	4.68577	0.132137	0.259416	0.61125	normal	Posttranslational modification, protein turnover, chaperones
FBgn0037890	CG17734	1879	164.257	2493	208.194	1966	133.87	2472	212.677	2715	259.787	2899	265.519	0.00685389	0.0273923	0.611131	normal	Unknow function
FBgn0038412	Zip89B	80	2.14936	190	4.97821	179	3.74823	160	4.24195	235	6.91785	172	4.66806	0.0690816	0.161749	0.610475	normal	Inorganic ion transport and metabolism
FBgn0029833	MCTS1	768	63.2682	714	53.8644	976	60.8196	1330	105.876	791	70.9745	1005	83.3456	0.00542948	0.0229176	0.610038	normal	Translation, ribosomal structure and biogenesis
FBgn0261067	LSm1	242	35.2089	208	27.8409	261	27.9998	457	65.0864	230	36.7785	247	37.2988	0.0393198	0.10534	0.609615	normal	RNA processing and modification
FBgn0035046	ND-19	1349	152.121	1781	187.817	1921	169.712	2286	246.067	1796	223.276	2222	257.532	0.00037125	0.00280781	0.609374	normal	Energy production and conversion
FBgn0035469	CG14977	546	93.9868	464	77.7628	420	56.5975	725	119.376	499	92.0843	662	117.883	0.0249249	0.0747916	0.60937	normal	Ragulator complex protein LAMTOR4 homolog OS=Drosophila melanogaster OX=7227 GN=CG14977 PE=1 SV=2
FBgn0053080	CG33080	2022	41.4472	2945	51.2222	2247	30.8053	2448	46.3004	3491	71.9593	3248	63.3073	0.0176337	0.0570664	0.60912	normal	Carbohydrate transport and metabolism
FBgn0030460	Coq5	335	17.5826	344	16.6226	454	17.5645	600	29.8431	378	21.5345	454	24.0331	0.00494999	0.0213408	0.608933	normal	Coenzyme transport and metabolism
FBgn0039118	CG10208	330	22.2626	343	20.0107	335	15.5859	488	30.3593	447	32.41	360	24.7137	0.00734835	0.0290396	0.608831	normal	Unknow function
FBgn0039900	Syt7	128	2.67975	90	2.0242	83	1.68909	129	5.12284	121	4.9143	157	5.88104	0.0843764	0.186402	0.608701	normal	C2 domain
FBgn0011016	SsRbeta	2063	139.309	2138	141.871	2993	159.795	2982	198.246	2953	220.03	2957	204.553	5.81581e-05	0.000627444	0.608471	normal	Intracellular trafficking, secretion, and vesicular transport
FBgn0051229	CG31229	350	32.9385	278	24.3075	374	25.6989	496	45.0061	346	35.4623	444	43.004	0.0118598	0.0420668	0.60822	normal	Intracellular trafficking, secretion, and vesicular transport
FBgn0030187	Ipod	18	0.317693	26	0.411771	34	0.437541	44	0.992078	32	0.694917	25	0.484569	0.157503	0.293666	0.608206	normal	Unknow function
FBgn0004132	boca	511	49.5907	548	52.3452	716	54.7935	976	89.3165	514	54.0526	764	72.5665	0.0117332	0.0417515	0.608178	normal	Chaperone for wingless signalling and trafficking of LDL receptor
FBgn0039537	CG5590	3404	127.899	4632	159.005	4418	119.116	5017	172.333	5287	213.176	5264	193.099	0.000652084	0.00434919	0.607569	normal	short chain dehydrogenase;; Enoyl-(Acyl carrier protein) reductase;; SCP-2 sterol transfer family;; KR domain
FBgn0265498	asRNA:CR44367	18	1.12553	16	0.921432	18	0.833921	21	1.26124	15	1.01149	39	2.52773	0.22044	0.374685	0.607365	normal	Unknow function
FBgn0085753	28SrRNA-Psi:CR40596	27	0.662072	6	0.128663	12	0.215493	19	0.471983	34	0.906217	21	0.636144	0.256752	0.417586	0.606909	normal	Unknow function
FBgn0051495	CG31495	94	4.03421	115	4.52669	117	3.77604	166	7.07807	117	5.51551	133	6.1558	0.0234327	0.0714754	0.606741	normal	Posttranslational modification, protein turnover, chaperones
FBgn0259211	grh	235	2.50431	268	2.68117	236	2.14942	255	3.28705	318	5.0407	373	4.20694	0.0291406	0.0843574	0.606493	normal	CP2 transcription factor
FBgn0027930	MP1	2582	103.002	3126	118.816	1984	60.5777	3026	114.691	3261	141.151	3749	154.624	0.0276902	0.0811393	0.6061	normal	Amino acid transport and metabolism
FBgn0031099	CG17065	346	13.7873	551	18.7801	641	17.0131	714	24.9127	536	22.195	652	24.887	0.00469627	0.020485	0.605899	normal	Carbohydrate transport and metabolism
FBgn0035960	CG4942	98	5.0714	112	5.07778	125	4.56386	168	8.398	111	6.19719	149	8.22341	0.02623	0.0777273	0.605387	normal	60Kd inner membrane protein
FBgn0039038	CG6688	18	0.572325	29	0.802011	37	0.821053	25	0.733637	45	1.49684	39	1.2022	0.170496	0.310707	0.604864	normal	PDZ domain;; PDZ domain
FBgn0038446	CG14903	211	55.1402	115	27.5601	207	41.1396	302	76.5054	167	47.6783	236	61.487	0.0690863	0.161749	0.604863	normal	Unknow function
FBgn0051922	CG31922	36	8.08631	24	4.73205	36	5.76796	42	9.32472	41	9.83157	46	10.796	0.134342	0.26235	0.604674	normal	U1 zinc finger
FBgn0052687	CG32687	4031	116.725	5103	118.135	3490	61.698	3925	112.431	6418	188.845	5981	160.817	0.0390723	0.104951	0.604605	normal	Leucine rich repeat;; Leucine Rich repeats (2 copies);; Leucine Rich repeat;; Leucine Rich Repeat
FBgn0035423	eIF1	2699	305.505	2204	243.454	2530	220.966	3923	447.124	2492	309.888	3190	397.56	0.00987767	0.036573	0.604234	normal	Translation, ribosomal structure and biogenesis
FBgn0085201	CG34172	19	16.8008	32	25.9768	27	17.8191	72	65.2602	23	20.1432	19	15.3472	0.224069	0.378614	0.603965	normal	Cytochrome c oxidase subunit 7A1, mitochondrial OS=Sus scrofa OX=9823 GN=COX7A1 PE=3 SV=1
FBgn0032731	Swip-1	323	9.5637	410	11.761	462	11.1301	469	13.9674	576	18.7788	443	14.5628	0.00478179	0.0207517	0.603502	normal	EF hand;; EF-hand domain pair;; EF-hand domain;; EF hand
FBgn0002626	RpL32	43448	6823.37	37708	5669.59	40683	4956.17	57475	8759.12	40695	7056.54	58344	9089.94	0.00831664	0.031996	0.60347	normal	Translation, ribosomal structure and biogenesis
FBgn0040899	CG17776	326	53.3881	373	56.8683	488	60.1505	683	113.786	409	74.0475	406	70.1703	0.0108108	0.039113	0.60344	normal	Cytochrome oxidase c assembly
FBgn0040259	Ugt302C1	755	25.7638	863	25.0335	851	19.7918	947	31.3943	1170	39.3481	990	35.2257	0.00407691	0.0183907	0.603081	normal	UDP-glucoronosyl and UDP-glucosyl transferase;; Glycosyltransferase family 28 C-terminal domain
FBgn0013679	mt:ND1	1157303	76744.8	465750	22274.8	465541	19041.9	1021863	83555.1	801308	63114.6	1123772	102988	0.111868	0.230015	0.603012	normal	Energy production and conversion
FBgn0085638	CG41378	177	22.5187	178	22.3155	150	15.261	226	28.5823	197	26.3447	233	31.6323	0.0301396	0.0864029	0.602304	normal	Posttranslational modification, protein turnover, chaperones
FBgn0039151	CG13607	5888	180.745	7692	203.196	5078	106.231	6643	180.412	9739	311.393	7709	236.462	0.0303644	0.0869091	0.602016	normal	Unknow function
FBgn0031127	CG1835	23	2.9991	7	0.86752	15	1.41224	18	2.26278	29	4.14327	21	2.84849	0.246298	0.405043	0.60153	normal	Unknow function
FBgn0037292	plh	44	5.93129	68	6.2225	35	2.72846	86	9.43461	58	7.57568	56	7.65948	0.137452	0.266635	0.601216	normal	Mpv17 / PMP22 family
FBgn0037340	CG14671	218	29.0327	304	35.9813	262	24.1865	506	63.2696	233	34.3077	284	38.5468	0.0473426	0.121954	0.601118	normal	Unknow function
FBgn0037230	Nepl11	3078	78.6951	3301	72.5362	2323	40.3184	3080	71.5432	3959	107.452	4268	111.448	0.0321432	0.0906225	0.600753	normal	Amino acid transport and metabolism
FBgn0034350	CG5189	350	42.01	358	36.7751	349	29.4346	524	59.7675	405	52.4463	421	52.9675	0.00653674	0.0264212	0.600737	normal	Signal transduction mechanisms
FBgn0031247	CG11562	404	33.9466	276	24.1965	385	26.7925	604	51.4728	355	33.4822	429	35.8366	0.0320151	0.0903067	0.600461	normal	PET assembly of cytochrome c oxidase, mitochondrial
FBgn0260462	CG12163	8770	271.185	13257	358.209	10562	227.672	10941	307.199	16639	543.348	13449	423.682	0.0182257	0.0586184	0.600411	normal	Posttranslational modification, protein turnover, chaperones
FBgn0052441	CG32441	1272	99.4953	1392	97.2944	1567	88.2682	2012	146.054	1450	119.196	1839	144.662	0.000847358	0.00535244	0.600389	normal	ER membrane protein complex subunit 10 OS=Xenopus tropicalis OX=8364 GN=emc10 PE=2 SV=1
FBgn0053978	CG33978	23	0.144623	53	0.337017	43	0.230245	30	0.196804	54	0.373953	76	0.559385	0.188066	0.334743	0.599829	normal	Putative sperm flagellar membrane protein
FBgn0004117	Tm2	2958	103.256	3376	134.1	2643	82.6817	3975	133.914	3307	136.029	4237	152.499	0.0105915	0.038524	0.599127	normal	Cytoskeleton
FBgn0003386	Shaw	16	0.181863	25	0.345491	19	0.16354	15	0.182415	47	0.693327	22	0.33429	0.235076	0.391763	0.598804	normal	Inorganic ion transport and metabolism
FBgn0050495	CG30495	26	1.01273	61	2.49613	68	2.18917	58	2.164	71	3.36394	66	2.86822	0.117533	0.238345	0.598796	normal	Secondary metabolites biosynthesis, transport and catabolism
FBgn0034329	IM1	1627	664.033	1389	535.276	992	308.84	1809	758.269	1529	690.784	1982	814.377	0.0435948	0.11413	0.598602	normal	Immune-induced peptide 1 OS=Drosophila melanogaster OX=7227 GN=IM1 PE=1 SV=2
FBgn0035515	CG14997	671	23.282	757	25.7817	868	23.8162	812	27.6432	985	37.6373	1050	38.5339	0.00415931	0.0186109	0.59776	normal	Energy production and conversion
FBgn0010590	Prosbeta1	3091	287.716	3654	269.943	3846	224.159	5424	445.142	3561	340.292	4317	388.692	0.00130216	0.00748743	0.597731	normal	Posttranslational modification, protein turnover, chaperones
FBgn0032644	CG5131	304	18.0336	227	12.6468	402	17.9533	482	27.7625	313	20.2946	382	23.7833	0.0197008	0.062256	0.597335	normal	Replication, recombination and repair
FBgn0028699	Rh50	198	6.52516	247	7.02908	165	3.64989	250	8.12541	288	10.731	254	8.98106	0.0419081	0.11059	0.597287	normal	Ammonium Transporter Family
FBgn0037199	CG11137	1339	158.339	1218	122.985	1707	137.122	2589	307.881	1254	159.213	1597	198.739	0.0194558	0.0617016	0.597284	normal	Unknow function
FBgn0039019	HP1c	207	13.1929	240	12.7069	390	16.0712	473	27.1824	212	14.2875	365	23.4452	0.0471287	0.121439	0.597003	normal	Chromatin structure and dynamics
FBgn0030101	CG12118	514	24.4368	510	22.4362	532	18.4977	642	28.9621	643	32.549	678	32.5493	0.00392445	0.0179403	0.596849	normal	Unknow function
FBgn0038721	subdued	400	6.96696	371	5.47681	332	3.85277	503	8.7762	496	9.44006	424	8.51735	0.018267	0.0587089	0.595574	normal	Unknow function
FBgn0037358	elm	1640	78.4694	1959	83.4589	2192	73.8548	3099	141.931	1846	96.3206	2316	119.214	0.00328171	0.015539	0.595242	normal	Signal transduction mechanisms
FBgn0286508	Had1	1716	86.7049	1100	52.6235	779	29.4642	1624	78.1182	1684	92.4709	1595	79.2896	0.0810349	0.181021	0.594894	normal	Lipid transport and metabolism
FBgn0033528	trsn	257	20.0529	239	16.8344	405	23.0143	577	43.4004	251	21.3272	318	26.7574	0.0512994	0.129623	0.594539	normal	Translin family
FBgn0037250	CG1074	233	10.9084	254	12.2097	372	13.5959	453	25.5894	226	16.1144	399	28.8898	0.0343782	0.095079	0.594375	normal	Replication, recombination and repair
FBgn0002036	CG10561	218	6.1832	265	6.53087	295	5.77816	356	9.30092	291	8.73477	319	9.37858	0.00259302	0.0128765	0.594271	normal	Coenzyme transport and metabolism
FBgn0037715	CG9399	2367	142.898	2609	137.626	1792	76.6045	2890	166.118	2896	188.827	2968	184.617	0.0216965	0.0673853	0.593687	normal	Unknow function
Trans_newGene_92	--	13	0.274809	15	0.2848	2	0.0317201	8	0.17429	23	0.525894	23	0.555402	0.285824	0.44913	0.593504	normal	Retrovirus-related Pol polyprotein from transposon gypsy OS=Drosophila melanogaster OX=7227 GN=pol PE=4 SV=1
FBgn0267796	Tmc	6	0.0443003	13	0.0975994	33	0.193447	28	0.192144	20	0.159596	22	0.154828	0.24479	0.403087	0.593421	normal	TMC domain
FBgn0027572	CG5009	1802	45.6994	2164	49.2374	1884	33.7159	2090	51.1796	2863	77.6801	2405	64.6827	0.0112118	0.0403332	0.593234	normal	Lipid transport and metabolism
FBgn0042138	CG18815	3008	147.91	3584	161.331	3351	119.536	3948	178.291	4068	210.516	4402	212.8	0.00186408	0.00993375	0.593133	normal	Lipid transport and metabolism
FBgn0015614	CanB2	1953	83.1694	2013	80.3748	2242	76.3285	2888	137.612	2161	115.65	2715	140.779	0.00111293	0.00662526	0.593007	normal	Signal transduction mechanisms
FBgn0032800	CG10137	44	0.743779	102	1.53139	95	1.12415	109	1.66443	69	1.23631	128	2.13851	0.11362	0.232271	0.592631	normal	Signal transduction mechanisms
FBgn0038149	GILT1	2183	125.636	1999	107.566	3394	146.387	4591	251.176	2398	148.518	2523	143.033	0.0210441	0.0657276	0.592424	normal	Posttranslational modification, protein turnover, chaperones
FBgn0036118	Blos2	181	19.3472	152	16.3047	176	15.1532	240	26.5955	158	19.3061	258	29.706	0.0438086	0.114447	0.591791	normal	Unknow function
FBgn0034095	CG15701	18	0.271546	27	0.394897	33	0.381906	15	0.214065	48	0.781638	41	0.623592	0.224076	0.378614	0.591539	normal	Unknow function
FBgn0032791	CG18094	192	11.0055	150	7.88074	182	7.75944	204	11.9678	182	11.6533	287	18.5349	0.0520371	0.130927	0.591029	normal	Unknow function
FBgn0014031	Spat	6586	330.839	9410	383.198	6180	198.241	8188	365.256	10767	572.564	9273	470.657	0.0252596	0.0755627	0.590945	normal	Aminotransferase class-V
FBgn0032033	CG13392	309	28.3187	233	18.9823	295	17.9649	449	39.6939	278	27.8399	349	34.9548	0.0280029	0.081839	0.590756	normal	Transmembrane protein 126
FBgn0033871	CG13339	285	24.2427	247	21.3033	254	17.5438	425	36.2908	245	23.1108	349	29.3024	0.0353324	0.0972932	0.590723	normal	Unknow function
FBgn0028789	Doc1	23	0.883732	31	1.10299	16	0.419483	16	0.647289	51	2.10874	32	1.26388	0.243775	0.401661	0.590364	normal	Transcription
FBgn0037515	Sp7	885	38.1176	916	35.3294	1061	33.8699	1340	52.956	1095	51.4227	1120	50.105	0.00034606	0.00267202	0.590139	normal	Amino acid transport and metabolism
FBgn0000326	clt	560	18.3238	693	20.4961	651	15.5264	701	21.8343	783	27.7141	888	30.6957	0.00760928	0.029796	0.58976	normal	Carboxylesterase family;; alpha/beta hydrolase fold
FBgn0039337	MED28	200	18.544	193	17.2544	297	21.3626	417	37.6478	220	22.3448	234	21.8478	0.0362848	0.0991457	0.589162	normal	Mediator complex subunit 28
FBgn0032000	CG8372	543	50.1422	620	53.4239	744	51.5519	908	82.075	683	68.8053	763	72.7932	0.000543021	0.00378704	0.588423	normal	Unknow function
FBgn0030640	CG6294	765	29.3151	957	36.5631	1252	30.1086	1218	45.0471	1064	44.4177	1334	54.6797	0.00120332	0.00703574	0.588117	normal	Putative peptidase family
FBgn0029849	Efr	657	25.0681	751	25.9748	796	22.2734	964	35.4648	817	33.6537	950	38.8003	0.00087573	0.00547983	0.588071	normal	Carbohydrate transport and metabolism
FBgn0040687	CG14645	97	28.952	6	1.68242	16	3.65259	9889	2892.99	6	1.9712	6	1.83743	0.164906	0.303579	0.587894	normal	Unknow function
FBgn0025620	CG13360	3195	122.474	4849	164.645	2682	72.7988	3430	136.645	6220	239.444	4204	152.956	0.0699299	0.163347	0.587604	normal	Ecdysteroid kinase;; Protein of unknown function (DUF1679);; Phosphotransferase enzyme family
FBgn0039664	CG2006	109	3.5284	114	3.16745	152	3.34272	204	5.93098	151	5.14281	116	3.71301	0.0361333	0.0989096	0.587574	normal	Unknow function
FBgn0069242	eca	891	62.2474	1012	65.0519	1231	62.5028	1536	99.5787	1130	84.7377	1198	83.3045	0.000356812	0.00272889	0.587366	normal	Intracellular trafficking, secretion, and vesicular transport
FBgn0014076	Vm32E	183	52.31	614	158.06	1609	341.638	3990	1149.29	513	163.967	242	69.7996	0.289658	0.452827	0.587053	normal	Vitelline membrane cysteine-rich region
FBgn0264844	asRNA:CR44052	46	6.0917	28	3.27366	36	3.36226	39	5.03139	47	6.73576	63	8.83617	0.165969	0.304712	0.586481	normal	Unknow function
FBgn0039241	CG11089	6409	183.439	7665	189.065	8701	170.517	7350	195.784	9292	286.675	11307	340.599	0.00947751	0.0354019	0.58645	normal	Nucleotide transport and metabolism
FBgn0028523	CG5888	63	2.26962	50	1.59322	43	1.15972	67	2.11282	59	2.14173	81	2.84633	0.124601	0.248632	0.586059	normal	Leucine rich repeat;; BspA type Leucine rich repeat region (6 copies);; Leucine Rich repeats (2 copies)
FBgn0031708	CG7382	461	37.3087	592	41.9926	532	29.6807	659	48.1434	601	51.4079	716	58.6674	0.00564229	0.0235912	0.585621	normal	Unknow function
FBgn0032913	CG9259	573	25.7444	599	24.7451	408	13.8188	272	12.1076	836	41.7518	993	49.0688	0.152807	0.287454	0.58554	normal	Ecdysteroid kinase;; Protein of unknown function (DUF1679);; Phosphotransferase enzyme family
FBgn0030724	Nipsnap	2371	96.5971	2383	98.1486	1853	61.2485	2505	105.126	3004	136.412	2939	128.965	0.0234592	0.0715316	0.585393	normal	Unknow function
FBgn0039836	CG1750	28	1.80491	44	2.57739	64	3.08054	54	3.50282	66	4.65347	49	3.50544	0.117529	0.238345	0.585236	normal	Translation, ribosomal structure and biogenesis
FBgn0051104	CG31104	7	0.311453	266	11.1277	66	2.27915	36	1.59232	605	29.2394	192	9.60653	0.275384	0.437613	0.585092	normal	Ecdysteroid kinase;; Phosphotransferase enzyme family;; Protein of unknown function (DUF1679);; Choline/ethanolamine kinase
FBgn0031702	fusl	1447	38.3677	1688	36.9039	912	15.7328	1166	28.1062	2368	64.5283	1783	46.0118	0.0956047	0.204696	0.58499	normal	Fuseless
FBgn0031603	CG15432	109	15.4017	116	15.8114	132	14.3855	199	27.003	112	17.1173	141	20.3038	0.0426166	0.11206	0.584858	normal	Unknow function
FBgn0028691	Rpn9	2354	107.555	2111	93.8449	2951	105.867	3653	166.216	2520	128.781	3026	148.809	0.00209856	0.0108909	0.584662	normal	Posttranslational modification, protein turnover, chaperones
FBgn0035109	CG13876	223	9.13911	149	5.65668	210	6.57439	319	13.3616	180	8.07816	254	11.4307	0.0559491	0.138839	0.584225	normal	Unknow function
FBgn0035948	CG5644	21	0.749874	22	0.696312	38	0.95843	66	2.26098	21	0.814832	23	0.863474	0.222811	0.376981	0.5838	normal	Ecdysteroid kinase;; Phosphotransferase enzyme family;; Protein of unknown function (DUF1679)
FBgn0039136	CG5902	1106	38.5098	1302	41.0418	1348	34.1333	1568	51.6078	1473	55.0093	1589	58.3322	0.00047472	0.00341275	0.583777	normal	Unknow function
FBgn0038072	CG6225	85	1.66915	151	2.82432	120	1.79718	137	2.62413	164	3.51977	147	2.98002	0.0531503	0.133201	0.583714	normal	Amino acid transport and metabolism
FBgn0039674	CG1907	2672	101.163	2951	97.5729	2638	69.1867	3308	112.173	3352	132.573	3684	135.867	0.00500574	0.0215179	0.58351	normal	Energy production and conversion
FBgn0024897	b6	28	0.750943	21	0.490798	8	0.146122	37	0.893472	35	0.992927	19	0.502552	0.259256	0.420887	0.583411	normal	Pentaxin family;; Concanavalin A-like lectin/glucanases superfamily
FBgn0035169	Dci	473	26.9494	446	22.4349	701	28.4884	946	52.2129	479	29.6194	600	36.4222	0.0247341	0.07437	0.583395	normal	Lipid transport and metabolism
FBgn0013672	mt:ATPase6	683627	77098.7	389244	35154.6	335657	25543	581036	73939.7	635738	80483.4	671714	101129	0.0799482	0.179408	0.583311	normal	Energy production and conversion
FBgn0038038	Sccpdh2	3558	141.776	5059	181.887	3786	108.241	4699	173.907	5754	244.218	5072	203.036	0.0132414	0.0457319	0.583247	normal	Unknow function
FBgn0052163	CG32163	219	17.0245	199	14.9645	169	10.4027	274	21.2746	250	21.0618	233	18.9511	0.0385124	0.103742	0.582396	normal	GCN5-related N-acetyl-transferase
FBgn0052695	CG32695	2005	451.559	2599	554.728	1714	302.812	2755	599.069	2173	558.719	3155	663.583	0.031078	0.0883964	0.582116	normal	Unknow function
FBgn0038570	Prx5	3750	380.637	4534	393.8	4123	288.574	6069	557.624	4229	454.593	5234	548.329	0.00358248	0.0166956	0.582026	normal	Posttranslational modification, protein turnover, chaperones
FBgn0039505	CG5934	205	17.8748	163	13.6223	214	14.2273	361	30.6225	167	15.9945	225	20.0253	0.0622097	0.150007	0.581829	normal	Short coiled-coil protein
FBgn0029959	Rab39	736	38.6904	815	36.7776	645	23.7261	916	47.2264	963	57.2582	902	50.4648	0.0144736	0.0490983	0.58168	normal	Ras family;; Ras of Complex, Roc, domain of DAPkinase;; ADP-ribosylation factor family;; Gtr1/RagA G protein conserved region;; 50S ribosome-binding GTPase
FBgn0035107	mri	1032	33.1252	1510	45.8781	1735	42.1898	1942	58.7975	1750	59.3981	1503	48.4728	0.00105738	0.00635861	0.581317	normal	BTB/POZ domain;; BTB/POZ domain
FBgn0052082	IRSp53	103	1.10481	212	2.12905	226	1.70897	163	1.81235	236	2.74049	261	3.02465	0.0727075	0.167746	0.581237	normal	IRSp53/MIM homology domain;; SH3 domain;; Variant SH3 domain;; Variant SH3 domain
FBgn0286213	RpS12	36780	4895.51	29890	4029.7	33795	3699.9	48406	6183.9	35070	5053.09	43645	5505.4	0.00884269	0.0335394	0.58071	normal	Translation, ribosomal structure and biogenesis
FBgn0053977	CG33977	130	42.3158	104	31.5493	118	28.8131	217	75.1268	106	39.0811	139	48.8206	0.079868	0.179273	0.580305	normal	Dolichol-phosphate mannosyltransferase subunit 3 (DPM3)
FBgn0033110	CG9447	2588	99.8649	2432	84.5718	2049	56.3831	2582	93.0615	3651	151.149	2782	106.019	0.0307832	0.0878217	0.580298	normal	Acyltransferase family
FBgn0039881	CG1971	181	11.1917	188	10.5172	238	10.7032	291	17.0339	191	12.9322	274	18.07	0.017683	0.057205	0.580226	normal	Unknow function
FBgn0031220	CG4822	3450	76.213	3768	73.3658	2447	38.8612	3174	73.2014	4259	103.533	5018	124.878	0.0557929	0.138504	0.580017	normal	Secondary metabolites biosynthesis, transport and catabolism
FBgn0052850	CG32850	487	9.52834	576	12.4651	449	8.23911	660	14.3281	593	13.2112	660	14.2705	0.0148726	0.0500495	0.579574	normal	Posttranslational modification, protein turnover, chaperones
FBgn0050344	CG30344	766	24.5349	1001	27.2574	974	21.2326	1124	34.0268	1168	39.9482	1074	37.0557	0.001374	0.00784736	0.579219	normal	Major Facilitator Superfamily;; Sugar (and other) transporter
FBgn0035710	SP1173	1036	21.4698	923	17.0525	950	14.2202	1194	23.941	1247	28.1372	1213	27.3621	0.0084693	0.0324306	0.579038	normal	MFS_1 like family
FBgn0030941	wgn	207	4.58501	283	5.89869	314	5.20713	288	5.95554	353	8.32324	336	7.40282	0.0114274	0.040976	0.578957	normal	TNFR/NGFR cysteine-rich region
FBgn0013278	Hsp70Bb	926	18.1403	14	0.292638	91	1.50159	600	11.582	5263	116.29	38	0.76129	0.228589	0.38419	0.578346	normal	Posttranslational modification, protein turnover, chaperones
FBgn0033421	CG1888	336	13.8787	333	13.1122	499	15.4375	541	21.5215	420	19.0994	461	19.814	0.00283671	0.0139151	0.578153	normal	Unknow function
FBgn0050394	CG30394	2398	71.3634	1891	46.0055	1822	35.2152	2933	82.1363	2706	84.5995	2210	71.3946	0.0233124	0.0712309	0.578143	normal	Transmembrane amino acid transporter protein
FBgn0032116	Mco1	49	0.790594	55	0.826312	44	0.549834	73	1.16171	49	0.865654	72	1.26963	0.118729	0.240003	0.577683	normal	Secondary metabolites biosynthesis, transport and catabolism
FBgn0038250	CG3505	1044	38.8507	1273	48.7705	1196	32.6211	1655	59.7759	1352	65.9472	1350	60.456	0.00151411	0.00843082	0.577645	normal	Amino acid transport and metabolism
FBgn0022943	Cbp20	307	46.7285	260	34.1736	331	34.8305	496	70.9518	294	47.8486	346	53.9323	0.0237669	0.0722461	0.577402	normal	RNA processing and modification
FBgn0267750	asRNA:CR46081	148	18.6259	159	18.4438	158	14.5418	281	33.1887	156	21.2919	161	20.1793	0.0498931	0.127318	0.577348	normal	Unknow function
FBgn0037850	CG14695	11	0.700479	17	0.926165	29	1.26328	25	1.45229	22	1.4941	26	1.71317	0.214904	0.368099	0.577272	normal	Posttranslational modification, protein turnover, chaperones
FBgn0085249	CG34220	217	3.28264	18	0.384778	14	0.265343	2226	34.5822	17	0.258063	10	0.0983257	0.210402	0.3627	0.577194	normal	Chitin binding Peritrophin-A domain
FBgn0033340	CG13751	179	62.3841	189	60.1056	195	51.0902	309	107.494	174	67.0225	231	79.4247	0.0333303	0.0931986	0.576806	normal	Unknow function
FBgn0035445	Ids	22	0.817717	35	1.20676	29	0.808776	17	0.600575	37	1.48314	61	2.38967	0.237752	0.395209	0.576159	normal	Carbohydrate transport and metabolism
FBgn0085320	CG34291	1037	1200.89	387	514.462	290	325.382	852	1133.03	692	1014.94	920	1034.43	0.175109	0.316639	0.575933	normal	Unknow function
FBgn0040336	Seipin	589	16.7741	804	20.8867	835	17.1854	1028	27.4212	952	29.388	748	21.7323	0.00278638	0.0137137	0.575736	normal	Unknow function
FBgn0086371	poly	629	38.1057	618	31.7856	944	38.972	1191	67.9474	644	41.4818	863	56.1369	0.0158241	0.0526521	0.575391	normal	Elongation complex protein 6
FBgn0040323	GNBP1	465	15.2038	544	16.6048	422	10.3857	458	14.4523	676	24.1986	670	23.2859	0.0436537	0.114202	0.575345	normal	Carbohydrate binding domain (family 32);; Glycosyl hydrolases family 16
FBgn0027544	CG2217	278	6.45065	252	5.3633	165	2.86649	411	9.73891	232	5.92217	285	7.4898	0.0893321	0.194317	0.574923	normal	Unknow function
FBgn0033928	Arc2	153	10.9067	201	14.1724	209	11.7408	332	22.8626	181	14.494	196	14.4074	0.0384133	0.103589	0.574739	normal	Activity-regulated cytoskeleton associated protein 2 OS=Drosophila melanogaster OX=7227 GN=Arc2 PE=2 SV=1
FBgn0053307	CG33307	1707	248.89	1447	203.136	895	100.671	1674	225	1584	227.281	2089	293.168	0.0772092	0.17481	0.574644	normal	Unknow function
FBgn0039481	Cpr97Eb	117	6.94665	129	7.40237	79	3.69013	168	9.07943	151	9.26055	111	6.16353	0.0964714	0.206203	0.574156	normal	Insect cuticle protein
FBgn0039159	mRpS24	337	47.0787	325	42.3293	459	47.5525	664	89.2615	346	52.1928	392	55.7778	0.0286703	0.0834318	0.573824	normal	Mitochondrial ribosome subunit S24
FBgn0028543	NimB2	5774	236.503	9473	326.168	5902	161.888	7782	281.629	9426	401.387	9295	365.229	0.0327825	0.0918988	0.573208	normal	Signal transduction mechanisms
FBgn0035675	CG6610	197	49.2566	138	32.7275	238	47.0907	382	106.194	179	50.1294	178	49.9335	0.0889522	0.19368	0.573155	normal	RNA processing and modification
FBgn0051360	CG31360	156	20.1505	138	16.4961	157	15.0824	272	35.7669	120	17.0095	191	27.048	0.0765458	0.173975	0.572991	normal	Unknow function
FBgn0035753	RpL18	46257	4491.54	42685	3930.87	46542	3459.62	65127	5950.65	48114	5006.87	55674	5164.9	0.00327679	0.015539	0.572559	normal	Translation, ribosomal structure and biogenesis
FBgn0050000	GstT1	1026	77.2045	1057	70.0684	1295	68.6594	1631	117.393	1128	91.1019	1389	112.401	0.00180797	0.00973622	0.571671	normal	Posttranslational modification, protein turnover, chaperones
FBgn0035588	CG10672	1462	81.5538	1625	82.3918	1398	56.2879	1805	100.064	1729	107.714	2058	124.992	0.00990782	0.036633	0.571398	normal	Enoyl-(Acyl carrier protein) reductase;; short chain dehydrogenase;; KR domain
FBgn0035722	CG10075	541	37.719	466	30.6848	602	31.832	828	55.6854	578	43.8903	598	42.0613	0.00862447	0.0328947	0.571361	normal	Energy production and conversion
FBgn0041707	7B2	20	1.03299	51	2.56844	49	1.94893	35	1.78879	68	4.00136	49	2.75207	0.196853	0.346487	0.571248	normal	Neuroendocrine protein 7B2 precursor (Secretogranin V)
FBgn0035632	Ppat-Dpck	246	9.09129	320	10.3396	276	7.02884	336	11.4277	328	13.1287	379	14.4509	0.015943	0.0529697	0.57076	normal	Dephospho-CoA kinase;; Cytidylyltransferase-like
Trans_newGene_134	--	28	0.858298	24	0.494784	16	0.260305	23	0.672857	32	1.03861	39	1.47991	0.233966	0.390615	0.570553	normal	Nucleic-acid-binding protein from mobile element jockey OS=Drosophila melanogaster OX=7227 GN=gag PE=4 SV=1
FBgn0016970	l(2)k10201	97	7.12556	102	7.1199	194	11.0884	254	18.1244	108	8.57148	131	9.72689	0.103724	0.217609	0.570517	normal	Intracellular trafficking, secretion, and vesicular transport
FBgn0032034	Rcd4	160	14.5189	126	10.8744	188	13.2375	286	26.8828	151	14.7988	162	15.3539	0.0631986	0.151541	0.570493	normal	Protein phosphatase 1 regulatory subunit 35 C-terminus
FBgn0038803	CG5191	233	5.58935	409	8.25941	579	9.3468	519	11.2459	540	13.4523	398	9.40565	0.0324103	0.0911052	0.570304	normal	Amidase
FBgn0030503	Tango2	256	9.52408	304	10.417	340	9.37224	339	12.6331	320	12.8332	438	17.4227	0.0147203	0.0496502	0.570058	normal	Serpentine type 7TM GPCR chemoreceptor Srw;; 7 transmembrane receptor (rhodopsin family)
FBgn0035331	MsR1	19	0.321697	28	0.412545	28	0.335915	18	0.279716	36	0.647583	46	0.852128	0.2297	0.385765	0.569433	normal	Serpentine type 7TM GPCR chemoreceptor Srw;; 7 transmembrane receptor (rhodopsin family)
FBgn0035227	Iml1	661	7.27393	636	6.78607	814	6.97139	936	9.79986	741	8.79184	906	10.1984	0.00223986	0.0114897	0.569194	normal	Signal transduction mechanisms
FBgn0039690	Gnpnat	886	41.6287	753	30.0837	702	22.241	994	45.522	933	46.1029	1035	51.4963	0.0223338	0.0691224	0.569163	normal	Cell wall/membrane/envelope biogenesis
FBgn0034500	CG11200	841	40.1933	982	43.1361	915	31.7358	1125	49.7184	1085	52.8617	1160	56.0629	0.00333821	0.0157813	0.568927	normal	Secondary metabolites biosynthesis, transport and catabolism
FBgn0000150	awd	23538	3236.64	25436	3136.54	30826	3143.45	42167	5429.41	25954	3828.69	29959	3872.86	0.00282371	0.013859	0.56852	normal	Nucleotide transport and metabolism
FBgn0031801	CG9498	1094	45.6968	1764	68.2698	1273	39.5181	1282	50.8254	1927	86.9362	1900	82.891	0.0424626	0.111799	0.567758	normal	Ecdysteroid kinase;; Protein of unknown function (DUF1679);; Phosphotransferase enzyme family;; Choline/ethanolamine kinase
FBgn0031814	retm	1681	28.9752	2707	39.8184	1719	20.293	1760	28.9996	2890	53.4293	2994	55.5196	0.0657067	0.155485	0.56751	normal	Lipid transport and metabolism
FBgn0029969	CG10932	3115	137.202	3387	127.707	3848	114.388	4817	191.708	3848	179.343	3962	177.985	0.000165703	0.00145281	0.56715	normal	Lipid transport and metabolism
FBgn0025615	Torsin	1128	65.0175	1110	57.2828	1313	54.6348	1920	107.343	1191	74.2313	1292	80.2093	0.00750569	0.0294774	0.566891	normal	Torsin;; AAA domain (dynein-related subfamily);; ATPase family associated with various cellular activities (AAA)
FBgn0086710	RpL30	25517	3204.99	20791	2854.24	24754	2732.49	36964	5068.67	21945	3349.53	30341	4157.09	0.016918	0.0554181	0.56634	normal	Translation, ribosomal structure and biogenesis
FBgn0011745	Arp1	1322	53.9912	1562	57.1034	2247	65.245	2304	88.1698	1711	74.8725	2128	89.8838	0.00154045	0.00854479	0.565554	normal	Cytoskeleton
FBgn0085261	CG34232	14	1.43108	226	23.6146	159	13.1064	111	10.2045	172	18.3048	250	24.1429	0.26992	0.431712	0.565386	normal	Unknow function
FBgn0004431	LysX	0	0	29	4.74234	78	10.2489	26	4.34661	60	11.6274	77	13.8057	0.311162	0.476528	0.564986	normal	C-type lysozyme/alpha-lactalbumin family
FBgn0000024	Ace	27	0.273779	66	0.682972	27	0.22114	15	0.167534	103	1.38209	53	0.653937	0.28132	0.44402	0.564805	normal	Signal transduction mechanisms
FBgn0036824	CG3902	6008	218.894	6398	216.637	6198	166.71	6777	234.432	8909	355.502	7206	268.673	0.00969711	0.036055	0.564313	normal	Lipid transport and metabolism
FBgn0052640	CG32640	84	17.2625	68	14.0596	52	8.62645	108	22.6941	63	14.7179	101	22.6822	0.143482	0.274731	0.564296	normal	Posttranslational modification, protein turnover, chaperones
FBgn0036040	CG6749	60	2.05235	76	2.1966	76	1.77337	54	1.77166	112	4.15577	98	3.61794	0.135866	0.264511	0.563409	normal	Leucine rich repeat;; Leucine Rich repeats (2 copies);; BspA type Leucine rich repeat region (6 copies);; Leucine-rich repeat;; Leucine Rich Repeat;; Leucine Rich repeat
FBgn0052250	PMP34	879	45.7727	892	40.3194	1003	35.0131	1360	64.5192	959	52.1966	1092	56.9545	0.0031336	0.0150355	0.562972	normal	Energy production and conversion
FBgn0085390	Dgk	62	0.513134	57	0.419946	68	0.412455	49	0.361421	92	0.799029	94	0.766726	0.144934	0.276695	0.562959	normal	Diacylglycerol kinase accessory domain;; Diacylglycerol kinase catalytic domain;; Diacylglycerol kinase N-terminus;; Phorbol esters/diacylglycerol binding domain (C1 domain);; EF hand;; EF-hand domain pair;; EF-hand domain
FBgn0033089	CG17266	150	13.6031	113	9.61867	231	15.3946	328	30.2703	139	13.8836	161	15.3183	0.108596	0.224906	0.56287	normal	Posttranslational modification, protein turnover, chaperones
FBgn0036853	mRpL21	568	44.7428	428	31.0999	655	38.4092	859	63.5425	531	47.2362	660	56.592	0.0222383	0.0688992	0.56246	normal	Translation, ribosomal structure and biogenesis
FBgn0026415	Idgf4	10462	348.349	15273	492.938	10033	260.978	12013	383.24	18280	670.477	14293	487.807	0.0440209	0.114866	0.562439	normal	Carbohydrate transport and metabolism
FBgn0037231	Vps24	268	13.5187	242	10.427	267	9.88292	359	17.7734	233	12.646	381	21.0073	0.0403177	0.107288	0.562414	normal	Intracellular trafficking, secretion, and vesicular transport
FBgn0037777	CG11722	312	29.9599	298	25.3227	348	23.4303	505	45.3838	297	30.3191	390	38.2816	0.0219254	0.0680248	0.562298	normal	Unknow function
FBgn0040529	COX7A	3996	540.084	4249	553.245	3517	367.714	4565	591.999	4885	745.744	5185	707.289	0.0145817	0.0493141	0.561801	normal	Cytochrome c oxidase subunit 7A, mitochondrial OS=Drosophila melanogaster OX=7227 GN=COX7A PE=3 SV=1
FBgn0002719	Men	19358	478.288	22391	490.878	16944	294.035	18581	437.511	32603	852.248	22281	552.385	0.0514744	0.129917	0.561557	normal	Energy production and conversion
FBgn0001229	Hsp67Bc	145	10.3382	8	0.508048	81	4.1208	113	7.76403	255	19.8612	23	1.762	0.308019	0.473349	0.56144	normal	Posttranslational modification, protein turnover, chaperones
FBgn0035086	CG12851	36	0.268829	43	0.311592	31	0.182416	51	0.390823	46	0.376857	47	0.395727	0.154262	0.289331	0.561018	normal	Unknow function
FBgn0037637	IscU	2376	158.172	2791	176.718	2140	109.944	3373	216.679	2645	190.987	3116	219.056	0.0146416	0.049479	0.56101	normal	Energy production and conversion
FBgn0015777	nrv2	261	6.57069	338	8.59717	255	5.35418	357	9.20116	415	11.5769	293	7.85751	0.0379028	0.102618	0.560915	normal	Inorganic ion transport and metabolism
FBgn0039872	salt	1570	51.7733	1984	56.324	1698	39.2714	630	20.3351	3982	144.207	2157	79.3354	0.196853	0.346487	0.560743	normal	Inorganic ion transport and metabolism
FBgn0036262	CG6910	49631	2143.21	49215	1875.99	35908	1127.37	45776	1928.37	72634	3382.9	52302	2491.19	0.056212	0.13931	0.560053	normal	Myo-inositol oxygenase
FBgn0033467	Pdrg1	106	14.6127	66	9.20489	101	11.5329	165	23.551	73	11.1432	117	17.1911	0.130553	0.257217	0.559278	normal	Unknow function
FBgn0037788	CAH7	1993	77.0968	1356	53.1267	1049	32.7456	1628	61.8209	2592	112.065	1551	64.3915	0.106843	0.222157	0.559136	normal	Eukaryotic-type carbonic anhydrase
FBgn0033659	Damm	43	2.06558	267	15.3209	289	13.235	103	6.65949	378	24.8221	270	18.6261	0.247611	0.40675	0.559083	normal	Cell cycle control, cell division, chromosome partitioning
FBgn0034361	mRpS28	434	47.3396	381	38.545	623	50.3635	841	90.7458	422	51.1056	509	57.5337	0.0387054	0.104123	0.559043	normal	Translation, ribosomal structure and biogenesis
FBgn0085271	CG34242	63	32.5453	59	28.4013	81	32.4051	119	57.2453	74	42.2302	63	30.6058	0.101305	0.21375	0.558958	normal	Unknow function
FBgn0038919	Qsox2	18	0.566421	37	1.07986	22	0.527359	35	1.10403	40	1.37692	26	0.889813	0.219141	0.373543	0.558491	normal	Cell cycle control, cell division, chromosome partitioning
FBgn0004428	LysE	0	0	41	6.48144	5	0.637812	4	0.662356	148	27.9032	83	14.2836	0.237776	0.395209	0.557791	normal	C-type lysozyme/alpha-lactalbumin family
FBgn0262636	dati	26	0.49884	45	0.879892	42	0.626196	50	0.923871	43	0.93087	47	0.92541	0.139642	0.2692	0.557387	normal	Zinc-finger double domain;; Zinc finger, C2H2 type;; C2H2-type zinc finger;; Zinc-finger double-stranded RNA-binding;; C2H2-type zinc finger;; Zinc-finger of C2H2 type
FBgn0087035	AGO2	3014	41.5087	3830	51.7071	4086	43.7284	2939	42.8997	5382	82.5879	4873	74.7461	0.0389678	0.104733	0.557096	normal	Translation, ribosomal structure and biogenesis
FBgn0024995	CG2680	219	11.8043	291	14.0614	175	6.70479	132	6.63259	326	18.8904	430	23.6704	0.17377	0.315248	0.556962	normal	Inorganic ion transport and metabolism
FBgn0015034	Cyp4e1	388	13.5998	390	12.7666	303	8.17575	409	14.6288	396	15.4872	561	22.4253	0.0568036	0.140409	0.556773	normal	Cytochrome P450
FBgn0039835	mRpL32	260	26.6114	261	26.8336	408	33.9919	488	50.7491	274	31.2099	366	40.6912	0.0271414	0.0799007	0.556666	normal	Translation, ribosomal structure and biogenesis
FBgn0030925	Hayan	557	15.7563	664	16.358	484	9.79884	603	16.6211	811	23.6158	711	19.1055	0.0407278	0.108217	0.556456	normal	Amino acid transport and metabolism
FBgn0035266	Gk2	2721	67.6697	2801	63.7378	2168	38.8437	2417	54.9069	4230	112.434	3006	74.3267	0.0604622	0.146953	0.556367	normal	Carbohydrate transport and metabolism
FBgn0031361	CG17652	197	10.9974	124	6.88986	188	9.28362	249	15.0572	192	11.8754	201	13.9379	0.0572812	0.141235	0.556254	normal	Fcf1
FBgn0051548	CG31548	2290	163.329	2680	173.817	2358	121.494	3229	211.312	2640	200.637	3134	221.703	0.00556807	0.0233469	0.555806	normal	Enoyl-(Acyl carrier protein) reductase;; short chain dehydrogenase;; KR domain
FBgn0031726	Cyp6a16	12	0.400043	26	0.765793	25	0.542023	19	0.549735	33	1.13201	29	0.995095	0.243993	0.40185	0.555534	normal	Secondary metabolites biosynthesis, transport and catabolism
FBgn0261933	SmD1	416	35.332	354	29.561	667	44.4779	1039	85.9768	375	35.0147	400	34.2975	0.112177	0.230456	0.555502	normal	RNA processing and modification
FBgn0038321	CG6218	371	10.7989	266	6.73208	430	9.41155	537	15.015	404	12.6525	374	11.516	0.0268496	0.0791469	0.554919	normal	Carbohydrate transport and metabolism
FBgn0015222	Fer1HCH	26197	1246.4	29155	1347.84	23750	870.034	29854	1337.84	35720	1759.69	32122	1470	0.015748	0.052438	0.554773	normal	Inorganic ion transport and metabolism
FBgn0003116	pn	864	32.4929	880	28.8699	739	19.5722	935	33.5243	1193	48.5262	959	38.1014	0.0288046	0.0837129	0.554559	normal	Energy production and conversion
FBgn0050005	GstT2	239	18.1702	210	15.3262	304	17.9449	334	25.759	249	21.5503	331	27.3155	0.0184907	0.059149	0.554029	normal	Posttranslational modification, protein turnover, chaperones
FBgn0259111	Ndae1	1182	16.3158	2087	25.7702	1246	12.3346	1300	16.7902	2477	36.6029	1831	25.909	0.0882196	0.192596	0.553272	normal	Inorganic ion transport and metabolism
FBgn0260940	lsn	223	16.224	265	17.3839	314	16.5502	364	24.8015	303	23.68	299	22.6816	0.00414714	0.0185752	0.552311	normal	Transcription
FBgn0037573	CG7483	861	35.9008	1063	40.5702	1471	44.6692	1654	65.0337	1025	46.2214	1377	58.8883	0.00794991	0.0308664	0.551883	normal	Translation, ribosomal structure and biogenesis
FBgn0039265	CG11790	1010	65.0067	895	55.1762	1052	52.2732	1472	94.7745	963	68.4053	1209	84.4446	0.0117461	0.0417806	0.551736	normal	Posttranslational modification, protein turnover, chaperones
FBgn0001320	kni	48	1.24175	66	1.56613	71	1.29172	74	1.73315	76	2.01114	75	1.82654	0.0787743	0.177357	0.551435	normal	Zinc finger, C4 type (two domains)
FBgn0034655	CG10307	60	3.14747	60	2.62728	45	1.68841	52	2.45725	71	3.85668	90	4.92561	0.163219	0.301663	0.551332	normal	Leucine rich repeat;; Leucine Rich repeats (2 copies)
FBgn0030616	RpL37a	51843	7346.47	38042	4864.61	40782	4200.21	61266	8275.4	48781	7508.11	53885	7514.61	0.0244955	0.0737748	0.551239	normal	Translation, ribosomal structure and biogenesis
FBgn0001083	fw	17	0.246457	37	0.40729	35	0.300098	26	0.340339	46	0.678422	41	0.578609	0.217326	0.3711	0.550916	normal	Sushi repeat (SCR repeat);; Hormone receptor domain;; Lectin C-type domain;; F5/8 type C domain
FBgn0040466	Dlip2	139	9.42231	98	6.8736	155	8.8614	160	10.9209	118	8.84726	209	15.0819	0.0923265	0.199023	0.55044	normal	THAP domain
FBgn0029522	CG13373	285	26.5534	185	15.1595	380	24.5541	669	58.6525	183	18.2321	250	24.2073	0.165282	0.303794	0.550216	normal	Cd27 binding protein (Siva)
FBgn0052865	lncRNA:alphagamma-element:CR32865	623	17.4696	44	1.04202	138	2.77876	686	20.9085	1337	42.977	48	1.49772	0.308067	0.473349	0.55014	normal	Unknow function
FBgn0033982	Cyp317a1	14	0.295034	35	0.626105	37	0.426351	22	0.320941	50	1.07884	38	0.663772	0.250463	0.410142	0.549943	normal	Secondary metabolites biosynthesis, transport and catabolism
FBgn0023175	Prosalpha7	4016	273.561	3792	239.995	4311	216.248	6166	398.328	3829	282.281	4894	338.046	0.00915565	0.034563	0.549907	normal	Posttranslational modification, protein turnover, chaperones
FBgn0050476	ave	146	22.8278	139	21.1403	124	15.0601	214	33.4542	144	24.8868	160	25.9734	0.0618496	0.149302	0.549834	normal	SAM domain (Sterile alpha motif);; SAM domain (Sterile alpha motif);; Sterile alpha motif (SAM)/Pointed domain
FBgn0015781	P5cr	628	36.8533	794	39.7116	892	35.1571	1067	56.78	818	50.9934	888	54.2248	0.00100976	0.00613888	0.549744	normal	Amino acid transport and metabolism
FBgn0034743	RpS16	43176	6797.77	39758	5578.24	46609	5218.48	63385	9301.63	42167	7141.56	52982	8274.3	0.00578629	0.0240571	0.549736	normal	Translation, ribosomal structure and biogenesis
FBgn0085229	CG34200	652	338.571	410	223.256	507	224.309	730	428.15	506	311.559	750	391.725	0.0627164	0.150744	0.54972	normal	Unknow function
FBgn0016126	CaMKI	6907	215.836	6616	179.273	4370	97.4293	6280	211.431	7376	251.673	9063	344.578	0.070113	0.163634	0.549489	normal	Signal transduction mechanisms
FBgn0267861	Maf1	659	43.7988	555	33.0278	586	28.5685	874	62.3291	610	44.3756	756	60.9867	0.0236268	0.071908	0.549309	normal	Transcription
FBgn0058160	CG40160	615	23.0545	698	24.1722	711	19.3873	728	29.1558	832	35.4972	882	37.8527	0.0086161	0.0328769	0.549048	normal	Amino acid transport and metabolism
FBgn0038366	CG4576	15	0.429228	25	0.576869	13	0.240865	26	0.70083	31	0.952543	16	0.497402	0.265182	0.427492	0.549007	normal	Acyltransferase family
FBgn0038115	CG7966	1021	43.012	805	32.3978	825	26.77	936	38.4901	1223	57.3567	1135	52.8903	0.0402819	0.107288	0.548915	normal	Inorganic ion transport and metabolism
FBgn0037313	CG1161	1085	80.3206	1305	86.0306	1317	69.0292	1586	111.271	1462	116.106	1418	106.426	0.000839196	0.00531711	0.548854	normal	Unknow function
FBgn0016122	Acer	6226	143.667	7325	153.736	4863	82.0403	5466	117.198	9033	227.18	8497	211.459	0.0696751	0.162998	0.548334	normal	Amino acid transport and metabolism
FBgn0036287	CG10663	28	0.482754	24	0.386579	17	0.239317	27	0.428937	28	0.503662	42	0.755295	0.242895	0.400974	0.548303	normal	Amino acid transport and metabolism
FBgn0260756	CG42554	275	17.4138	286	16.4889	306	14.0915	354	21.6394	350	23.9704	348	23.4415	0.00866429	0.0330182	0.547846	normal	Unknow function
FBgn0050016	CG30016	86	24.1119	157	37.6855	95	18.4705	131	34.2982	120	36.2509	172	48.8586	0.112655	0.231152	0.547799	normal	Lipid transport and metabolism
FBgn0031143	CG1532	779	43.293	895	44.3638	1034	41.2682	1333	69.5463	929	55.8649	1004	59.6731	0.00226196	0.0115889	0.547719	normal	Carbohydrate transport and metabolism
FBgn0263351	AP-2mu	782	21.3777	848	21.3616	1448	29.1992	1413	36.6781	1182	34.7525	1037	29.3812	0.00720263	0.0286168	0.547566	normal	Intracellular trafficking, secretion, and vesicular transport
FBgn0000084	AnxB10	1794	86.0376	2069	94.583	2033	72.5265	2966	132.817	2158	113.838	2070	98.3037	0.00457449	0.0201132	0.547322	normal	Intracellular trafficking, secretion, and vesicular transport
FBgn0285950	RpL19	65993	5781.64	59126	5495.8	68998	5168.93	93278	7901.9	63891	6209.74	80261	6986.3	0.00666434	0.0267796	0.546949	normal	Translation, ribosomal structure and biogenesis
FBgn0038396	CG5013	132	9.49421	158	9.37268	261	12.3814	288	18.8493	179	13.4122	191	13.7731	0.0453609	0.117533	0.546495	normal	RNA processing and modification
FBgn0035287	CG13937	120	3.91461	130	3.74313	112	2.49732	132	4.44419	135	4.5406	183	6.00717	0.0756499	0.172469	0.546191	normal	Sulfotransferase family
FBgn0034936	Stoml2	984	50.2069	1066	47.5844	1455	51.3923	1589	74.3711	1227	66.3929	1350	69.7009	0.000592051	0.0040431	0.546115	normal	Energy production and conversion
FBgn0031589	Naprt	1347	28.0688	1838	36.0891	1489	23.6466	1394	29.0402	2124	48.4764	2162	49.3633	0.042467	0.111799	0.545847	normal	Coenzyme transport and metabolism
FBgn0010340	140up	313	19.2566	269	14.0195	324	13.3644	383	23.0188	331	22.2971	391	26.7107	0.0174055	0.0566173	0.545683	normal	Unknow function
FBgn0033341	MrgBP	385	33.7455	391	31.8131	471	30.6749	660	52.619	406	37.6255	454	37.5617	0.0152818	0.051097	0.544924	normal	Unknow function
FBgn0015521	RpS21	20598	4212.16	19789	4183.68	24354	4051.43	29884	6474.16	20088	4805.57	28361	5864.83	0.00600284	0.0247485	0.544793	normal	Translation, ribosomal structure and biogenesis
FBgn0035714	CG8549	640	42.2822	506	34.7073	507	27.876	843	58.1089	593	44.9501	638	45.3111	0.0383924	0.103589	0.544551	normal	Translation, ribosomal structure and biogenesis
FBgn0035813	CG8492	48	0.513359	31	0.339771	26	0.234087	59	0.645596	38	0.44518	46	0.512143	0.211565	0.363939	0.544507	normal	C-type lysozyme/alpha-lactalbumin family;; Transglycosylase SLT domain
FBgn0039116	CG10375	252	12.3667	182	8.69696	294	11.3368	335	16.809	233	12.8528	321	16.6728	0.0421097	0.111023	0.544284	normal	Posttranslational modification, protein turnover, chaperones
FBgn0013279	Hsp70Bc	197	3.80919	6	0.121922	21	0.338397	175	3.3168	924	20.022	3	0.059102	0.25851	0.419857	0.544003	normal	Posttranslational modification, protein turnover, chaperones
FBgn0085188	CG34159	586	42.347	606	41.0931	761	40.9466	1063	71.4605	555	42.5651	763	56.3088	0.0238828	0.0724246	0.543705	normal	FAM195 family
FBgn0050280	CG30280	198	12.6411	110	6.48195	94	4.477	229	14.5831	126	8.92598	187	13.4876	0.167906	0.307186	0.543593	normal	Fibrinogen beta and gamma chains, C-terminal globular domain
FBgn0001995	mRpL4	577	41.0542	610	36.2766	964	45.6915	1136	71.3882	689	51.2215	743	53.998	0.0168445	0.055218	0.542166	normal	Translation, ribosomal structure and biogenesis
FBgn0032684	Ugt301D1	902	31.0304	849	27.1541	639	16.7156	790	26.4278	980	36.6777	1229	45.7109	0.0732347	0.168354	0.542077	normal	UDP-glucoronosyl and UDP-glucosyl transferase
FBgn0011291	Taf11	129	10.5974	120	9.73667	176	11.2746	194	16.0466	138	12.8699	181	15.803	0.0373017	0.101424	0.541862	normal	Transcription
FBgn0051950	Sbat	35	3.92662	77	8.54593	109	9.91889	149	16.69	71	8.61697	54	6.02489	0.197929	0.347484	0.541346	normal	Transcription
FBgn0052843	Dh31-R	71	1.2768	170	2.62911	108	1.26252	69	1.0762	239	4.33283	132	2.28445	0.219453	0.373796	0.541244	normal	Signal transduction mechanisms
FBgn0030350	SelG	1546	154.189	1682	132.921	1497	92.358	2341	197.378	1725	174.892	1736	170.619	0.0113165	0.0406769	0.541156	normal	Selenoprotein SelK_SelG
FBgn0038095	Cyp304a1	304	10.9391	477	14.0572	301	6.99239	272	9.10343	511	19.9216	555	21.1861	0.120082	0.242215	0.540158	normal	Secondary metabolites biosynthesis, transport and catabolism
FBgn0085220	Ufm1	502	88.5485	399	67.3963	480	66.5065	722	133.658	440	86.9724	546	102.052	0.0344224	0.0951433	0.539764	normal	Unknow function
FBgn0031579	CG15422	20	2.25472	66	6.77128	112	9.48734	30	3.15112	136	16.1361	79	8.74856	0.281228	0.443984	0.539754	normal	Unknow function
FBgn0259832	CG34229	152	30.4614	90	18.268	94	15.1074	175	36.9463	118	26.2185	144	31.1146	0.134179	0.262186	0.539716	normal	Complex 1 protein (LYR family)
FBgn0033296	Mal-A7	23	0.652477	453	12.129	56	1.15397	39	0.935951	1743	54.1754	39	1.1764	0.277969	0.440773	0.539713	normal	Carbohydrate transport and metabolism
FBgn0038463	CG3534	1579	44.6702	1112	29.4887	915	19.5797	1237	34.4412	1695	52.8866	1657	50.2407	0.09275	0.199839	0.539171	normal	Carbohydrate transport and metabolism
FBgn0039135	CG13603	890	69.2148	970	65.8656	1013	55.1463	1358	102.551	938	78.7255	1179	97.2498	0.00636852	0.025871	0.538925	normal	Transmembrane protein 179 OS=Homo sapiens OX=9606 GN=TMEM179 PE=2 SV=2
FBgn0037819	CG14688	1861	95.0939	2315	113.8	1887	74.0509	2351	114.527	2190	121.818	2820	148.554	0.0185268	0.0592215	0.538032	normal	Lipid transport and metabolism
FBgn0003117	pnr	37	0.723568	27	0.450368	9	0.112775	20	0.347182	55	1.13796	34	0.653937	0.310494	0.47575	0.538	normal	Transcription
FBgn0035431	CG14968	19	1.48808	98	6.88411	125	6.9143	74	5.28589	141	11.8011	81	6.39127	0.252466	0.412205	0.537947	normal	Phosphotyrosine interaction domain (PTB/PID)
FBgn0036813	Atg3	848	38.0147	1129	53.3979	1012	37.3284	1072	46.6483	1278	64.8492	1228	56.2255	0.0117229	0.0417318	0.53765	normal	Autophagocytosis associated protein (Atg3), N-terminal domain;; Autophagocytosis associated protein, active-site domain;; Autophagocytosis associated protein C-terminal
FBgn0038524	sll	517	17.8622	562	17.4433	615	15.4072	665	22.301	747	28.219	615	22.9246	0.00605816	0.0249301	0.537263	normal	Carbohydrate transport and metabolism
FBgn0039594	snu	528	9.76995	970	15.1033	936	11.3904	782	13.7122	1093	20.9464	996	18.9304	0.0381387	0.103099	0.536744	normal	ABC-2 type transporter;; ABC-2 family transporter protein;; ABC transporter;; ABC-2 family transporter protein;; AAA domain, putative AbiEii toxin, Type IV TA system
FBgn0025352	Mtpbeta	5229	172.938	7206	231.674	6156	157.399	6670	209.788	8847	320.572	6801	220.089	0.0174478	0.0566648	0.536628	normal	Lipid transport and metabolism
FBgn0031224	CG11454	247	19.381	290	21.463	357	21.1872	456	33.9102	293	25.0744	324	25.8281	0.0150012	0.0503867	0.536346	normal	RNA recognition motif. (a.k.a. RRM, RBD, or RNP domain)
FBgn0051233	CG31233	4	0.053877	15	0.236814	392	5.38716	47	0.797108	1196	23.2972	74	1.37712	0.270516	0.432174	0.535918	normal	Peptidase family M1 domain;; ERAP1-like C-terminal domain;; Peptidase M1 N-terminal domain
FBgn0027601	pdgy	2299	54.5325	2467	51.6435	2345	39.0934	2342	50.7887	2690	67.3282	3563	85.7491	0.0302304	0.0866349	0.53585	normal	AMP-binding enzyme;; AMP-binding enzyme C-terminal domain
FBgn0037933	Ho	649	34.9828	691	35.9518	673	28.1928	789	42.1929	828	49.4301	812	47.1914	0.00864932	0.0329753	0.535312	normal	Inorganic ion transport and metabolism
FBgn0030373	moon	72	5.54231	68	5.06294	106	6.31887	216	16.2102	48	4.10308	61	4.82963	0.237279	0.394714	0.535265	normal	Unknow function
FBgn0262512	Vha14-1	984	117.094	1415	153.101	1667	144.412	1891	222.28	1343	175.169	1555	191.441	0.00394753	0.0180157	0.534172	normal	Energy production and conversion
FBgn0028693	Rpn12	2260	150.192	2165	133.045	2798	136.251	3736	237.875	2269	164.823	2696	185.485	0.00920403	0.0346431	0.534099	normal	Posttranslational modification, protein turnover, chaperones
FBgn0029134	Prosbeta5	4160	252.471	4036	219.301	4828	206.825	7026	397.219	4039	263.602	4748	295.455	0.0140353	0.0478886	0.534053	normal	Posttranslational modification, protein turnover, chaperones
FBgn0036667	kud	198	80.8241	154	59.8604	302	96.8263	355	149.428	213	98.4684	221	96.0369	0.0643918	0.15335	0.533897	normal	Unknow function
FBgn0039145	CG6000	325	41.0811	266	32.3766	364	35.6229	474	57.8706	307	40.1871	377	48.7205	0.0281223	0.0820798	0.533577	normal	Inorganic ion transport and metabolism
FBgn0004363	porin	9992	365.958	10775	421.614	12512	403.025	14808	519.237	11391	471.106	13390	511.85	0.000575503	0.00395385	0.53328	normal	Inorganic ion transport and metabolism
FBgn0013683	mt:ND4L	89816	7123.25	57079	3257.53	49502	2405.93	87443	7801.54	71093	6134.94	92650	10901.6	0.0882075	0.192596	0.532825	normal	Energy production and conversion
FBgn0265351	nac	142	8.96702	159	8.7577	173	7.67251	224	13.6108	166	11.3927	182	12.4228	0.0244607	0.0737362	0.532757	normal	Triose-phosphate Transporter family
FBgn0003514	sqh	1208	62.8642	1534	76.544	2004	78.7205	2101	108.798	1560	88.3452	1900	107.875	0.00197764	0.0104158	0.532738	normal	Cytoskeleton
FBgn0265083	CG44194	361	38.7425	453	44.2543	709	55.5707	881	85.3428	472	52.3445	461	49.5032	0.0533492	0.133546	0.532244	normal	Cytochrome c oxidase assembly factor 4 homolog, mitochondrial OS=Mus musculus OX=10090 GN=COA4 PE=3 SV=1
FBgn0083952	CG34116	43	3.49879	53	4.22139	55	3.48241	87	6.9996	42	3.77423	59	5.00334	0.152947	0.287595	0.531779	normal	Transposable element Hobo transposase OS=Drosophila melanogaster OX=7227 GN=T PE=4 SV=1
FBgn0032258	CG7456	409	8.49238	451	8.53661	694	10.4996	635	12.8368	578	13.1522	596	13.5206	0.00394907	0.0180157	0.531636	normal	Intracellular trafficking, secretion, and vesicular transport
FBgn0039461	CG5500	365	27.8384	384	26.2916	457	24.9166	646	46.1173	371	30.3204	441	31.8599	0.0236385	0.071908	0.531514	normal	Oxidoreductase-like protein, N-terminal
FBgn0033086	CG9410	301	24.08	321	23.3376	326	19.4534	394	31.1037	355	31.1604	390	33.3072	0.0114694	0.0410601	0.53142	normal	Lipid transport and metabolism
FBgn0052115	CG32115	61	2.31445	53	1.8656	36	0.997998	52	2.30938	64	2.87122	80	3.98641	0.199161	0.348939	0.531318	normal	Unknow function
FBgn0051648	CG31648	108	7.82439	114	7.39111	209	10.7706	227	15.8149	154	12.0694	132	9.71019	0.0741225	0.169685	0.530805	normal	Posttranslational modification, protein turnover, chaperones
FBgn0033624	CG12384	2033	237.756	2668	282.086	2673	228.115	3557	382.271	2751	338.171	2490	262.299	0.0033449	0.0158045	0.530595	normal	Death-associated protein
FBgn0035811	Mcad	1432	59.0524	1660	60.0471	1403	40.6081	1130	42.1225	1910	83.5392	2421	99.185	0.0891716	0.194079	0.52968	normal	Lipid transport and metabolism
FBgn0030617	CG9095	5	0.0423011	32	0.295743	28	0.201021	12	0.109549	44	0.490922	33	0.338146	0.329877	0.497199	0.529282	normal	Sushi repeat (SCR repeat);; Lectin C-type domain
FBgn0030178	Naxe	156	8.29107	192	8.42594	195	6.80931	206	10.1323	192	10.6711	251	13.3501	0.0345573	0.0954554	0.529078	normal	Unknow function
FBgn0052302	CG32302	18	1.20011	364	21.5228	287	13.5926	149	9.05319	249	17.7565	468	31.689	0.311047	0.476516	0.528436	normal	Chitin binding Peritrophin-A domain
FBgn0001225	Hsp26	7604	483.145	3370	192.211	7782	352.801	11750	719.154	13739	951.417	1915	124.252	0.321708	0.488079	0.528395	normal	Posttranslational modification, protein turnover, chaperones
FBgn0053523	CG33523	899	33.7978	1161	36.7803	1767	44.4044	1652	56.6631	1287	48.8943	1492	56.016	0.0066313	0.0266938	0.527475	normal	Intracellular trafficking, secretion, and vesicular transport
FBgn0265914	asRNA:CR44703	0	0	30	1.55579	13	0.541426	75	4.22468	20	1.30563	1	0.0647754	0.32801	0.495058	0.527229	normal	Unknow function
FBgn0032685	CG10211	42	0.439297	78	0.73581	41	0.305676	50	0.49986	55	0.617266	99	1.05698	0.223796	0.378383	0.527028	normal	Animal haem peroxidase
FBgn0010198	RpS15Aa	35605	3763.19	29520	3096.11	33854	2805.63	45741	4995.03	31555	3856.11	42973	5071.99	0.0191214	0.0608152	0.526984	normal	Translation, ribosomal structure and biogenesis
FBgn0034512	CG18067	16234	1461.26	16571	1403.95	11117	745.469	19873	1715.1	17280	1703.03	17525	1702.24	0.0484536	0.124274	0.526924	normal	Unknow function
FBgn0033320	CG8586	3356	110.167	3303	105.635	2225	57.8363	3598	119.457	3311	125.156	4158	150.619	0.0630157	0.151268	0.526762	normal	Amino acid transport and metabolism
FBgn0013680	mt:ND2	17204	2055.72	4004	316.445	2864	195.995	10631	1396.87	11590	1451.38	17795	2997.65	0.336298	0.503538	0.526364	normal	Energy production and conversion
FBgn0037370	CG1236	920	47.2507	1033	48.3843	1427	53.6254	1406	67.0962	1164	63.8155	1371	71.112	0.00129788	0.00747525	0.526261	normal	Energy production and conversion
FBgn0005533	RpS17	28676	5436.91	31985	5407.35	35310	4864.68	49517	8763.21	30337	6169.15	35154	6808.3	0.00708566	0.0282026	0.526238	normal	Translation, ribosomal structure and biogenesis
FBgn0014023	mRpL47	645	47.9551	535	36.6286	913	49.4538	1072	74.9627	641	51.1611	780	59.6953	0.027898	0.0816131	0.525937	normal	Translation, ribosomal structure and biogenesis
FBgn0028572	qtc	344	7.93571	593	12.6359	586	9.5872	452	9.45495	684	16.2034	646	14.0622	0.0535623	0.134042	0.525793	normal	GRIP domain
FBgn0034419	CG15111	640	25.7427	702	25.4813	763	21.9462	925	35.3659	734	31.8976	846	35.8821	0.00322573	0.0153507	0.525326	normal	Serine aminopeptidase, S33;; Alpha/beta hydrolase family;; alpha/beta hydrolase fold;; alpha/beta hydrolase fold
FBgn0042205	CG18764	73	2.80081	62	2.49938	80	2.60272	94	3.66422	85	3.6519	83	3.3586	0.0867588	0.190401	0.52531	normal	Zinc finger, C2H2 type;; Zinc-finger double domain;; Zinc-finger associated domain (zf-AD);; C2H2-type zinc finger;; Zinc-finger double-stranded RNA-binding
FBgn0053970	CG33970	136	3.30496	480	9.2874	539	7.51301	248	6.15662	656	15.9355	453	10.2033	0.204079	0.35442	0.525279	normal	ABC-2 family transporter protein;; ABC-2 type transporter;; ABC transporter;; AAA domain, putative AbiEii toxin, Type IV TA system;; ABC-2 family transporter protein
FBgn0038097	CG14384	1584	47.9199	1840	47.7122	2792	57.2945	2954	83.9393	2320	76.0973	1973	61.8027	0.00663757	0.026707	0.524431	normal	Unknow function
FBgn0024989	CG3777	29	0.391762	30	0.40812	43	0.491439	33	0.408724	51	0.777002	39	0.585137	0.198016	0.347567	0.524427	normal	Unknow function
FBgn0038742	Arc42	1874	81.4445	2079	81.7539	1922	60.2231	2381	96.3229	2526	117.812	2135	94.7686	0.00858447	0.0327704	0.524364	normal	Lipid transport and metabolism
FBgn0034215	Mtap	2150	110.197	2281	110.093	2236	87.0218	2496	123.465	2552	145.087	2912	156.379	0.00955019	0.0356133	0.524245	normal	Nucleotide transport and metabolism
FBgn0001145	Gs2	3808	135.748	4810	156.631	3456	89.255	4163	142.668	5301	203.872	5153	182.721	0.0396263	0.105829	0.52412	normal	Amino acid transport and metabolism
FBgn0030668	CG8128	1575	59.4689	2081	70.4853	1552	41.466	1764	62.1353	2346	95.3786	2158	81.4514	0.0380851	0.103017	0.523717	normal	Signal transduction mechanisms
FBgn0001961	Arpc1	1247	44.3235	1603	48.4099	2145	50.0234	2233	69.7603	1722	63.7402	1850	63.9054	0.00156001	0.00863704	0.523198	normal	Cytoskeleton
FBgn0034033	CG8204	117	19.0828	95	15.0632	123	16.0105	154	24.6788	112	18.9208	141	21.8558	0.0665679	0.157097	0.52304	normal	Transcription
FBgn0038984	AdipoR	12792	377.454	16032	451.028	10827	242.775	13758	413.28	18019	588.219	16453	519.778	0.0484374	0.124274	0.522826	normal	Haemolysin-III related
FBgn0031378	CG15362	127	10.3473	155	11.3394	211	12.5423	325	25.0743	127	11.0158	151	12.3687	0.126891	0.251962	0.522371	normal	Scavenger mRNA decapping enzyme C-term binding;; HIT domain
FBgn0003460	so	30	0.561663	41	0.651293	35	0.439462	59	0.973789	51	0.972226	27	0.453079	0.216932	0.370641	0.522262	normal	Transcription
FBgn0051778	CG31778	1761	109.88	1241	72.5161	723	35.0944	1393	77.3458	1547	95.3743	1886	108.409	0.149087	0.282858	0.522048	normal	Kunitz/Bovine pancreatic trypsin inhibitor domain
FBgn0000358	Cp19	2423	300.81	658	68.7735	1757	146.497	5997	660.723	772	100.766	1255	141.49	0.344621	0.512709	0.521653	normal	Chorion protein S19 C-terminal;; Chorion family 2
FBgn0261995	CG42813	1340	97.9382	1420	91.6077	1415	73.3108	1673	109.968	1585	124.58	1716	126.526	0.00556616	0.0233469	0.520777	normal	NUDIX domain
FBgn0032834	CG13965	139	16.3136	100	11.8434	75	7.48501	147	14.8525	147	12.4592	114	11.1908	0.155709	0.291305	0.52053	normal	Unknow function
FBgn0263046	CG43341	39	2.96516	42	2.76092	46	2.43571	40	2.87185	53	4.33371	63	5.05877	0.174228	0.315833	0.520463	normal	Unknow function
FBgn0031490	CG17264	204	4.28473	348	6.55935	276	4.12092	271	5.23619	321	7.20366	391	8.34758	0.0680374	0.159799	0.520393	normal	Unknow function
FBgn0261461	RhoGAP18B	636	10.1359	844	12.151	886	10.4557	839	19.5077	971	21.7888	956	21.2363	0.0075701	0.0296778	0.520143	normal	RhoGAP domain
FBgn0050285	CG30285	109	16.9	115	16.954	70	8.4235	145	22.5576	109	18.5424	119	19.5441	0.136371	0.264985	0.519822	normal	Immune-induced peptides OS=Drosophila melanogaster OX=7227 GN=IMPPP PE=1 SV=3
FBgn0004426	LysC	33	88.3297	951	2325.58	222	473.877	16	44.9414	3043	9686.49	549	1220.58	0.30121	0.465849	0.519593	normal	Unknow function
FBgn0029866	CG3842	507	17.0872	618	17.4257	578	12.9226	849	26.8058	594	21.0853	601	20.6742	0.0150227	0.0504399	0.519569	normal	Secondary metabolites biosynthesis, transport and catabolism
FBgn0027579	mino	7297	130.502	9165	143.9	7723	97.3536	6732	119.766	12493	240.763	9685	174.583	0.0642522	0.153141	0.519127	normal	Lipid transport and metabolism
FBgn0031678	Nepl3	79	2.01067	68	1.60057	187	3.58078	197	5.03277	103	2.88162	98	2.7457	0.17106	0.311414	0.519072	normal	Amino acid transport and metabolism
FBgn0031010	CG8028	114	4.35307	199	6.30205	120	3.02427	63	2.23824	300	12.2466	182	7.14156	0.251499	0.411156	0.517958	normal	Carbohydrate transport and metabolism
FBgn0025574	Pli	650	12.4129	542	10.7741	805	13.7876	824	15.5175	736	14.5446	792	15.7923	0.00869679	0.0330993	0.517748	normal	Signal transduction mechanisms
FBgn0015038	Cyp9b1	229	7.6593	244	7.84678	126	3.32742	178	6.00827	235	8.66913	350	12.7002	0.178865	0.321986	0.517527	normal	Secondary metabolites biosynthesis, transport and catabolism
FBgn0032261	CG6094	279	23.9398	228	19.1478	357	23.551	462	39.5342	287	27.7726	288	24.6427	0.0467452	0.120626	0.517057	normal	Translation, ribosomal structure and biogenesis
FBgn0038319	mRpL9	571	47.1284	518	39.0677	761	45.7765	951	74.2738	494	44.1931	762	63.092	0.042023	0.110861	0.517006	normal	Translation, ribosomal structure and biogenesis
FBgn0015872	Drip	433	19.7163	497	19.5844	430	11.0963	446	19.6624	602	28.4652	583	28.8763	0.0448187	0.116571	0.516961	normal	Carbohydrate transport and metabolism
FBgn0036774	mRpS26	505	42.2658	519	40.1673	822	50.235	973	74.5306	571	50.9751	627	52.9388	0.0276026	0.0809897	0.516947	normal	Unknow function
FBgn0037727	Nepl12	662	16.842	559	12.7277	414	7.5583	495	11.844	775	21.0808	764	20.3346	0.116819	0.23755	0.51638	normal	Amino acid transport and metabolism
FBgn0036805	Chmp1	942	58.1893	905	56.1325	980	46.0722	1298	75.3429	960	69.7325	1121	76.2587	0.0099821	0.0368059	0.516265	normal	Intracellular trafficking, secretion, and vesicular transport
FBgn0038808	Srp14	466	99.3874	363	74.6356	497	83.614	718	155.863	447	107.925	441	96.3319	0.0449092	0.116703	0.516003	normal	Intracellular trafficking, secretion, and vesicular transport
FBgn0001125	Got2	7391	261.169	6431	214.213	8820	234.047	10410	344.752	8684	332.998	7663	270.619	0.0047742	0.0207517	0.515102	normal	Amino acid transport and metabolism
FBgn0004687	Mlc-c	1850	77.0834	2144	92.5956	2780	98.8097	3019	127.907	2432	111.545	2415	106.268	0.000368555	0.00279459	0.514698	normal	Cytoskeleton
FBgn0033813	fsd	265	17.1174	248	14.3885	340	15.9905	429	27.0145	265	18.8038	319	21.388	0.0299142	0.0858676	0.514299	normal	Transmembrane protein 183 OS=Mus musculus OX=10090 GN=Tmem183 PE=2 SV=1
FBgn0026439	Eaat1	1289	28.1606	1825	34.7486	1119	17.4267	1264	27.4101	1957	45.5205	1907	46.1026	0.090234	0.195606	0.51417	normal	Amino acid transport and metabolism
FBgn0033556	CG12343	510	28.3568	472	27.6066	593	27.8016	736	40.9447	468	29.5228	671	39.5247	0.0247283	0.07437	0.514162	normal	SYF2 splicing factor
FBgn0036117	CG6321	308	11.9434	331	12.1923	342	10.4181	407	15.9409	339	14.7261	419	18.5143	0.0170339	0.0556914	0.514148	normal	Amino acid transport and metabolism
FBgn0037108	Alg11	1197	43.8132	1140	41.7251	1292	38.4423	1519	54.8543	1313	52.9735	1467	56.8323	0.00517256	0.0220431	0.514095	normal	Cell wall/membrane/envelope biogenesis
FBgn0052808	CG32808	31	1.90954	57	2.84843	43	1.66803	70	3.79361	41	2.65002	51	3.06846	0.185805	0.331718	0.51407	normal	Amino acid transport and metabolism
FBgn0036170	CG11714	1310	47.1598	1534	47.9475	1595	39.4042	1862	66.2241	1798	72.8192	1555	63.5662	0.00209	0.0108613	0.513886	normal	Unknow function
FBgn0261859	CG42788	979	7.58165	1167	8.2525	987	5.63762	844	8.85416	1550	17.5822	1349	15.2594	0.0782772	0.176687	0.513469	normal	WW domain;; FERM central domain;; PDZ domain;; PDZ domain
FBgn0015011	AhcyL2	114	3.6623	195	5.91043	245	5.68058	124	3.80759	267	9.78638	256	8.96323	0.150783	0.284977	0.513389	normal	Coenzyme transport and metabolism
FBgn0027563	CG9631	768	37.2969	1049	43.2407	714	23.7033	920	40.1304	995	49.9349	1132	54.9118	0.0506945	0.128713	0.513277	normal	Amino acid transport and metabolism
FBgn0035271	CG2021	122	41.1875	119	37.7401	231	59.9263	305	105.144	127	47.6273	138	48.8193	0.147523	0.280492	0.513135	normal	RNA processing and modification
FBgn0034362	CG5323	570	46.1516	482	39.1577	637	41.0836	925	74.1911	503	45.5785	609	51.5564	0.0436762	0.114202	0.513049	normal	Unknow function
FBgn0038519	Prx3	2304	154.475	2271	137.326	2196	107.761	2499	161.471	2674	194.4	2901	199.643	0.0173986	0.0566173	0.513021	normal	Posttranslational modification, protein turnover, chaperones
FBgn0262115	CG17683	922	29.0333	807	24.6646	962	24.0154	1033	34.7748	1008	35.4643	1148	41.7258	0.0139905	0.0477773	0.51263	normal	Nuclear structure
FBgn0286783	Etf-QO	2580	65.1039	4103	95.0479	3198	59.1522	2824	67.1599	4841	131.746	4009	103.818	0.0665917	0.157112	0.512296	normal	Energy production and conversion
FBgn0264991	CG44142	228	133.998	355	185.718	193	84.0919	281	166.53	312	205.825	356	203.615	0.109575	0.226561	0.512078	normal	Unknow function
FBgn0036255	Atg12	118	24.6636	75	15.6868	108	18.1345	163	35.4937	123	29.2002	88	19.3815	0.136379	0.264985	0.511622	normal	Posttranslational modification, protein turnover, chaperones
FBgn0000723	FER	229	4.24779	387	6.06485	338	4.50287	285	5.51953	448	8.72102	386	7.19234	0.0744702	0.170261	0.511382	normal	Signal transduction mechanisms
FBgn0033820	CG4716	52013	3984.2	38671	3172.69	24753	1650.2	44478	3328.34	55088	4559.46	46630	3581.67	0.122824	0.246314	0.511357	normal	Unknow function
FBgn0031117	GstT3	903	67.723	808	57.1707	780	45.2626	1084	78.3702	890	71.1054	1032	75.5613	0.0276507	0.0810502	0.510774	normal	Posttranslational modification, protein turnover, chaperones
FBgn0038840	Grik	33	0.576361	41	0.703372	45	0.624447	52	0.931886	37	0.769049	56	1.08805	0.174135	0.315794	0.510726	normal	Ligand-gated ion channel;; Receptor family ligand binding region;; Ligated ion channel L-glutamate- and glycine-binding site;; Bacterial extracellular solute-binding proteins, family 3;; Periplasmic binding protein
FBgn0037265	spartin	435	12.4	771	19.6058	648	12.8608	691	17.7958	706	20.0884	768	20.4365	0.0310056	0.0882573	0.510674	normal	Unknow function
FBgn0010435	emp	3627	80.7797	4385	97.5684	3467	62.9143	4135	86.1335	4352	105.017	5211	118.5	0.0305308	0.0872421	0.510592	normal	Signal transduction mechanisms
FBgn0035830	CG8209	1337	53.7989	1218	49.136	1457	46.2575	1665	63.6188	1542	66.9646	1527	60.5297	0.00474873	0.0206742	0.510385	normal	Posttranslational modification, protein turnover, chaperones
FBgn0031081	Nep3	42	0.459314	52	0.554632	43	0.446704	37	0.408746	82	1.05734	49	0.591921	0.226283	0.381253	0.510114	normal	Amino acid transport and metabolism
FBgn0265101	Sgt1	668	37.9584	708	40.2563	933	42.6217	1252	70.4975	669	42.3868	812	50.4681	0.0303129	0.0868154	0.509316	normal	Signal transduction mechanisms
FBgn0029093	cathD	10973	548.832	12385	516.864	11249	372.975	13552	606.327	13717	719.238	13682	681.638	0.00777048	0.0303025	0.509036	normal	Posttranslational modification, protein turnover, chaperones
FBgn0039886	CG2003	316	11.8684	412	13.1676	453	11.4959	516	19.0847	386	15.5521	475	19.4188	0.00999146	0.0368164	0.508545	normal	Carbohydrate transport and metabolism
FBgn0035902	CG6683	106	7.02656	56	3.51494	83	4.15837	171	11.0205	65	4.65351	83	5.90846	0.219187	0.373543	0.508176	normal	Alcohol dehydrogenase transcription factor Myb/SANT-like
FBgn0000527	e	15	0.272744	19	0.311483	18	0.233178	19	0.321839	21	0.412089	27	0.503271	0.278811	0.441633	0.508099	normal	Secondary metabolites biosynthesis, transport and catabolism
FBgn0034534	maf-S	723	71.5535	748	77.0336	708	57.2588	965	96.5788	687	75.2313	952	98.7975	0.0277297	0.081228	0.506986	normal	Transcription
FBgn0013746	alien	811	28.0883	755	27.7121	1012	30.1396	1144	40.7185	792	30.3948	1089	41.6054	0.0143582	0.0487814	0.506513	normal	PCI domain
FBgn0028919	CG16865	143	8.40994	124	7.48672	182	8.56593	227	13.8912	156	10.7078	150	9.28752	0.0582442	0.142815	0.506439	normal	Unknow function
FBgn0036742	CG7497	295	10.9612	394	12.5643	294	7.43308	307	10.9103	466	19.0095	399	15.2431	0.0809924	0.180972	0.506362	normal	7 transmembrane receptor (rhodopsin family);; Serpentine type 7TM GPCR chemoreceptor Srx
FBgn0035603	Pfdn4	428	71.9486	286	46.1101	585	74.8654	782	128.582	348	64.7508	434	76.767	0.112223	0.230479	0.506145	normal	Posttranslational modification, protein turnover, chaperones
FBgn0027528	goe	720	12.0283	731	11.0699	794	9.16204	680	10.9962	1113	19.9128	850	14.254	0.0513533	0.129722	0.505789	normal	Amino acid transport and metabolism
FBgn0083968	CG34132	550	98.8181	385	66.3952	604	83.6404	883	162.828	412	82.0229	570	110.661	0.0877114	0.191874	0.505168	normal	Intracellular trafficking, secretion, and vesicular transport
FBgn0035755	CG14830	190	6.21658	322	9.70826	285	6.73886	317	9.54671	299	10.2675	313	10.1795	0.0358688	0.0984033	0.504706	normal	Unknow function
FBgn0035601	Uev1A	2974	132.728	3022	138.01	4071	152.29	4987	229.289	2937	147.065	3868	184.931	0.0136659	0.0467883	0.504672	normal	Posttranslational modification, protein turnover, chaperones
FBgn0031397	CG15385	281	6.14205	355	7.31126	277	4.63372	383	8.18462	380	9.06022	326	7.75011	0.0413424	0.109456	0.504658	normal	Histidine phosphatase superfamily (branch 2)
FBgn0038857	Bdbt	303	18.1802	293	17.1285	404	19.045	548	32.7134	261	17.2347	382	23.9782	0.0656705	0.155483	0.504577	normal	BDBT FKBP like N-terminal
FBgn0031012	CG8051	514	13.1606	651	14.8078	512	9.18818	373	9.91187	923	25.5443	715	19.5264	0.142662	0.273535	0.504485	normal	Carbohydrate transport and metabolism
FBgn0001989	ND-B17	1386	133.424	1840	156.526	1961	135.666	2298	206.837	1798	182.593	1925	170.96	0.0016785	0.00918974	0.504413	normal	Energy production and conversion
FBgn0034579	mRpL54	231	25.3301	191	20.6763	378	32.6291	435	46.4541	268	31.6725	238	26.6192	0.0820347	0.182886	0.50406	normal	Translation, ribosomal structure and biogenesis
FBgn0026741	mRpL18	310	29.3879	248	21.8578	380	26.7516	471	43.9444	312	32.224	327	31.7409	0.0395955	0.105811	0.503997	normal	Translation, ribosomal structure and biogenesis
FBgn0050196	CG30196	24	5.23799	50	9.51978	33	5.18601	56	11.4611	35	8.09806	41	9.20914	0.231513	0.387414	0.503374	normal	LITAF-like zinc ribbon domain
FBgn0262357	CG43055	21	3.38908	703	107.062	233	29.0599	44	7.15117	1726	305.189	381	66.7167	0.339257	0.506685	0.503295	normal	Lectin C-type domain
FBgn0035155	RabX6	146	7.60958	144	6.76731	173	6.53452	204	10.137	188	10.687	155	8.65126	0.0388396	0.104452	0.503059	normal	Intracellular trafficking, secretion, and vesicular transport
FBgn0031713	Coq6	1084	43.9092	1055	37.2266	1246	34.6337	1450	53.6816	1146	49.8251	1371	56.3802	0.00558372	0.0234015	0.503016	normal	FAD binding domain;; Squalene epoxidase
FBgn0030944	CG6617	666	45.3801	830	50.046	919	43.5512	1190	72.7666	739	52.6638	899	60.2235	0.0135803	0.0466109	0.502996	normal	Cytoskeleton
FBgn0039636	Atg14	808	23.2634	890	23.9227	784	16.499	962	25.5034	1108	33.9662	876	25.1732	0.0268373	0.0791369	0.502714	normal	Vacuolar sorting 38 and autophagy-related subunit 14
FBgn0038113	CG11668	27	1.28932	19	0.813167	15	0.509215	31	1.35159	20	1.00647	31	1.47301	0.295445	0.45912	0.502592	normal	Amino acid transport and metabolism
FBgn0031948	CG7149	375	12.4756	442	12.7891	342	8.00839	408	13.7676	511	18.9	467	17.543	0.0568685	0.140482	0.502544	normal	Lipid transport and metabolism
FBgn0039402	Vps2	559	28.4979	731	34.8576	883	33.2954	1005	47.9503	759	42.2782	745	40.5924	0.00500807	0.0215179	0.501422	normal	Intracellular trafficking, secretion, and vesicular transport
FBgn0033429	CG12929	101	21.3899	155	28.9482	155	23.4384	239	47.7265	126	28.1836	127	28.4163	0.107668	0.223507	0.501254	normal	Putative transmembrane family 234
FBgn0031637	mxt	1461	24.9498	1825	30.2345	1806	24.0522	1911	31.3799	1943	36.4562	2058	36.4322	0.00472561	0.0205938	0.50106	normal	KH domain
FBgn0035844	CG13676	5	0.0741749	15	0.214737	40	0.442575	26	0.376852	29	0.408108	19	0.265594	0.337559	0.504489	0.501056	normal	Chitin binding Peritrophin-A domain
FBgn0267457	asRNA:CR45807	26	1.24405	55	2.30968	59	1.99021	41	1.88481	75	3.90277	49	2.50683	0.225447	0.380206	0.50101	normal	Unknow function
FBgn0283666	Rap2l	492	38.1032	358	24.5709	477	26.6798	573	44.1773	442	36.3822	567	46.7914	0.0454616	0.117725	0.500876	normal	Ras family;; Ras of Complex, Roc, domain of DAPkinase;; ADP-ribosylation factor family
FBgn0040398	CG14629	13103	684.262	11085	552.537	7582	302.724	11755	598.764	14705	857.98	12727	670.739	0.0986007	0.209341	0.50066	normal	Unknow function
FBgn0004620	GluRIIA	97	1.61587	154	2.53114	128	1.68012	119	2.02322	169	3.23667	157	2.94769	0.105649	0.220295	0.499963	normal	Receptor family ligand binding region;; Ligand-gated ion channel;; Ligated ion channel L-glutamate- and glycine-binding site;; Bacterial extracellular solute-binding proteins, family 3
FBgn0028894	GMF	165	10.3473	188	11.7728	217	11.0252	268	16.8315	181	12.5188	218	14.689	0.0327414	0.0918903	0.49923	normal	Extracellular structures
FBgn0038739	CG4686	495	42.2492	592	41.1337	813	44.9193	1081	83.3491	513	46.6746	635	55.3957	0.0601838	0.146334	0.498663	normal	Unknow function
FBgn0050392	CG30392	405	23.4476	447	26.4526	574	27.7758	696	39.9067	451	28.4715	512	31.8886	0.0146787	0.0495478	0.498428	normal	Unknow function
FBgn0039642	CG11882	232	13.1117	164	8.40885	284	11.7312	313	17.0501	214	13.3903	275	15.5588	0.066458	0.156921	0.498073	normal	Unknow function
FBgn0016697	Prosalpha5	2995	271.634	3211	243.921	4008	239.851	5336	437.655	2671	258.655	4005	369.859	0.0348037	0.0958968	0.498008	normal	Posttranslational modification, protein turnover, chaperones
FBgn0036811	MED11	219	19.4413	199	17.5071	232	16.3456	313	27.0402	192	18.5592	269	23.3948	0.0587516	0.143741	0.497971	normal	Unknow function
FBgn0039291	CG13663	237	19.4756	198	16.7817	225	15.8507	320	27.1073	213	19.5323	258	22.575	0.0592662	0.144686	0.49779	normal	Unknow function
FBgn0001149	GstD1	5307	410.115	6072	449.317	7752	467.787	10452	757.254	7095	593.786	4912	370.075	0.0416326	0.110093	0.497296	normal	Posttranslational modification, protein turnover, chaperones
FBgn0034986	mRpS17	392	38.9932	405	40.7932	536	43.3299	744	72.5105	403	44.5556	426	41.9135	0.049462	0.126444	0.497197	normal	Translation, ribosomal structure and biogenesis
FBgn0030451	CG15717	1734	85.0143	2082	88.3498	2259	76.3697	2570	124.767	2186	118.547	2265	121.785	0.000692425	0.00456331	0.496838	normal	Unknow function
FBgn0000565	Eip71CD	1942	126.645	1295	77.8291	1553	72.6383	1754	107.043	1938	135.015	2056	139.675	0.0627363	0.150744	0.496831	normal	Posttranslational modification, protein turnover, chaperones
FBgn0052576	CG32576	372	47.4562	315	33.1683	296	25.3352	427	55.239	310	42.2937	453	65.9782	0.0776607	0.175608	0.496725	normal	Inorganic ion transport and metabolism
FBgn0050290	Ppcdc	640	34.9914	605	32.9947	658	29.0687	781	42.9132	696	42.288	759	43.3898	0.0133127	0.0459337	0.496679	normal	Flavoprotein
FBgn0053965	CG33965	102	1.53131	169	4.28842	209	6.05172	145	3.81261	260	10.651	147	1.94363	0.138014	0.267284	0.496608	normal	Lipid transport and metabolism
FBgn0033483	egr	279	6.59683	270	6.75905	254	5.15074	333	8.03275	285	7.61721	338	8.57083	0.0451649	0.117127	0.496132	normal	TNF(Tumour Necrosis Factor) family
FBgn0039719	CG15515	90	20.0704	35	6.69449	30	4.6622	92	19.3666	37	8.96019	87	19.448	0.30864	0.473843	0.496002	normal	Insect cuticle protein
FBgn0031997	PGAP5	167	7.40373	196	7.43167	265	8.12592	331	13.8019	167	7.87903	235	11.1372	0.073614	0.169045	0.495829	normal	Replication, recombination and repair
FBgn0038806	CG5412	396	26.6441	398	23.7332	462	21.6937	696	43.3475	359	25.8543	441	29.9657	0.0553468	0.137575	0.495487	normal	Amino acid transport and metabolism
FBgn0039970	CG17508	6656	386.582	5731	302.276	4189	181.894	6338	374.251	6144	392.011	7754	510.988	0.0881386	0.192596	0.494976	normal	Unknow function
FBgn0040377	Vha36-3	99	5.50504	105	5.67021	89	3.8024	140	7.3592	105	5.99971	108	5.70861	0.104152	0.218149	0.494935	normal	Energy production and conversion
FBgn0000100	RpLP0	59153	2584.49	60418	2544.41	69984	2362.86	79572	3322.93	66350	3169.93	73910	3093.61	0.0012675	0.00735765	0.494739	normal	Translation, ribosomal structure and biogenesis
FBgn0021825	DCTN2-p50	671	26.0857	939	34.8344	1137	33.4703	1199	41.9457	966	39.5489	971	37.0538	0.00426593	0.0190016	0.494538	normal	Cytoskeleton
FBgn0004811	fs(2)ltoPP43	390	14.2862	471	16.9367	595	16.6755	673	22.8649	469	17.8648	536	19.9023	0.00959128	0.0357065	0.493925	normal	Unknow function
FBgn0262108	lncRNA:CR42861	94	18.8123	104	19.073	206	30.6106	268	50.8903	125	26.8568	89	18.0948	0.200013	0.349651	0.493602	normal	Unknow function
FBgn0040503	CG7763	82	6.29635	8	0.565701	7	0.407158	210	15.8504	9	0.689914	4	0.368378	0.368716	0.535962	0.493334	normal	Lectin C-type domain
FBgn0267398	Yeti	888	59.741	743	47.2595	887	46.8291	1175	80.4764	780	55.6312	1026	75.6877	0.0326348	0.0916587	0.49326	normal	Unknow function
FBgn0041181	Tep3	171	1.87481	271	2.72216	239	1.95758	185	1.99237	319	3.81758	287	3.4325	0.109496	0.226452	0.493207	normal	Posttranslational modification, protein turnover, chaperones
FBgn0267975	vib	1434	49.8171	1225	42.6901	1327	40.1258	1693	65.2365	1557	64.0333	1464	58.5635	0.020556	0.0644949	0.492908	normal	Phosphatidylinositol transfer protein
FBgn0034402	CG15084	109	5.66532	101	5.13635	147	5.92285	160	7.87854	112	6.37772	144	7.90918	0.069821	0.16321	0.492379	normal	Unknow function
FBgn0034931	CG2812	49	2.12017	67	2.77864	69	2.26794	66	2.62098	85	3.93051	66	2.78846	0.138793	0.268382	0.491994	normal	WD domain, G-beta repeat;; Anaphase-promoting complex subunit 4 WD40 domain
FBgn0014857	His3.3A	2724	213.002	3092	227.653	3287	190.889	3961	293.742	3467	297.942	3126	247.026	0.00197468	0.0104064	0.491988	normal	Chromatin structure and dynamics
FBgn0031068	Alr	1491	51.9802	1848	58.8035	2424	60.8411	2476	75.8855	1932	70.9868	2150	71.7739	0.0016034	0.00884967	0.491796	normal	Posttranslational modification, protein turnover, chaperones
FBgn0031544	CG17593	1745	52.9926	1786	51.0458	2475	56.7426	2541	73.4943	2145	71.5887	2186	69.7732	0.00084988	0.0053618	0.491616	normal	Unknow function
FBgn0032900	CG14401	540	33.2314	697	36.3278	479	20.2234	782	45.8391	575	37.6521	696	46.1543	0.0595902	0.145311	0.491397	normal	Unknow function
FBgn0034262	swi2	220	5.11261	199	4.03274	159	2.64179	180	4.17859	289	7.32117	232	6.01794	0.136891	0.265805	0.491384	normal	Protein singed wings 2 OS=Drosophila melanogaster OX=7227 GN=swi2 PE=2 SV=1
FBgn0032810	CG13077	527	49.2048	628	52.4006	418	27.9809	612	55.318	587	60.0622	687	68.384	0.0737306	0.169152	0.491354	normal	Eukaryotic cytochrome b561
FBgn0036843	Sfxn2	460	12.2146	380	9.04052	460	8.85757	587	15.3743	393	11.296	558	15.7383	0.0479414	0.123353	0.491099	normal	Tricarboxylate carrier
FBgn0031305	Iris	6420	227.936	6703	213.62	4731	121.931	5251	180.916	9144	353.991	7055	277.204	0.106451	0.221499	0.490997	normal	Baculovirus F protein
FBgn0037307	Tim17a2	8	0.574399	17	1.09172	26	1.32838	20	1.2847	21	1.64803	21	1.80386	0.32359	0.490225	0.49096	normal	Intracellular trafficking, secretion, and vesicular transport
FBgn0031002	CG14196	1532	41.4999	1907	42.7361	1517	26.9205	1819	44.5936	2130	60.7246	1870	51.6126	0.031222	0.0887025	0.490659	normal	Carbohydrate transport and metabolism
FBgn0035916	GAPsec	292	11.2895	304	10.4523	407	11.4021	500	18.8861	297	12.4997	370	15.5082	0.0344926	0.0953063	0.490442	normal	Rab-GTPase-TBC domain
FBgn0023549	Mct1	1107	22.418	1835	31.9579	1786	24.5782	1328	24.2799	2079	43.0445	1991	38.8375	0.0624762	0.150486	0.490363	normal	Carbohydrate transport and metabolism
FBgn0032010	CG8086	120	0.964659	329	3.04946	275	1.73429	208	2.66582	273	2.63172	351	2.60216	0.165921	0.304687	0.489907	normal	Sperm-tail PG-rich repeat;; Potato inhibitor I family
FBgn0036335	mRpL20	408	53.8153	378	45.6814	523	50.5085	720	92.1227	386	55.669	436	60.1766	0.0556147	0.138125	0.489795	normal	Translation, ribosomal structure and biogenesis
FBgn0264607	CaMKII	823	16.9532	769	16.5645	1063	18.3069	1149	27.0254	854	20.9699	1059	26.4079	0.00943926	0.0353036	0.489218	normal	Signal transduction mechanisms
FBgn0050195	CG30195	19	2.91338	10	1.44564	20	2.36	30	4.66775	14	2.41072	20	3.25467	0.323696	0.490301	0.48919	normal	LITAF-like zinc ribbon domain
FBgn0034750	CG3732	246	10.6491	323	13.3606	440	14.0888	538	22.0978	307	14.7953	321	14.627	0.0566315	0.140101	0.488593	normal	Zn-finger in Ran binding protein and others
FBgn0021856	l(2)k14505	452	27.1231	397	23.7152	523	25.721	614	37.8107	517	34.231	465	29.5661	0.0173786	0.0566083	0.488351	normal	Energy production and conversion
FBgn0029925	CG3040	315	15.597	291	14.6656	345	13.929	434	21.4588	349	19.1018	330	16.8365	0.0234676	0.0715327	0.487943	normal	Leucine Rich repeats (2 copies);; Leucine rich repeat;; Leucine Rich repeat;; Leucine Rich Repeat;; Leucine-rich repeat
FBgn0035483	Mul1	204	9.44386	188	8.18883	281	10.4705	290	12.6934	247	12.9861	237	11.3801	0.0267081	0.0788348	0.487682	normal	Posttranslational modification, protein turnover, chaperones
FBgn0032652	CG6870	1271	100.94	5065	381.441	2288	137.932	2261	174.661	2414	219.018	5704	475.872	0.249352	0.408738	0.487609	normal	Energy production and conversion
FBgn0038088	CG10126	251	16.4685	272	17.9344	299	16.0729	322	21.2978	308	22.8208	321	23.3894	0.0169406	0.055468	0.487504	normal	Signal transduction mechanisms
FBgn0032214	CG4968	713	44.8749	626	37.4576	916	44.4665	1118	70.1986	679	47.0293	827	55.5261	0.0293549	0.0846461	0.487285	normal	Unknow function
FBgn0262801	twr	1211	106.567	1567	121.525	1547	94.6186	1857	151.41	1522	143.954	1607	146.006	0.00370264	0.0171206	0.486987	normal	Intracellular trafficking, secretion, and vesicular transport
FBgn0036356	CG10222	170	8.30658	144	6.67894	196	7.80579	274	13.7774	167	9.63647	162	9.19401	0.0849204	0.187527	0.486876	normal	Conserved hypothetical ATP binding protein
FBgn0040729	CG15126	3	3.42851	52	54.9588	38	33.5197	7	8.2746	60	78.9963	63	67.1793	0.3814	0.547133	0.486552	normal	Unknow function
FBgn0031453	Bacc	5164	196.087	4534	183.981	4610	152.275	5823	252.087	4740	222.245	6329	272.553	0.0339382	0.0942398	0.486497	normal	Unknow function
FBgn0003068	per	133	1.44565	175	1.79253	232	1.85004	154	1.47001	247	2.79763	213	2.15153	0.0939151	0.201779	0.486214	normal	Signal transduction mechanisms
FBgn0032016	Mettl14	178	7.1261	147	5.62237	207	6.37793	290	11.5462	169	7.60153	172	7.37874	0.0896165	0.194653	0.486166	normal	Transcription
FBgn0030519	CG11151	2700	201.991	3736	306.987	2841	184.442	4163	322.775	3204	278.822	3527	262.995	0.0266652	0.0787343	0.486127	normal	Lipid transport and metabolism
FBgn0085455	CG34426	101	6.67952	91	5.88619	68	3.63063	40	2.61667	131	9.43894	157	10.8515	0.287077	0.450291	0.485968	normal	Unknow function
FBgn0265968	Tfb5	411	26.8696	413	28.2313	647	35.8244	763	51.5649	430	31.6684	503	33.9989	0.0449999	0.116836	0.485933	normal	Unknow function
FBgn0032987	RpL21	32038	4425.95	30578	3776.19	37071	3714.65	49428	6507.13	30055	4447.42	36946	5325.12	0.0171424	0.0559668	0.485847	normal	Translation, ribosomal structure and biogenesis
FBgn0284255	Arpc4	522	56.9216	683	65.9478	1079	82.4104	1246	124.681	633	74.2733	737	79.6143	0.0714475	0.165875	0.485816	normal	Cytoskeleton
FBgn0035088	CG3776	866	60.0125	860	54.6234	1046	53.2297	1267	84.4455	902	68.12	1041	74.5538	0.00848891	0.0324755	0.485807	normal	m-AAA protease-interacting protein 1, mitochondrial OS=Rattus norvegicus OX=10116 GN=Maip1 PE=2 SV=1
FBgn0003008	or	310	26.4383	299	24.1569	347	22.3779	386	33.0195	303	28.8138	423	39.1848	0.0373514	0.101528	0.485616	normal	Intracellular trafficking, secretion, and vesicular transport
FBgn0003942	RpS27A	44552	4974.53	39517	4793.94	45083	4478.73	56010	6813.94	44057	5774.21	50862	6209.21	0.0115907	0.0413528	0.485506	normal	Translation, ribosomal structure and biogenesis
FBgn0040089	meso18E	286	5.15429	502	9.07814	385	5.44033	395	6.73405	458	8.91679	505	8.60297	0.0711509	0.165403	0.485236	normal	Myb/SANT-like DNA-binding domain
FBgn0035825	CG8111	314	15.9983	411	17.7367	654	22.4441	716	33.1783	403	21.6841	453	23.1074	0.0646257	0.153618	0.484534	normal	Transmembrane protein 43
FBgn0250820	meigo	1083	50.8263	1273	51.9333	1412	46.0452	1607	71.2537	1384	70.0795	1327	65.9412	0.00141021	0.00801287	0.483936	normal	Carbohydrate transport and metabolism
FBgn0031500	CG17221	402	15.6991	472	17.5143	517	15.3444	624	24.4198	586	28.3686	401	17.2081	0.0298294	0.0857075	0.483644	normal	Zinc-binding dehydrogenase;; Zinc-binding dehydrogenase;; Alcohol dehydrogenase GroES-like domain
FBgn0033448	hebe	471	12.3012	892	23.7552	1105	23.275	847	20.7073	969	27.227	939	23.8862	0.0533019	0.133492	0.483479	normal	Unknow function
FBgn0050345	CG30345	210	6.35774	303	7.88079	307	6.49176	282	8.11626	332	10.7474	322	10.5623	0.0373676	0.101541	0.482076	normal	Major Facilitator Superfamily
FBgn0031879	uif	191	0.860084	396	1.58329	501	1.5716	351	1.4196	456	2.19051	410	1.82423	0.099582	0.210879	0.481804	normal	Signal transduction mechanisms
FBgn0010808	Chchd3	1745	116.095	1763	114.145	1871	96.8299	2085	132.052	2035	147.559	2098	140.671	0.00761034	0.029796	0.481718	normal	Transcription
FBgn0025742	mtm	845	26.8713	796	22.1219	1282	29.3561	1285	44.5373	905	33.4359	1133	38.9825	0.0168105	0.0551474	0.48082	normal	Myotubularin-like phosphatase domain;; GRAM domain;; Protein-tyrosine phosphatase
FBgn0041004	CG17715	647	24.1702	571	18.4535	946	25.5856	1126	46.0584	631	27.237	742	33.7315	0.0499259	0.127319	0.480389	normal	Unknow function
FBgn0263025	HSPBAP1	79	3.78927	77	3.3742	118	4.1633	157	7.15513	78	4.07277	88	4.3312	0.152039	0.286572	0.479927	normal	Cupin-like domain;; Cupin superfamily protein
FBgn0038981	CG5346	338	8.69431	635	15.5749	548	10.7101	489	12.0616	673	18.6767	572	14.7111	0.0740382	0.169559	0.479376	normal	2OG-Fe(II) oxygenase superfamily;; non-haem dioxygenase in morphine synthesis N-terminal
FBgn0087011	CG41520	88	2.05825	67	1.40095	60	1.00636	79	1.86495	90	2.16171	93	2.54465	0.183453	0.328312	0.479175	normal	Fibrinogen beta and gamma chains, C-terminal globular domain
FBgn0034753	CG2852	8707	639.731	9345	635.676	14121	764.408	15816	1075.58	9794	780.052	10995	799.94	0.0166023	0.0546534	0.478832	normal	Posttranslational modification, protein turnover, chaperones
FBgn0029853	CG3781	292	21.4013	249	15.844	274	13.7416	410	27.9504	246	19.3601	314	22.7135	0.0748763	0.171013	0.478642	normal	Josephin
FBgn0264078	Flo2	387	7.25775	435	7.86154	437	6.51484	451	8.46561	397	8.42362	608	12.4911	0.057045	0.140849	0.478512	normal	SPFH domain / Band 7 family;; Flotillin
FBgn0085405	CG34376	2227	51.0381	2478	55.7281	1900	33.8648	1943	42.9225	2900	72.1992	2919	68.5038	0.0867472	0.190401	0.478284	normal	BTB/POZ domain;; FLYWCH zinc finger domain
FBgn0038681	Cyp12a4	2629	88.8853	3903	127.536	2835	75.0875	2293	75.9829	5013	187.587	3618	133.104	0.132908	0.260583	0.478263	normal	Secondary metabolites biosynthesis, transport and catabolism
FBgn0035192	CG9194	21	0.375443	47	0.818394	35	0.491886	34	0.603717	52	1.03994	37	0.715654	0.269633	0.43149	0.478086	normal	Inorganic ion transport and metabolism
FBgn0028926	NC2beta	93	8.42487	122	11.1313	154	11.2091	213	18.6599	111	11.1349	106	9.73694	0.134971	0.263172	0.478026	normal	Transcription
FBgn0003900	twi	25	0.651848	53	1.40705	19	0.384604	34	0.808106	45	1.37512	44	1.07547	0.310104	0.475236	0.477767	normal	Transcription
FBgn0036489	CG7011	386	17.1402	383	16.1592	533	18.1356	633	27.8066	447	21.7388	414	19.3873	0.025125	0.0751885	0.477509	normal	Intracellular trafficking, secretion, and vesicular transport
FBgn0032015	Ostgamma	971	53.7928	1112	54.0326	1270	50.0358	1176	63.3465	1338	80.3862	1290	74.1755	0.00736932	0.0290965	0.476413	normal	Posttranslational modification, protein turnover, chaperones
[truncated: 6,865 more rows]

## Sheet: Lipid metabolism-related DEGs
Gene ID	Gene name	RNAi lines	Rescue of arlr mutants
FBgn0010387	Acbp2
FBgn0026718	Agpat2
FBgn0261393	alpha-Est5
FBgn0035032	ATPsynF
FBgn0033830	CG10814	THU THU0420	no
FBgn0038733	CG11407
FBgn0037164	CG11438
FBgn0039629	CG11842
FBgn0039131	CG12268
FBgn0033464	CG1441
FBgn0033446	CG1648
FBgn0050355	CG30355
FBgn0051810	CG31810	THU THU3233	no
FBgn0052407	CG32407
FBgn0040349	CG3699
FBgn0038795	CG4335
FBgn0032160	CG4598
FBgn0027584	CG4757
FBgn0030828	CG5162	THU TH03231.N	yes
FBgn0031327	CG5397
FBgn0025700	CG5885
FBgn0031913	CG5958
FBgn0032615	CG6012
FBgn0037548	CG7900
FBgn0036876	CG9451
FBgn0036877	CG9452
FBgn0031824	CG9547	THU TH02308.N	no
FBgn0039637	Ctl2
FBgn0037090	Est-Q
FBgn0033799	GLaz
FBgn0033949	Had2	THU TH04547.N	no
FBgn0286723	hll
FBgn0025885	Inos
FBgn0283499	InR
FBgn0031821	KFase
FBgn0024740	Lip2
FBgn0032264	Lip4	THU THU0464	no
FBgn0039114	Lsd-1	THU TH04820.N, VDRC 30884	yes
FBgn0002563	Lsp1beta
FBgn0002565	Lsp2
FBgn0262782	Mdh1
FBgn0004797	mdy
FBgn0034240	MESR4
FBgn0262656	myc
FBgn0011361	ND-ACP
FBgn0039800	Npc2g
FBgn0004108	Nrt
FBgn0039302	Nup358
FBgn0267339	p38c
FBgn0005624	Psc
FBgn0030362	regucalcin	THU THU1799, VDRC 105509	yes
FBgn0015808	ScpX	THU TH02233.N, VDRC 106851	no
FBgn0021765	scu	THU TH201500817.S, VDRC 110802	no
FBgn0037912	sea
FBgn0032055	Sgp
FBgn0030300	Sk1
FBgn0260004	Snmp1
FBgn0041780	Ssl2
FBgn0285892	tea
FBgn0040064	yip2	BDSC 36874	yes
