# Supplementary material for: The endoribonuclease Arlr is required to maintain lipid homeostasis by downregulating lipolytic genes during aging
Source: Nat Commun. 2023 Oct 6;14:6254. doi: 10.1038/s41467-023-42042-7 (PMC10558556; doi:10.1038/s41467-023-42042-7)
Supplement: Supplementary file 5 — Supplementary Data 2 [file 41467_2023_42042_MOESM5_ESM.xlsx]

## Sheet: RIP-seq data
Overlap_FBgn	Gene_name	IP1_Input1	IP2_Input2	Peak_number_in_IP1_Input1	Peak_number_in_IP2_Input2
FBgn0033320	CG8586	—	＋	0	1
FBgn0033989	CG7639	＋	＋	1	1
FBgn0033988	pcs	＋	＋	1	1
FBgn0010434	cora	＋	＋	3	1
FBgn0010435	emp	—	＋	0	1
FBgn0061360	CG33672	—	＋	0	1
FBgn0040350	CG3690	—	＋	0	1
FBgn0010431	mtrm	＋	＋	1	1
FBgn0037624	CG8223	＋	＋	1	1
FBgn0037625	CG11768	＋	＋	1	1
FBgn0027560	Tps1	—	＋	0	3
FBgn0027561	CG18659	＋	＋	1	1
FBgn0027567	Ciz1	＋	＋	2	1
FBgn0026562	SPARC	—	＋	0	2
FBgn0051729	CG31729	＋	＋	3	3
FBgn0000173	ben	＋	＋	1	1
FBgn0260866	dnr1	—	＋	0	1
FBgn0000370	crc	—	＋	0	1
FBgn0000377	crn	—	＋	0	1
FBgn0263987	spoon	＋	＋	1	2
FBgn0002930	nec	—	＋	0	2
FBgn0020496	CtBP	＋	＋	1	2
FBgn0033184	mEFTu2	—	＋	0	1
FBgn0030136	RpS28b	＋	＋	1	1
FBgn0033183	CG1620	＋	＋	1	1
FBgn0033246	ACC	＋	＋	3	5
FBgn0027505	Rab3-GAP	—	＋	0	1
FBgn0004419	me31B	—	＋	0	1
FBgn0033188	Drat	＋	＋	1	1
FBgn0032122	CG31883	＋	—	1	0
FBgn0032123	Oatp30B	＋	＋	1	1
FBgn0015790	Rab11	＋	＋	1	1
FBgn0036111	Aps	＋	＋	1	1
FBgn0015795	Rab7	—	＋	0	1
FBgn0051342	CG31342	—	＋	0	1
FBgn0010328	woc	＋	＋	3	2
FBgn0034472	CG8517	—	＋	0	1
FBgn0037756	CG8507	＋	＋	1	1
FBgn0040752	Prosap	＋	＋	1	1
FBgn0027360	Tim10	＋	＋	1	1
FBgn0262160	CG9932	＋	＋	3	3
FBgn0023507	D2hgdh	—	＋	0	2
FBgn0267408	AOX1	＋	＋	2	3
FBgn0038244	CG7987	＋	＋	2	2
FBgn0263231	bel	＋	＋	1	1
FBgn0034140	Lst	—	＋	0	1
FBgn0264695	Mhc	＋	＋	7	7
FBgn0264694	mgr	＋	＋	1	1
FBgn0264693	ens	＋	＋	3	3
FBgn0032699	CG10383	—	＋	0	1
FBgn0036576	CG5151	＋	—	1	0
FBgn0064225	RpL5	＋	＋	1	1
FBgn0266216	asRNA:CR44911	＋	＋	1	1
FBgn0261270	Sps1	＋	＋	1	1
FBgn0003863	alphaTry	—	＋	0	1
FBgn0003862	trx	＋	＋	1	1
FBgn0265413	CG44325	＋	＋	1	1
FBgn0021764	sdk	＋	—	1	0
FBgn0032901	sky	＋	—	3	0
FBgn0053868	His2B:CG33868	＋	＋	1	1
FBgn0005617	msl-1	＋	＋	2	1
FBgn0035904	GstO3	—	＋	0	1
FBgn0035909	ergic53	＋	＋	1	1
FBgn0032586	Tpr2	＋	＋	1	2
FBgn0032587	CG5953	＋	—	1	0
FBgn0035473	mge	＋	＋	1	2
FBgn0266411	sima	＋	＋	3	4
FBgn0053087	LRP1	—	＋	0	2
FBgn0261279	lqfR	＋	—	1	0
FBgn0053082	Rpp21	—	＋	0	1
FBgn0020655	ArfGAP1	—	＋	0	1
FBgn0020653	Trxr-1	＋	＋	1	1
FBgn0261802	CG42748	＋	＋	1	2
FBgn0028467	Ube4A	—	＋	0	1
FBgn0002552	lin	—	＋	0	1
FBgn0035878	CG7182	＋	＋	1	1
FBgn0001285	Jon44E	—	＋	0	1
FBgn0035872	Cpsf6	＋	＋	1	1
FBgn0005278	Sam-S	—	＋	0	1
FBgn0024329	Mekk1	＋	＋	3	4
FBgn0085442	NKAIN	＋	＋	1	1
FBgn0028646	aralar1	—	＋	0	3
FBgn0039358	Idh3g	＋	＋	1	1
FBgn0032479	CG16974	＋	＋	2	3
FBgn0037988	CG14740	—	＋	0	1
FBgn0032474	DnaJ-H	—	＋	0	1
FBgn0085446	CG34417	＋	＋	6	2
FBgn0029990	CG2233	—	＋	0	1
FBgn0035619	Alp10	—	＋	0	1
FBgn0036726	QIL1	＋	＋	1	1
FBgn0035588	Dhrs4	＋	＋	1	1
FBgn0003731	Egfr	—	＋	0	3
FBgn0005642	wdn	—	＋	0	1
FBgn0023458	Rbcn-3A	＋	＋	5	7
FBgn0029133	REG	＋	＋	1	2
FBgn0039099	GILT2	—	＋	0	1
FBgn0260468	CG7950	＋	＋	1	1
FBgn0029688	lva	＋	＋	6	4
FBgn0029134	Prosbeta5	＋	＋	1	1
FBgn0029687	Vap33	＋	＋	2	2
FBgn0260462	CtsF	＋	＋	1	1
FBgn0261238	Alh	＋	＋	1	1
FBgn0042627	FASN2	＋	＋	3	4
FBgn0085384	CG34355	＋	＋	1	3
FBgn0035720	CG10077	＋	＋	1	1
FBgn0038535	alt	＋	＋	3	2
FBgn0035726	CG9953	＋	＋	1	1
FBgn0262579	Sarm	＋	＋	3	3
FBgn0259878	Fs	—	＋	0	1
FBgn0262570	CG43110	—	＋	0	1
FBgn0031771	ND-51	＋	＋	1	1
FBgn0000412	D1	＋	—	1	0
FBgn0000416	Sap-r	＋	＋	1	1
FBgn0039109	CG10365	＋	＋	1	1
FBgn0003464	sol	＋	—	1	0
FBgn0260049	flr	＋	＋	1	1
FBgn0039102	SPE	＋	＋	1	1
FBgn0003462	Sod1	—	＋	0	1
FBgn0053519	Unc-89	＋	—	1	0
FBgn0031374	Wdr62	＋	＋	4	3
FBgn0035121	Tudor-SN	＋	＋	3	3
FBgn0038400	Mic26-27	＋	＋	1	1
FBgn0017545	RpS3A	＋	＋	1	1
FBgn0031117	GstT3	＋	＋	1	1
FBgn0266694	lncRNA:CR45184	＋	＋	1	1
FBgn0266696	Svil	＋	＋	7	8
FBgn0031971	Sirup	＋	＋	1	1
FBgn0031976	CG7367	＋	—	1	0
FBgn0000565	MsrA	—	＋	0	1
FBgn0010825	Gug	＋	＋	3	2
FBgn0266450	Kr-h1	—	＋	0	1
FBgn0034181	CG8963	＋	＋	1	1
FBgn0000562	egl	＋	＋	2	2
FBgn0266459	CG45084	＋	＋	2	3
FBgn0264863	asRNA:CR44054	—	＋	0	1
FBgn0000568	Eip75B	＋	＋	2	2
FBgn0038745	ClpX	＋	＋	2	2
FBgn0030518	CG11134	—	＋	0	1
FBgn0015794	Rab18	—	＋	0	1
FBgn0036969	Spn77Bb	＋	—	1	0
FBgn0037504	CG1142	＋	＋	1	1
FBgn0030735	CG3632	—	＋	0	1
FBgn0030734	ERp44	＋	＋	1	1
FBgn0030733	UQCR-14	＋	＋	1	1
FBgn0034989	CG3356	＋	＋	1	1
FBgn0030731	Mfe2	—	＋	0	2
FBgn0010774	Ref1	＋	＋	1	1
FBgn0010226	GstS1	＋	＋	1	1
FBgn0010225	Gel	—	＋	0	2
FBgn0010222	Nmdmc	＋	＋	3	2
FBgn0026375	RhoGAPp190	＋	—	2	0
FBgn0011640	lark	＋	＋	1	1
FBgn0030060	CG2004	—	＋	0	1
FBgn0026372	RpL23A	＋	＋	2	2
FBgn0015799	Rbf	＋	＋	2	2
FBgn0031590	CG3702	—	＋	0	1
FBgn0027779	VhaSFD	＋	＋	2	2
FBgn0265252	asRNA:CR44266	—	＋	0	1
FBgn0039727	Vps13B	—	＋	0	1
FBgn0030354	Upf1	＋	—	1	0
FBgn0051004	mesh	＋	＋	2	2
FBgn0051007	CG31007	—	＋	0	1
FBgn0051739	AspRS-m	—	＋	0	1
FBgn0036213	RpL10Ab	＋	＋	2	2
FBgn0037611	CG11755	—	＋	0	1
FBgn0037610	CG8043	—	＋	0	1
FBgn0050359	Mal-A5	＋	＋	1	2
FBgn0014141	cher	＋	＋	5	4
FBgn0085197	CG34168	—	＋	0	1
FBgn0037341	CG12746	—	＋	0	1
FBgn0033339	Sec31	＋	—	1	0
FBgn0000183	BicD	＋	＋	1	1
FBgn0000182	BicC	＋	＋	2	3
FBgn0000181	bic	＋	＋	1	1
FBgn0027512	CG10254	＋	＋	4	5
FBgn0284257	Ttd14	＋	＋	2	1
FBgn0284256	bsf	＋	＋	3	2
FBgn0284253	LeuRS	＋	＋	2	2
FBgn0284252	Letm1	＋	＋	2	2
FBgn0261615	CG42704	＋	—	1	0
FBgn0027363	Stam	＋	＋	1	1
FBgn0002873	mud	＋	＋	4	1
FBgn0029893	CG14442	＋	＋	1	1
FBgn0033428	Urod	＋	＋	1	1
FBgn0037215	beta-Man	—	＋	0	2
FBgn0036106	CG6409	＋	—	2	0
FBgn0014857	His3.3A	＋	＋	1	1
FBgn0038499	Brf	＋	＋	1	1
FBgn0010352	Ogdh	＋	＋	1	3
FBgn0044812	TotC	—	＋	0	1
FBgn0037763	CG16904	—	＋	0	1
FBgn0015527	peng	＋	＋	1	1
FBgn0015522	olf186-M	＋	＋	1	1
FBgn0015521	RpS21	＋	＋	1	1
FBgn0085359	CG34330	＋	＋	1	1
FBgn0038252	BigH1	＋	—	1	0
FBgn0085423	GramD1B	＋	＋	1	1
FBgn0085421	Epac	—	＋	0	2
FBgn0037329	POLDIP2	—	＋	0	2
FBgn0005593	RpL7	＋	＋	1	1
FBgn0036368	CG10738	—	＋	0	1
FBgn0036367	CG10116	—	＋	0	1
FBgn0038771	CG4390	—	＋	0	1
FBgn0032061	CG9314	—	＋	0	1
FBgn0004888	Scsalpha1	＋	＋	2	2
FBgn0004889	tws	＋	＋	1	1
FBgn0036563	CG13075	＋	—	1	0
FBgn0033512	CG12902	—	＋	0	1
FBgn0032068	LManV	—	＋	0	1
FBgn0036566	ClC-c	＋	＋	1	2
FBgn0033047	CG7882	—	＋	0	1
FBgn0263316	Mrp4	—	＋	0	1
FBgn0020509	Acp62F	＋	—	1	0
FBgn0020508	Ag5r2	—	＋	0	1
FBgn0003261	Rm62	＋	＋	2	2
FBgn0020503	CLIP-190	＋	＋	1	2
FBgn0001168	h	＋	—	1	0
FBgn0033199	CG17985	＋	＋	1	1
FBgn0004403	RpS14a	＋	＋	1	1
FBgn0033191	CG1598	—	＋	0	1
FBgn0033194	Vps13	＋	＋	1	2
FBgn0035266	Gk2	＋	＋	1	1
FBgn0035911	CG6638	—	＋	0	1
FBgn0024558	Dph5	＋	＋	1	1
FBgn0035915	S-Lap1	＋	＋	1	1
FBgn0039297	CG11852	＋	—	1	0
FBgn0032242	CG5355	—	＋	0	1
FBgn0024556	mEFTu1	＋	＋	1	1
FBgn0024555	flfl	＋	＋	1	1
FBgn0001612	Grip91	—	＋	0	1
FBgn0020647	KrT95D	＋	＋	1	1
FBgn0014455	Ahcy	＋	＋	1	1
FBgn0086558	Ubi-p5E	＋	＋	1	1
FBgn0023510	Rbcn-3B	＋	＋	1	1
FBgn0266848	wap	＋	＋	1	1
FBgn0004174	Mst84Dc	—	＋	0	1
FBgn0023515	Gcna	＋	＋	3	1
FBgn0033608	CG13220	—	＋	0	1
FBgn0261811	pico	＋	＋	3	3
FBgn0262955	Polr2B	＋	＋	1	1
FBgn0011695	EbpIII	＋	＋	1	1
FBgn0001297	kay	＋	＋	1	1
FBgn0028325	Pdha	＋	＋	1	1
FBgn0028327	l(1)G0320	＋	＋	1	1
FBgn0024889	Kap-alpha1	＋	—	2	0
FBgn0032482	Pect	—	＋	0	2
FBgn0032481	CG16972	—	＋	0	1
FBgn0032480	Edem2	—	＋	0	1
FBgn0035600	Cyt-c1	—	＋	0	2
FBgn0035601	Uev1A	＋	＋	1	1
FBgn0034066	EMC7	—	＋	0	2
FBgn0036376	Liprin-beta	—	＋	0	2
FBgn0287668	lncRNA:CR46495	—	＋	0	1
FBgn0026252	msk	＋	＋	2	3
FBgn0053182	Kdm4B	＋	＋	1	2
FBgn0032646	mEFTs	＋	＋	1	1
FBgn0032640	Sgt	—	＋	0	1
FBgn0032643	GCS2beta	＋	—	1	0
FBgn0028523	CG5888	—	＋	0	1
FBgn0025335	Cpes	＋	＋	1	1
FBgn0030018	slpr	＋	—	1	0
FBgn0003721	Tm1	＋	＋	3	1
FBgn0005626	ple	＋	—	3	0
FBgn0265137	Spn42Da	—	＋	0	1
FBgn0003502	Btk29A	＋	＋	1	1
FBgn0003053	peb	＋	＋	1	1
FBgn0052103	SCaMC	＋	＋	1	2
FBgn0035049	Mmp1	＋	＋	2	1
FBgn0035046	ND-19	＋	＋	1	1
FBgn0035047	Pof	—	＋	0	2
FBgn0039302	Nup358	＋	＋	2	2
FBgn0262782	Mdh1	＋	＋	1	1
FBgn0266350	lncRNA:CR44999	＋	＋	2	2
FBgn0030600	hiw	—	＋	0	1
FBgn0027088	GlyRS	＋	—	1	0
FBgn0000406	Cyt-b5-r	—	＋	0	2
FBgn0000404	CycA	＋	＋	3	3
FBgn0000405	CycB	＋	＋	1	1
FBgn0030311	CG11699	—	＋	0	1
FBgn0031298	Atg4a	—	＋	0	1
FBgn0265001	ppk18	—	＋	0	1
FBgn0003475	spir	＋	＋	3	2
FBgn0039114	Lsd-1	—	＋	0	2
FBgn0041709	yellow-g	＋	＋	2	2
FBgn0039110	RanBP3	＋	＋	1	2
FBgn0028331	l(1)G0289	＋	＋	2	2
FBgn0003187	qua	—	＋	0	1
FBgn0031347	nis	—	＋	0	2
FBgn0025595	AkhR	—	＋	0	1
FBgn0053526	PNUTS	＋	＋	1	2
FBgn0053523	CG33523	—	＋	0	1
FBgn0025592	Gk1	—	＋	0	1
FBgn0017558	Pdk	—	＋	0	1
FBgn0010905	Spn	＋	＋	5	4
FBgn0263782	Hmgcr	—	＋	0	1
FBgn0010909	msn	＋	＋	3	3
FBgn0266685	asRNA:CR45175	＋	＋	1	1
FBgn0016977	spen	＋	＋	8	3
FBgn0261552	ps	＋	＋	1	1
FBgn0016978	snRNP-U1-70K	＋	＋	1	1
FBgn0016756	Usp47	＋	＋	6	5
FBgn0034420	CG10737	＋	＋	2	1
FBgn0266445	CG45075	—	＋	0	1
FBgn0266446	CG45076	＋	＋	1	1
FBgn0038738	CG4572	—	＋	0	1
FBgn0265313	CG44286	—	＋	0	2
FBgn0259735	mtgo	＋	＋	3	2
FBgn0036959	CG6951	＋	＋	1	1
FBgn0011670	Mst57Dc	＋	—	1	0
FBgn0016687	Nurf-38	＋	＋	1	1
FBgn0030505	NFAT	—	＋	0	1
FBgn0016685	Nlp	＋	＋	1	1
FBgn0016684	NaPi-T	—	＋	0	1
FBgn0264305	CG43783	—	＋	0	1
FBgn0264307	orb2	—	＋	0	1
FBgn0283471	wupA	＋	＋	1	1
FBgn0010238	Lac	—	＋	0	1
FBgn0031635	tank	—	＋	0	1
FBgn0010235	Klc	＋	＋	1	1
FBgn0031637	mxt	＋	＋	2	2
FBgn0011327	Uch-L5	—	＋	0	1
FBgn0034087	clu	＋	＋	3	3
FBgn0000996	dup	—	＋	0	1
FBgn0011638	La	＋	＋	1	1
FBgn0029903	pod1	＋	＋	2	2
FBgn0015024	CkIalpha	—	＋	0	1
FBgn0265264	CG17097	＋	—	2	0
FBgn0039735	Nph	＋	＋	1	1
FBgn0030432	CG4404	＋	＋	1	1
FBgn0039049	CG6726	—	＋	0	1
FBgn0030343	ATP7	＋	＋	1	3
FBgn0030341	p24-1	＋	＋	1	1
FBgn0036825	RpL26	＋	＋	1	1
FBgn0036824	CG3902	＋	＋	3	2
FBgn0036821	CG3961	＋	—	1	0
FBgn0031126	Cyp6v1	＋	＋	2	1
FBgn0030658	CG7872	＋	＋	1	1
FBgn0014189	Hel25E	＋	＋	2	2
FBgn0037358	elm	＋	＋	1	1
FBgn0037354	CG12171	—	＋	0	1
FBgn0037607	CG8036	＋	＋	1	1
FBgn0014133	bif	＋	＋	2	2
FBgn0037351	RpL13A	＋	＋	2	2
FBgn0051217	modSP	—	＋	0	1
FBgn0033867	Cpr50Ca	—	＋	0	1
FBgn0034885	Eglp4	—	＋	0	1
FBgn0284243	betaTub56D	＋	＋	2	2
FBgn0040602	CG14545	—	＋	0	1
FBgn0027500	spd-2	＋	＋	2	1
FBgn0034883	Eglp2	—	＋	0	1
FBgn0284245	eEF1alpha1	＋	＋	1	1
FBgn0011742	Arp2	＋	＋	2	1
FBgn0284248	Cyt-c-p	＋	＋	1	1
FBgn0019936	RpS20	＋	＋	1	1
FBgn0011745	Arp1	＋	＋	1	1
FBgn0267795	Frl	＋	—	1	0
FBgn0000356	Cp16	—	＋	0	1
FBgn0000357	Cp18	＋	＋	1	1
FBgn0000355	Cp15	＋	＋	1	1
FBgn0000358	Cp19	—	＋	0	1
FBgn0000359	Cp36	＋	＋	1	1
FBgn0266667	Exo70	＋	＋	1	1
FBgn0033853	NADK	—	＋	0	2
FBgn0082960	snoRNA:Psi28S-3405a	＋	—	1	0
FBgn0039425	Ald2	—	＋	0	1
FBgn0035147	Gale	＋	＋	1	1
FBgn0032105	borr	—	＋	0	1
FBgn0014869	Pglym78	＋	＋	1	1
FBgn0037547	CG7910	—	＋	0	2
FBgn0050503	CG30503	—	＋	0	1
FBgn0014861	Mcm2	—	＋	0	1
FBgn0014863	Mlp84B	＋	＋	1	1
FBgn0037770	Art4	＋	＋	1	1
FBgn0027348	bgm	—	＋	0	2
FBgn0267425	asRNA:CR45778	＋	＋	1	1
FBgn0051363	Jupiter	—	＋	0	1
FBgn0033296	Mal-A7	—	＋	0	2
FBgn0001215	Hrb98DE	＋	＋	3	1
FBgn0051694	Ifrd1	＋	＋	1	2
FBgn0037288	CG14661	—	＋	0	1
FBgn0050183	CG30183	—	＋	0	1
FBgn0085346	Rpp14a	＋	＋	1	1
FBgn0013763	Idgf6	—	＋	0	2
FBgn0085434	NaCP60E	—	＋	0	1
FBgn0085436	Not1	＋	＋	1	5
FBgn0005585	Calr	＋	＋	1	2
FBgn0004507	GlyP	＋	＋	2	2
FBgn0004509	Fur1	＋	＋	1	1
FBgn0036398	upSET	＋	＋	6	3
FBgn0032076	Argl	—	＋	0	1
FBgn0032075	Tsp29Fb	—	＋	0	1
FBgn0004872	piwi	＋	—	1	0
FBgn0033079	Fmo-2	—	＋	0	1
FBgn0004876	cdi	＋	＋	1	2
FBgn0004875	enc	＋	＋	1	1
FBgn0036004	Jarid2	＋	＋	5	4
FBgn0261955	kdn	＋	＋	1	2
FBgn0261954	east	＋	＋	5	3
FBgn0020513	Paics	＋	＋	1	2
FBgn0003885	alphaTub84D	＋	＋	1	1
FBgn0003884	alphaTub84B	＋	＋	2	2
FBgn0286898	Tango1	＋	＋	1	2
FBgn0015622	Cnx99A	＋	＋	3	3
FBgn0015623	Cpr	＋	＋	1	3
FBgn0015625	CycB3	＋	＋	1	1
FBgn0263108	BtbVII	＋	＋	3	2
FBgn0265784	CrebB	—	＋	0	1
FBgn0001114	Glt	—	＋	0	1
FBgn0287873	zip	＋	＋	5	4
FBgn0039936	Gyf	＋	＋	2	2
FBgn0030502	tth	＋	＋	1	2
FBgn0017566	ND-75	＋	＋	1	1
FBgn0011576	Cyp4d2	—	＋	0	1
FBgn0264785	Hph	＋	—	1	0
FBgn0001624	dlg1	＋	＋	2	1
FBgn0264607	CaMKII	—	＋	0	1
FBgn0086668	snoRNA:Psi28S-3436a	＋	—	1	0
FBgn0030114	CG17754	＋	＋	2	2
FBgn0014465	Cp7Fb	＋	＋	1	1
FBgn0014464	Cp7Fa	＋	—	1	0
FBgn0014466	Cp7Fc	＋	—	1	0
FBgn0028408	Drep2	—	＋	0	1
FBgn0037643	ScsbetaA	—	＋	0	1
FBgn0053995	CG33995	＋	＋	2	1
FBgn0263232	Nxf3	＋	＋	1	1
FBgn0026597	Axn	＋	＋	1	1
FBgn0264975	Nrg	＋	—	1	0
FBgn0035850	Atg18a	—	＋	0	1
FBgn0004698	Xpc	—	＋	0	1
FBgn0037315	Cerk	＋	＋	1	1
FBgn0035639	kri	—	＋	0	1
FBgn0052576	CG32576	＋	＋	1	1
FBgn0010412	RpS19a	＋	＋	1	1
FBgn0052626	AMPdeam	—	＋	0	1
FBgn0035630	CG10576	＋	＋	4	4
FBgn0002593	RpLP1	＋	＋	1	1
FBgn0002590	RpS5a	＋	＋	2	2
FBgn0001248	Idh	＋	＋	1	1
FBgn0053202	dpr11	＋	—	1	0
FBgn0034840	CG3124	—	＋	0	1
FBgn0024187	syd	—	＋	0	1
FBgn0053208	Mical	＋	＋	4	3
FBgn0083005	snoRNA:Psi28S-1175a	＋	＋	1	1
FBgn0024182	waw	＋	＋	1	1
FBgn0053196	dpy	＋	＋	18	6
FBgn0053191	CG33191	—	＋	0	1
FBgn0000261	Cat	—	＋	0	2
FBgn0053199	CG33199	—	＋	0	1
FBgn0028533	CG7953	—	＋	0	1
FBgn0028534	CG7916	—	＋	0	1
FBgn0028538	Sec71	＋	＋	2	3
FBgn0005632	faf	＋	＋	3	7
FBgn0026428	HDAC6	＋	＋	2	3
FBgn0025641	DAAM	—	＋	0	1
FBgn0003062	Fib	＋	＋	2	2
FBgn0260442	rhea	＋	＋	5	5
FBgn0003067	Pepck1	＋	＋	1	1
FBgn0025454	Cyp6g1	—	＋	0	1
FBgn0025455	CycT	＋	＋	1	1
FBgn0002044	swm	＋	＋	3	3
FBgn0052137	CG32137	＋	—	1	0
FBgn0028491	CG2930	—	＋	0	1
FBgn0083969	CG34133	＋	＋	1	1
FBgn0086450	su(r)	—	＋	0	2
FBgn0026077	Gasp	＋	—	1	0
FBgn0262559	Mdh2	＋	＋	1	2
FBgn0000017	Abl	＋	＋	1	1
FBgn0031285	CG3662	＋	＋	1	1
FBgn0261550	CG42668	＋	＋	1	2
FBgn0261554	CG42672	＋	＋	4	5
FBgn0039120	Nup98-96	＋	＋	3	2
FBgn0025582	eIF3e	＋	＋	1	2
FBgn0038465	Irc	—	＋	0	2
FBgn0286508	Had1	—	＋	0	2
FBgn0035142	Hipk	＋	＋	2	2
FBgn0045770	S-Lap3	—	＋	0	1
FBgn0037942	CG14721	＋	—	1	0
FBgn0011244	Hsp60B	—	＋	0	1
FBgn0026179	siz	—	＋	0	2
FBgn0031914	CG5973	—	＋	0	1
FBgn0034435	fest	—	＋	0	1
FBgn0034432	CG7461	＋	＋	1	1
FBgn0031913	CG5958	＋	＋	1	1
FBgn0017581	Lk6	＋	＋	3	2
FBgn0003310	S	＋	—	1	0
FBgn0259700	CG42354	＋	＋	1	1
FBgn0039635	Pdhb	＋	＋	2	2
FBgn0039637	Ctl2	＋	＋	1	2
FBgn0016694	Pdp1	＋	＋	2	2
FBgn0038197	foxo	—	＋	0	1
FBgn0016696	Pitslre	＋	＋	2	4
FBgn0019982	Gs1l	—	＋	0	1
FBgn0052311	zormin	＋	—	3	0
FBgn0016691	ATPsynO	＋	＋	1	1
FBgn0016693	Past1	＋	＋	1	1
FBgn0261790	SmE	＋	—	1	0
FBgn0261793	Trf2	＋	＋	3	4
FBgn0031759	Kdm5	＋	＋	4	5
FBgn0261797	Dhc64C	＋	＋	6	8
FBgn0015321	Ubc4	—	＋	0	1
FBgn0015320	Ubc2	—	＋	0	1
FBgn0016697	Prosalpha5	＋	＋	1	1
FBgn0263776	CG43693	＋	—	2	0
FBgn0011336	Stt3B	—	＋	0	1
FBgn0051547	NKCC	＋	—	2	0
FBgn0030086	CCT2	＋	＋	2	2
FBgn0000212	brm	—	＋	0	1
FBgn0034723	CG13506	＋	＋	1	1
FBgn0034724	babos	—	＋	0	1
FBgn0001404	egh	＋	＋	1	1
FBgn0029975	spidey	—	＋	0	2
FBgn0038658	CG14292	—	＋	0	1
FBgn0030641	CG6299	＋	＋	1	1
FBgn0029979	mahe	＋	＋	3	2
FBgn0035995	CG3529	＋	＋	1	2
FBgn0004842	RYa-R	＋	＋	1	1
FBgn0051025	Ppi1	—	＋	0	3
FBgn0036837	CG18135	＋	＋	1	1
FBgn0262975	cnc	＋	＋	2	4
FBgn0037360	CG2182	＋	＋	3	3
FBgn0037363	Atg17	＋	＋	1	2
FBgn0050376	CG30376	—	＋	0	1
FBgn0030668	CG8128	＋	＋	1	1
FBgn0052549	Nt5b	—	＋	0	1
FBgn0027532	CG7139	—	＋	0	1
FBgn0034897	Sesn	＋	＋	1	1
FBgn0284235	CG46319	＋	＋	1	2
FBgn0026593	CG5707	—	＋	0	1
FBgn0284231	CG46315	＋	＋	2	3
FBgn0284230	CG46314	—	＋	0	1
FBgn0011754	PhKgamma	—	＋	0	2
FBgn0029709	CHOp24	＋	＋	2	2
FBgn0025864	Crag	＋	＋	3	2
FBgn0025866	CalpB	—	＋	0	1
FBgn0029801	CG15771	＋	＋	1	1
FBgn0016983	smid	＋	＋	2	1
FBgn0016984	sktl	＋	＋	2	2
FBgn0283741	prage	＋	＋	1	1
FBgn0010591	Sply	—	＋	0	1
FBgn0010590	Prosbeta1	—	＋	0	1
FBgn0027554	CG8042	—	＋	0	1
FBgn0033846	mip120	＋	＋	1	1
FBgn0082983	snoRNA:Psi28S-2626	＋	＋	1	1
FBgn0030243	CG2186	＋	—	1	0
FBgn0082987	snoRNA:Psi28S-2444	＋	＋	1	1
FBgn0082986	snoRNA:Psi28S-2562	＋	＋	1	1
FBgn0260970	Ubr3	＋	＋	4	4
FBgn0030089	AP-1gamma	＋	＋	2	3
FBgn0041094	scyl	＋	＋	1	1
FBgn0033448	hebe	＋	＋	1	1
FBgn0000927	fs(1)Ya	＋	＋	1	1
FBgn0051716	Cnot4	—	＋	0	1
FBgn0036165	chrb	＋	＋	1	1
FBgn0033446	CG1648	＋	＋	4	3
FBgn0021906	RFeSP	＋	＋	1	1
FBgn0036162	Fum3	—	＋	0	1
FBgn0015509	Cul1	＋	＋	1	2
FBgn0015776	nrv1	＋	＋	1	1
FBgn0037443	Dmtn	—	＋	0	2
FBgn0037702	CG8176	＋	＋	2	1
FBgn0033286	CG2127	—	＋	0	1
FBgn0267432	kl-3	＋	＋	1	4
FBgn0267430	Pzl	＋	＋	1	1
FBgn0034948	PPP1R15	—	＋	0	2
FBgn0260942	bond	—	＋	0	1
FBgn0051681	CG31681	＋	—	1	0
FBgn0260945	Atg1	＋	＋	2	2
FBgn0260944	Rbp1	＋	＋	1	1
FBgn0038277	RpS5b	＋	＋	1	1
FBgn0038271	UQCR-C1	＋	＋	1	1
FBgn0030328	Amun	＋	＋	3	1
FBgn0033268	Obp44a	—	＋	0	1
FBgn0036769	Tsp74F	＋	—	1	0
FBgn0263863	mRpL45	＋	＋	1	1
FBgn0030329	prtp	＋	＋	1	1
FBgn0036762	CG7430	＋	＋	1	1
FBgn0036760	CG5567	＋	＋	1	1
FBgn0034313	CG5726	＋	—	1	0
FBgn0036764	CG5535	＋	—	3	0
FBgn0036381	CG8745	—	＋	0	2
FBgn0013272	Gp150	＋	＋	1	2
FBgn0004047	Yp3	＋	＋	1	1
FBgn0004045	Yp1	—	＋	0	1
FBgn0036389	ssp2	＋	＋	1	1
FBgn0032005	Snx6	＋	＋	1	2
FBgn0015247	Diap2	＋	＋	1	1
FBgn0033062	Ars2	＋	—	1	0
FBgn0050159	CG30159	＋	＋	1	1
FBgn0030087	CG7766	＋	＋	3	3
FBgn0004867	RpS2	＋	＋	1	1
FBgn0004868	Gdi	＋	＋	2	2
FBgn0036549	CG10516	—	＋	0	1
FBgn0038820	CG4000	—	＋	0	1
FBgn0003891	tud	＋	＋	5	3
FBgn0015614	CanB2	—	＋	0	1
FBgn0037387	CG1213	—	＋	0	1
FBgn0034091	mrj	—	＋	0	1
FBgn0001108	DCTN1-p150	—	＋	0	2
FBgn0001104	Galphai	＋	＋	1	1
FBgn0001105	Gbeta13F	＋	＋	1	1
FBgn0050085	Rif1	—	＋	0	1
FBgn0264790	asRNA:CR44020	＋	＋	1	1
FBgn0019644	ATPsynB	＋	＋	1	2
FBgn0035444	CG12012	—	＋	0	1
FBgn0286867	lncRNA:osk	＋	＋	2	3
FBgn0083167	Neb-cGP	＋	＋	1	1
FBgn0267228	lncRNA:CR45668	＋	—	1	0
FBgn0027291	Idh3a	＋	＋	1	1
FBgn0020626	Osbp	＋	＋	1	2
FBgn0020620	RN-tre	＋	＋	1	2
FBgn0020621	Pkn	＋	＋	4	4
FBgn0020622	Pi3K21B	＋	＋	2	1
FBgn0033665	Zip48C	—	＋	0	1
FBgn0021760	chb	＋	＋	2	2
FBgn0033661	CG13185	＋	—	1	0
FBgn0266316	asRNA:CR44981	＋	—	1	0
FBgn0033663	ERp60	＋	＋	2	2
FBgn0003048	pcx	—	＋	0	2
FBgn0263200	Galt	—	＋	0	2
FBgn0086533	snoRNA:Me18S-C419	—	＋	0	1
FBgn0004687	Mlc-c	＋	＋	1	1
FBgn0032821	CdGAPr	—	＋	0	1
FBgn0032820	fbp	—	＋	0	1
FBgn0032394	Hacd1	—	＋	0	1
FBgn0035849	ERR	—	＋	0	2
FBgn0266889	asRNA:CR45350	＋	＋	1	1
FBgn0052633	CG32633	＋	＋	1	1
FBgn0035625	Blimp-1	—	＋	0	1
FBgn0035620	Alp9	—	＋	0	2
FBgn0001258	Ldh	—	＋	0	1
FBgn0283510	Pal1	—	＋	0	1
FBgn0003517	sta	＋	＋	1	2
FBgn0083013	snoRNA:Psi28S-1060	＋	—	1	0
FBgn0083015	snoRNA:Psi18S-920	＋	＋	1	1
FBgn0263144	bin3	＋	＋	3	3
FBgn0038922	Idh3b	—	＋	0	1
FBgn0023407	B4	＋	＋	1	1
FBgn0033717	CG8839	—	＋	0	2
FBgn0052834	CG32834	＋	—	1	0
FBgn0028509	CenG1A	—	＋	0	3
FBgn0003076	Pgm1	—	＋	0	2
FBgn0003074	Pgi	—	＋	0	3
FBgn0028982	Spt6	＋	＋	1	2
FBgn0038924	CG6028	＋	＋	1	1
FBgn0028987	Spn28F	＋	—	1	0
FBgn0028986	Spn38F	＋	—	1	0
FBgn0250824	CG33655	—	＋	0	1
FBgn0024995	CG2680	—	＋	0	2
FBgn0035713	velo	＋	＋	3	2
FBgn0003274	RpLP2	＋	＋	1	1
FBgn0003277	Polr2A	＋	＋	4	4
FBgn0003279	RpL4	＋	＋	2	2
FBgn0053303	CG33303	＋	—	1	0
FBgn0285991	hpRNA:CR18854	＋	＋	3	2
FBgn0039252	CG11771	—	＋	0	1
FBgn0004650	fs(1)N	＋	＋	4	1
FBgn0262527	nsl1	＋	＋	2	2
FBgn0086442	mib2	＋	＋	1	3
FBgn0086443	AsnRS	＋	＋	1	1
FBgn0003676	CCT1	＋	＋	1	1
FBgn0028343	Ankle2	＋	＋	1	2
FBgn0028342	ATPsyndelta	—	＋	0	1
FBgn0028341	Ptpmeg2	＋	＋	3	3
FBgn0030400	Pits	＋	＋	1	1
FBgn0261016	clos	＋	＋	1	1
FBgn0261015	Pif1A	＋	＋	3	4
FBgn0022069	Nnp-1	＋	＋	1	1
FBgn0261547	Exn	＋	＋	1	1
FBgn0267914	asRNA:CR46195	＋	＋	1	1
FBgn0267912	CanA-14F	＋	＋	1	1
FBgn0039136	CG5902	—	＋	0	1
FBgn0003415	skd	＋	＋	6	4
FBgn0042701	CR12628	—	＋	0	1
FBgn0003410	sina	＋	＋	1	1
FBgn0039800	Npc2g	—	＋	0	1
FBgn0039131	CG12268	—	＋	0	1
FBgn0052016	4E-T	＋	—	1	0
FBgn0260780	wisp	＋	＋	2	2
FBgn0035154	hiro	—	＋	0	2
FBgn0038476	kuk	＋	＋	1	1
FBgn0038473	Ns1	＋	＋	1	1
FBgn0029113	Uba2	＋	—	1	0
FBgn0264490	Eip93F	＋	＋	1	1
FBgn0264493	rdx	＋	＋	2	2
FBgn0038478	cal1	＋	＋	1	1
FBgn0264494	CG17646	—	＋	0	4
FBgn0024846	p38b	—	＋	0	1
FBgn0017577	Mcm5	＋	＋	1	1
FBgn0259938	cwo	＋	＋	1	1
FBgn0087002	apolpp	—	＋	0	1
FBgn0037955	Kyat	＋	＋	1	2
FBgn0259933	Dpm2	—	＋	0	1
FBgn0259937	Nop60B	＋	＋	2	2
FBgn0259935	CG42458	＋	＋	1	1
FBgn0034153	Acp53C14b	＋	—	1	0
FBgn0034152	Acp53C14a	＋	—	1	0
FBgn0034403	CG18190	＋	＋	1	1
FBgn0034405	Jheh2	—	＋	0	1
FBgn0034407	DptB	—	＋	0	1
FBgn0037912	sea	＋	＋	1	2
FBgn0031381	Npc2a	＋	＋	1	1
FBgn0266464	Nsf2	—	＋	0	1
FBgn0037913	fabp	＋	＋	1	2
FBgn0259714	DIP-epsilon	—	＋	0	1
FBgn0259715	CG42369	—	＋	0	1
FBgn0017590	klg	—	＋	0	1
FBgn0028969	deltaCOP	＋	＋	1	1
FBgn0028968	gammaCOP	＋	—	1	0
FBgn0030520	Pdcd4	＋	＋	2	2
FBgn0030521	CtsB	＋	＋	1	1
FBgn0019624	COX5A	＋	＋	1	1
FBgn0030529	Clic	＋	＋	2	1
FBgn0261786	mi	—	＋	0	1
FBgn0031728	Hsp60C	＋	＋	1	1
FBgn0031723	CG7251	—	＋	0	1
FBgn0263459	snoRNA:2R:9445410	＋	—	1	0
FBgn0010217	ATPsynbeta	—	＋	0	1
FBgn0010213	Sod2	＋	＋	1	1
FBgn0030098	CG12057	—	＋	0	1
FBgn0010747	Srp54k	＋	＋	1	1
FBgn0034717	CG5819	—	＋	0	1
FBgn0034716	Oatp58Dc	—	＋	0	1
FBgn0030237	CG15209	＋	＋	1	1
FBgn0034718	wdp	＋	＋	2	2
FBgn0039714	Zip99C	—	＋	0	1
FBgn0039713	RpS8	＋	＋	1	2
FBgn0034390	CG15093	＋	＋	1	1
FBgn0034394	CG15096	—	＋	0	1
FBgn0264078	Flo2	—	＋	0	1
FBgn0030672	CG9281	＋	＋	1	1
FBgn0030670	Pis	—	＋	0	1
FBgn0041712	yellow-d	＋	＋	2	2
FBgn0030674	HUWE1	＋	＋	16	14
FBgn0027529	tapas	＋	＋	1	1
FBgn0040623	Spase12	＋	＋	1	1
FBgn0010100	mAcon1	＋	＋	1	1
FBgn0027525	LTV1	＋	＋	1	1
FBgn0039697	CG7834	＋	＋	1	1
FBgn0034577	cpa	＋	—	1	0
FBgn0027521	CG3679	—	＋	0	1
FBgn0027108	Inx2	＋	＋	1	1
FBgn0284220	Top2	＋	＋	3	3
FBgn0011768	Fdh	＋	＋	1	1
FBgn0023083	fray	＋	＋	1	1
FBgn0034372	Gint3	＋	＋	1	1
FBgn0034371	Ntan1	＋	—	1	0
FBgn0011766	E2f1	＋	＋	1	1
FBgn0284228	CG46312	—	＋	0	2
FBgn0011763	Dp	＋	＋	1	1
FBgn0029819	Usp30	—	＋	0	2
FBgn0261436	DhpD	—	＋	0	2
FBgn0026721	fat-spondin	—	＋	0	1
FBgn0265512	mlt	＋	＋	1	1
FBgn0011297	Alg3	＋	＋	1	1
FBgn0011296	l(2)efl	＋	—	1	0
FBgn0011290	Taf12	—	＋	0	1
FBgn0033875	CG6357	—	＋	0	1
FBgn0039406	RpL34a	＋	＋	1	1
FBgn0033873	CG6337	＋	—	1	0
FBgn0267824	PRAS40	—	＋	0	1
FBgn0065055	snoRNA:Psi28S-2648	＋	＋	1	1
FBgn0082995	snoRNA:Psi28S-1837b	＋	—	1	0
FBgn0033879	Echs1	＋	＋	1	1
FBgn0030703	MSBP	—	＋	0	1
FBgn0065053	snoRNA:Me18S-C1831	＋	＋	1	1
FBgn0036623	Agpat3	—	＋	0	1
FBgn0036622	Agpat4	—	＋	0	2
FBgn0036621	roq	＋	＋	1	2
FBgn0021979	l(2)k09913	＋	＋	1	2
FBgn0061356	Hao	—	＋	0	2
FBgn0263929	jvl	＋	—	2	0
FBgn0038286	CG6966	＋	＋	3	1
FBgn0260959	MCPH1	—	＋	0	1
FBgn0039664	CG2006	＋	＋	1	1
FBgn0083971	CG34135	＋	＋	1	1
FBgn0040398	CG14629	—	＋	0	1
FBgn0038049	Srlp	—	＋	0	1
FBgn0050360	Mal-A6	＋	＋	1	1
FBgn0038043	CG17202	＋	＋	1	1
FBgn0013269	Fkbp39	＋	＋	2	2
FBgn0050410	Rpi	＋	＋	1	1
FBgn0036024	CG18180	—	＋	0	1
FBgn0050412	CG30412	—	＋	0	1
FBgn0033961	ND-B15	—	＋	0	1
FBgn0037001	ND-39	＋	＋	2	2
FBgn0037007	BNIP3	—	＋	0	1
FBgn0037686	RpL34b	＋	＋	1	1
FBgn0015600	toc	＋	＋	2	2
FBgn0039104	CG10252	—	＋	0	1
FBgn0033382	Hydr1	—	＋	0	1
FBgn0030718	ND-20	—	＋	0	1
FBgn0030870	CG6398	＋	＋	1	1
FBgn0001139	gro	＋	＋	1	1
FBgn0005322	nmd	＋	—	1	0
FBgn0035438	PHGPx	＋	＋	1	1
FBgn0035437	Strip	—	＋	0	2
FBgn0035436	CG12016	—	＋	0	1
FBgn0035432	ZnT63C	＋	＋	1	1
FBgn0001316	klar	＋	＋	8	3
FBgn0036449	bmm	—	＋	0	1
FBgn0036448	mop	—	＋	0	1
FBgn0032706	Irk3	—	＋	0	1
FBgn0020618	Rack1	＋	＋	1	2
FBgn0023527	CG3071	＋	—	1	0
FBgn0086055	snoRNA:Me18S-C1096	＋	＋	1	1
FBgn0035498	Fit1	＋	＋	1	1
FBgn0038611	CG14309	＋	—	2	0
FBgn0028429	I-2	—	＋	0	1
FBgn0030241	feo	＋	＋	1	1
FBgn0032216	Usp14	＋	＋	1	2
FBgn0032833	COX4	＋	＋	1	1
FBgn0066084	RpL41	—	＋	0	1
FBgn0053094	Synd	—	＋	0	1
FBgn0287616	asRNA:CR46485	—	＋	0	1
FBgn0038877	CG3308	＋	—	1	0
FBgn0053222	CR33222	＋	＋	2	2
FBgn0053223	CG33223	＋	＋	5	4
FBgn0035542	DOR	＋	＋	2	2
FBgn0286213	RpS12	＋	＋	2	2
FBgn0038865	cDIP	—	＋	0	1
FBgn0041092	tai	—	＋	0	1
FBgn0013733	shot	＋	＋	15	10
FBgn0020765	Acp65Aa	＋	＋	1	1
FBgn0020764	Alas	—	＋	0	1
FBgn0020767	Spred	＋	＋	1	1
FBgn0264679	asRNA:CR43964	＋	＋	1	1
FBgn0020762	Atet	—	＋	0	1
FBgn0264675	lncRNA:CR43960	—	＋	0	4
FBgn0023415	Acp32CD	＋	—	1	0
FBgn0028515	EndoGI	＋	＋	1	1
FBgn0024293	Spn43Ab	—	＋	0	1
FBgn0022942	Cbp80	＋	＋	1	1
FBgn0035947	Srp68	＋	＋	1	1
FBgn0261995	CG42813	—	＋	0	1
FBgn0028990	Spn27A	＋	＋	2	2
FBgn0002069	AspRS	＋	＋	1	1
FBgn0035766	eco	＋	＋	1	1
FBgn0028685	Rpt4	＋	＋	2	2
FBgn0035091	CG3829	—	＋	0	1
FBgn0025678	CaBP1	＋	＋	1	1
FBgn0011710	Septin1	＋	—	1	0
FBgn0037707	RnpS1	＋	＋	1	1
FBgn0037810	sle	＋	＋	1	2
FBgn0039241	CG11089	＋	＋	1	1
FBgn0037819	Phyhd1	＋	＋	1	1
FBgn0086472	RpS25	＋	＋	1	1
FBgn0260223	CG42497	＋	＋	1	1
FBgn0062413	Ctr1A	—	＋	0	1
FBgn0062412	Ctr1B	—	＋	0	1
FBgn0287585	Pss	—	＋	0	1
FBgn0287586	CG46456	＋	＋	1	1
FBgn0260228	CG42502	＋	＋	1	1
FBgn0261574	kug	＋	＋	1	1
FBgn0086601	snoRNA:Psi28S-3327c	＋	＋	1	1
FBgn0029006	Smurf	—	＋	0	1
FBgn0261573	CoRest	＋	＋	2	1
FBgn0003423	slgA	＋	＋	2	1
FBgn0031501	CG17261	—	＋	0	1
FBgn0028688	Rpn7	—	＋	0	1
FBgn0260794	ctrip	＋	＋	2	4
FBgn0260795	NaPi-III	＋	＋	2	1
FBgn0035165	CG13887	—	＋	0	1
FBgn0031111	Obp19c	＋	—	1	0
FBgn0263594	lost	＋	＋	2	2
FBgn0020386	Pdk1	＋	＋	2	3
FBgn0263593	Lpin	＋	＋	3	5
FBgn0053558	mim	＋	＋	1	2
FBgn0263598	Vha68-2	＋	＋	2	2
FBgn0087013	Karybeta3	＋	＋	1	2
FBgn0029176	eEF1gamma	＋	＋	1	1
FBgn0029174	Fkbp59	＋	＋	1	1
FBgn0029172	Fad2	—	＋	0	1
FBgn0002579	RpL36	＋	＋	1	1
FBgn0031392	AIF	＋	＋	1	2
FBgn0034141	CG8311	—	＋	0	1
FBgn0016726	RpL29	＋	＋	1	1
FBgn0034143	CG8303	—	＋	0	1
FBgn0034144	CG5089	—	＋	0	1
FBgn0034145	CG5065	＋	—	3	0
FBgn0000527	e	＋	—	3	0
FBgn0030362	regucalcin	＋	＋	1	1
FBgn0266413	asRNA:CR45053	—	＋	0	1
FBgn0267535	asRNA:CR45875	—	＋	0	1
FBgn0034418	CG15118	—	＋	0	1
FBgn0034419	CG15111	—	＋	0	1
FBgn0003334	Scm	＋	＋	1	2
FBgn0004882	orb	＋	＋	3	3
FBgn0038708	Scsalpha2	—	＋	0	1
FBgn0028978	trbl	＋	＋	1	1
FBgn0019960	Mitofilin	＋	＋	1	2
FBgn0052373	CG32373	＋	＋	2	2
FBgn0263461	snoRNA:CG32479-a	＋	—	1	0
FBgn0019968	Khc-73	＋	＋	6	5
FBgn0263467	snoRNA:nop5-x16-a	＋	＋	1	1
FBgn0022959	yps	＋	＋	1	1
FBgn0000566	Eip55E	＋	＋	1	1
FBgn0031734	CG11147	＋	＋	1	1
FBgn0031736	CG11030	＋	＋	1	1
FBgn0024289	Sodh-1	—	＋	0	2
FBgn0031645	CG3036	—	＋	0	3
FBgn0034709	Swim	＋	—	1	0
FBgn0267161	asRNA:CR45601	—	＋	0	1
FBgn0011606	Klp3A	—	＋	0	1
FBgn0261609	eIF2alpha	＋	＋	1	1
FBgn0029959	Rab39	—	＋	0	1
FBgn0259168	mnb	＋	＋	1	1
FBgn0266521	stai	＋	＋	1	1
FBgn0266525	CG45092	＋	＋	1	2
FBgn0000239	bur	＋	＋	2	3
FBgn0038740	CG4562	＋	＋	1	2
FBgn0039559	NSD	—	＋	0	1
FBgn0038747	RhoGAP92B	＋	＋	1	1
FBgn0250874	ttm50	＋	＋	1	1
FBgn0036857	Aldh7A1	—	＋	0	1
FBgn0041629	Hexo2	＋	＋	1	1
FBgn0027081	ThrRS	＋	＋	1	1
FBgn0027080	TyrRS	＋	＋	2	1
FBgn0030605	ND-B18	＋	＋	1	1
FBgn0030603	CG5541	—	＋	0	1
FBgn0027084	LysRS	＋	＋	1	1
FBgn0027087	HisRS	＋	＋	2	2
FBgn0027086	IleRS	＋	＋	1	1
FBgn0288229	CG3164	—	＋	0	2
FBgn0262081	Csk	＋	＋	2	2
FBgn0023095	caps	—	＋	0	1
FBgn0034368	zda	—	＋	0	1
FBgn0037144	CG7458	＋	—	1	0
FBgn0011770	Gip	—	＋	0	2
FBgn0037146	P5CS	＋	＋	2	5
FBgn0040093	lectin-46Ca	＋	—	2	0
FBgn0040092	lectin-46Cb	＋	＋	1	1
FBgn0040097	lectin-30A	＋	—	1	0
FBgn0025800	Smox	—	＋	0	1
FBgn0265508	asRNA:CR44370	—	＋	0	1
FBgn0033868	S-Lap7	—	＋	0	1
FBgn0266634	asRNA:CR45141	＋	＋	1	1
FBgn0011284	RpS4	＋	＋	2	2
FBgn0270925	CG4836	＋	＋	1	2
FBgn0011288	Snap25	—	＋	0	1
FBgn0002716	mei-W68	＋	＋	1	1
FBgn0029823	Shmt	＋	＋	1	1
FBgn0266638	asRNA:CR45145	＋	＋	2	2
FBgn0082963	snoRNA:Psi28S-3378	＋	＋	1	1
FBgn0039474	CG6283	—	＋	0	1
FBgn0065064	snoRNA:Psi28S-291	＋	＋	1	1
FBgn0039471	CG6295	＋	—	1	0
FBgn0065066	snoRNA:Me28S-A2564	＋	＋	1	1
FBgn0030268	Klp10A	＋	＋	2	3
FBgn0037728	p23	＋	＋	1	1
FBgn0010391	SrpRalpha	＋	—	1	0
FBgn0010397	LamC	＋	＋	1	1
FBgn0035772	Sh3beta	＋	—	1	0
FBgn0033460	Sec24AB	＋	＋	1	2
FBgn0037720	CG8312	—	＋	0	1
FBgn0037723	SpdS	—	＋	0	1
FBgn0021967	ND-PDSW	＋	＋	1	1
FBgn0014075	Uggt	—	＋	0	1
FBgn0033264	Nup50	＋	＋	1	1
FBgn0051313	CG31313	—	＋	0	1
FBgn0065083	sncRNA:765	＋	＋	1	1
FBgn0030286	Gapvd1	＋	＋	3	2
FBgn0034962	MAN1	＋	＋	1	1
FBgn0038294	Mf	＋	—	1	0
FBgn0038295	Gyc88E	＋	—	1	0
FBgn0037439	CG10286	＋	＋	1	1
FBgn0034968	RpL12	＋	＋	1	1
FBgn0023143	Uba1	＋	＋	2	3
FBgn0083962	CG34126	＋	＋	3	1
FBgn0035779	CG8562	—	＋	0	1
FBgn0085395	Shawl	—	＋	0	2
FBgn0283657	Tlk	＋	＋	3	1
FBgn0010488	NAT1	＋	＋	3	3
FBgn0283658	muc	—	＋	0	2
FBgn0036702	Afg3l2	＋	＋	2	3
FBgn0039374	CG17770	—	＋	0	1
FBgn0032029	CG17292	—	＋	0	1
FBgn0013576	mtd	＋	＋	5	8
FBgn0036030	Prps	＋	＋	2	3
FBgn0029769	frma	—	＋	0	1
FBgn0050421	Usp15-31	—	＋	0	1
FBgn0037038	CG11037	＋	—	1	0
FBgn0265998	Doa	＋	＋	2	1
FBgn0020545	kraken	＋	＋	1	1
FBgn0265991	Zasp52	＋	＋	1	1
FBgn0032451	spict	—	＋	0	1
FBgn0033391	CG8026	＋	—	2	0
FBgn0267348	LanB2	＋	＋	1	1
FBgn0030366	Usp7	＋	＋	1	2
FBgn0001124	Got1	＋	＋	1	1
FBgn0001125	Got2	＋	＋	1	1
FBgn0001120	gnu	＋	—	1	0
FBgn0004864	hop	＋	—	1	0
FBgn0001128	Gpdh1	＋	＋	1	2
FBgn0004449	Ten-m	—	＋	0	2
FBgn0001308	Khc	＋	＋	3	3
FBgn0035424	Larp4B	＋	＋	1	1
FBgn0035422	RpL28	＋	＋	1	1
FBgn0067102	GlcT	＋	＋	1	1
FBgn0050042	Cpr49Ab	＋	＋	1	1
FBgn0033482	CG1371	＋	—	1	0
FBgn0034237	eIF3b	＋	＋	1	2
FBgn0250753	kra	＋	＋	2	2
FBgn0035397	PAN3	＋	＋	1	1
FBgn0037137	Nopp140	＋	＋	1	1
FBgn0035390	scramb2	＋	＋	1	1
FBgn0027329	CCT6	＋	＋	1	1
FBgn0250788	beta-Spec	＋	＋	1	2
FBgn0051522	CG31522	＋	—	1	0
FBgn0035886	Jon66Ci	—	＋	0	1
FBgn0053144	CG33144	＋	＋	1	2
FBgn0039872	salt	—	＋	0	2
FBgn0032350	CG6287	＋	＋	1	2
FBgn0263120	Acsl	＋	＋	2	3
FBgn0033733	CG8834	＋	＋	1	1
FBgn0033736	CG13154	—	＋	0	1
FBgn0033737	Nup54	—	＋	0	1
FBgn0033735	Dera	—	＋	0	2
FBgn0033738	DUBAI	—	＋	0	1
FBgn0033739	Dyb	—	＋	0	2
FBgn0028563	sut1	＋	＋	1	1
FBgn0261988	Gprk2	＋	＋	1	1
FBgn0052815	CG32815	＋	＋	2	1
FBgn0035959	CG4911	＋	＋	1	1
FBgn0287825	Vha44	＋	＋	1	1
FBgn0023477	Taldo	＋	＋	1	1
FBgn0261984	Ire1	—	＋	0	1
FBgn0261985	Ptpmeg	＋	＋	2	3
FBgn0024288	Sox100B	＋	—	1	0
FBgn0261987	Pxt	—	＋	0	2
FBgn0032897	CG9336	—	＋	0	1
FBgn0035083	Tina-1	＋	＋	1	1
FBgn0003250	Rh4	＋	＋	1	2
FBgn0035087	CG2765	—	＋	0	1
FBgn0020445	E23	—	＋	0	1
FBgn0035770	pst	＋	＋	1	1
FBgn0035771	Sec63	＋	＋	1	1
FBgn0053493	CG33493	—	＋	0	1
FBgn0025390	Mur2B	＋	—	1	0
FBgn0250785	vari	—	＋	0	1
FBgn0011648	Mad	＋	＋	1	1
FBgn0262508	CG43078	＋	＋	3	2
FBgn0019660	lncRNA:roX2	＋	—	1	0
FBgn0032518	RpL24	＋	＋	1	1
FBgn0029763	Usp16-45	＋	＋	2	3
FBgn0032511	ND-B22	＋	＋	1	1
FBgn0032513	CG6565	—	＋	0	1
FBgn0003656	sws	＋	＋	1	5
FBgn0028360	Cdc7	＋	＋	1	1
FBgn0003654	sw	＋	—	1	0
FBgn0003655	swa	＋	＋	2	1
FBgn0002789	Mp20	＋	＋	1	1
FBgn0002787	Rpn8	＋	＋	2	2
FBgn0002783	mor	＋	＋	1	1
FBgn0002781	mod(mdg4)	＋	＋	1	2
FBgn0002780	mod	＋	＋	1	2
FBgn0039359	RpL27	＋	＋	1	1
FBgn0030838	CG5445	＋	＋	1	2
FBgn0265048	cv-d	—	＋	0	1
FBgn0264270	Sxl	＋	—	1	0
FBgn0264272	mwh	—	＋	0	1
FBgn0260766	CG42564	＋	—	1	0
FBgn0035173	CG13907	＋	＋	1	1
FBgn0038450	CG17560	—	＋	0	1
FBgn0020392	Nmt	＋	＋	1	1
FBgn0035371	AhcyL1	＋	＋	2	1
FBgn0035375	Pgant6	—	＋	0	1
FBgn0000084	AnxB10	＋	＋	1	1
FBgn0037933	Ho	—	＋	0	1
FBgn0262614	pyd	＋	＋	3	2
FBgn0029161	slmo	＋	＋	1	1
FBgn0000536	eas	＋	＋	1	1
FBgn0031417	CG3597	＋	＋	1	1
FBgn0004656	fs(1)h	＋	＋	3	2
FBgn0016081	fry	＋	＋	3	3
FBgn0031418	CG3609	＋	＋	1	1
FBgn0029859	CG15892	—	＋	0	1
FBgn0003321	sbr	＋	＋	2	1
FBgn0039644	rdog	＋	＋	1	4
FBgn0039640	superdeath	＋	＋	1	2
FBgn0265192	Snp	—	＋	0	1
FBgn0265191	Gyg	＋	＋	1	1
FBgn0036992	Hpd	＋	＋	1	1
FBgn0263476	snoRNA:CG32479-b	＋	＋	1	1
FBgn0263472	snoRNA:2R:9445205	＋	—	1	0
FBgn0263470	snoRNA:Tudor-SN-a	＋	＋	1	1
FBgn0031250	Ent1	—	＋	0	1
FBgn0031256	shv	＋	＋	1	1
FBgn0011361	ND-ACP	＋	＋	1	2
FBgn0000228	Bsg25D	＋	＋	1	1
FBgn0264791	asRNA:CR44021	＋	＋	1	1
FBgn0026380	Prosbeta3	—	＋	0	1
FBgn0053111	CG33111	＋	＋	1	3
FBgn0283480	Alp2	—	＋	0	1
FBgn0002862	Mst87F	—	＋	0	1
FBgn0026630	nes	—	＋	0	1
FBgn0259176	bun	＋	＋	3	2
FBgn0038603	PKD	—	＋	0	1
FBgn0031897	CG13784	＋	＋	1	1
FBgn0031896	CG4502	＋	＋	1	1
FBgn0030478	CG1640	＋	＋	2	2
FBgn0039685	Obp99b	＋	—	1	0
FBgn0029512	Aos1	—	＋	0	1
FBgn0261698	SLO2	—	＋	0	1
FBgn0046214	vig2	＋	＋	2	2
FBgn0264294	Cyt-b5	—	＋	0	1
FBgn0267590	asRNA:CR45928	＋	＋	1	1
FBgn0027094	AlaRS	＋	＋	2	2
FBgn0027095	Manf	＋	—	1	0
FBgn0027090	GlnRS	—	＋	0	1
FBgn0061197	salto	＋	＋	1	1
FBgn0026259	eIF5B	＋	＋	1	1
FBgn0011704	RnrS	＋	＋	2	2
FBgn0011703	RnrL	—	＋	0	1
FBgn0051092	LpR2	＋	＋	1	3
FBgn0000318	cl	＋	＋	1	1
FBgn0027657	glob1	—	＋	0	1
FBgn0000640	Fbp2	＋	—	1	0
FBgn0034354	GstE11	＋	＋	1	1
FBgn0026250	eIF1A	—	＋	0	1
FBgn0015282	Rpt2	＋	＋	1	1
FBgn0015283	Rpn10	＋	＋	1	1
FBgn0029831	CG5966	—	＋	0	1
FBgn0029838	CG4666	—	＋	0	1
FBgn0033814	Qsox1	＋	＋	2	2
FBgn0013995	Calx	＋	＋	2	1
FBgn0030276	Dlic	＋	＋	2	2
FBgn0082971	snoRNA:Psi28S-3316b	＋	—	1	0
FBgn0082972	snoRNA:Psi28S-3316a	＋	—	1	0
FBgn0030272	CG15201	＋	—	1	0
FBgn0065073	snoRNA:229	＋	＋	1	1
FBgn0034289	CG10910	＋	—	1	0
FBgn0033236	CG14764	＋	＋	1	1
FBgn0267485	asRNA:CR45835	＋	＋	1	1
FBgn0030278	CG15200	—	＋	0	1
FBgn0010380	AP-1-2beta	＋	＋	2	1
FBgn0030109	CG12121	—	＋	0	1
FBgn0010382	CycE	＋	＋	1	1
FBgn0037344	CG2926	＋	＋	2	2
FBgn0010387	Acbp2	—	＋	0	1
FBgn0051323	CG31323	—	＋	0	1
FBgn0023537	CG17896	＋	＋	1	1
FBgn0051326	CG31326	—	＋	0	1
FBgn0065098	RNaseMRP:RNA	＋	＋	1	1
FBgn0065099	snRNA:7SK	＋	＋	1	1
FBgn0033250	CG14762	—	＋	0	3
FBgn0010019	Cyp4g1	—	＋	0	1
FBgn0010548	Aldh-III	＋	＋	1	2
FBgn0037616	CG8136	—	＋	0	1
FBgn0265457	lncRNA:CR44357	＋	＋	2	2
FBgn0065097	sncRNA:357	＋	＋	1	1
FBgn0051224	CG31224	—	＋	0	1
FBgn0034915	eIF6	＋	—	1	0
FBgn0034914	CG5554	＋	＋	2	2
FBgn0026418	Hsc70Cb	＋	＋	3	2
FBgn0034911	GlyT	＋	—	1	0
FBgn0083956	CG34120	＋	＋	2	2
FBgn0023175	Prosalpha7	＋	＋	1	1
FBgn0023174	Prosbeta2	＋	＋	1	1
FBgn0023177	Pp4-19C	＋	—	1	0
FBgn0021765	scu	＋	＋	1	1
FBgn0266756	btsz	＋	＋	1	2
FBgn0023172	RhoGEF2	＋	＋	4	4
FBgn0283469	Vps4	＋	＋	1	1
FBgn0283468	slmb	＋	＋	1	1
FBgn0033926	Arc1	＋	＋	1	2
FBgn0036738	CG7542	—	＋	0	1
FBgn0283461	Drs	—	＋	0	1
FBgn0010497	dmGlut	—	＋	0	2
FBgn0043903	dome	＋	＋	2	1
FBgn0050438	Ugt50B3	＋	—	1	0
FBgn0052667	ssp7	—	＋	0	1
FBgn0004838	Hrb27C	＋	＋	2	2
FBgn0036512	CG16979	—	＋	0	2
FBgn0036515	AIMP2	—	＋	0	1
FBgn0021825	DCTN2-p50	＋	—	1	0
FBgn0034243	Ns2	＋	＋	1	2
FBgn0041111	lilli	—	＋	0	1
FBgn0037021	Pcif1	—	＋	0	1
FBgn0037027	HIPP1	—	＋	0	1
FBgn0037024	tzn	＋	＋	1	1
FBgn0027279	l(1)G0196	＋	＋	1	3
FBgn0011481	Ssdp	＋	＋	1	1
FBgn0036286	CG10616	—	＋	0	1
FBgn0027079	ValRS	＋	＋	2	2
FBgn0026575	hang	＋	＋	2	2
FBgn0027073	Ugt49B1	—	＋	0	1
FBgn0267803	asRNA:CR46128	—	＋	0	1
FBgn0266064	GlyS	—	＋	0	1
FBgn0014396	tim	＋	＋	2	3
FBgn0014391	sun	—	＋	0	1
FBgn0032729	L2HGDH	—	＋	0	1
FBgn0004169	up	＋	＋	3	3
FBgn0004167	kst	＋	＋	2	2
FBgn0032721	CG10602	—	＋	0	2
FBgn0032726	CG10621	—	＋	0	1
FBgn0032397	Tom70	—	＋	0	1
FBgn0286051	Rexo5	＋	＋	1	2
FBgn0023549	Mct1	＋	＋	1	1
FBgn0266349	asRNA:CR44998	＋	＋	1	1
FBgn0264904	asRNA:CR44095	＋	＋	1	1
FBgn0033101	CG9436	—	＋	0	1
FBgn0263271	CG43397	—	＋	0	1
FBgn0022893	Df31	＋	＋	1	1
FBgn0036194	Dph1	—	＋	0	1
FBgn0040513	kappaB-Ras	—	＋	0	1
FBgn0036191	Sugb	＋	—	1	0
FBgn0086078	snoRNA:Me28S-A774b	＋	＋	1	1
FBgn0250746	Prosbeta7	＋	＋	1	1
FBgn0085450	Snoo	—	＋	0	1
FBgn0053156	CG33156	＋	＋	1	2
FBgn0083040	snoRNA:Psi18S-1854c	＋	＋	1	1
FBgn0013718	nuf	＋	＋	1	1
FBgn0001208	Hn	—	＋	0	2
FBgn0033741	CG8545	＋	＋	1	1
FBgn0033740	dgt5	＋	＋	1	1
FBgn0086676	spin	＋	＋	2	2
FBgn0028577	hfp	＋	＋	1	1
FBgn0086672	snoRNA:Or-aca5	＋	—	1	0
FBgn0086671	snoRNA:Psi28S-2876	＋	＋	1	1
FBgn0032297	CG17124	—	＋	0	1
FBgn0287604	asRNA:CR46473	＋	＋	4	1
FBgn0042134	Capr	＋	＋	3	2
FBgn0052174	Coq4	—	＋	0	1
FBgn0042641	frc	—	＋	0	1
FBgn0042138	Apt1	—	＋	0	1
FBgn0052773	lncRNA:CR32773	＋	＋	3	3
FBgn0035989	Atat	＋	＋	1	1
FBgn0002645	Map205	＋	＋	1	1
FBgn0035983	CG4080	＋	—	1	0
FBgn0024251	bbx	＋	＋	1	1
FBgn0035985	Cpr67B	＋	—	1	0
FBgn0037834	Art1	＋	＋	1	1
FBgn0262519	Mi-2	＋	＋	5	5
FBgn0029715	CG11444	＋	＋	1	1
FBgn0262515	VhaAC45	＋	＋	1	1
FBgn0262512	Vha14-1	—	＋	0	1
FBgn0086706	pix	＋	＋	1	2
FBgn0028371	jbug	＋	＋	6	3
FBgn0086254	Akr1B	＋	＋	1	1
FBgn0086708	stv	＋	＋	1	1
FBgn0265052	St3	＋	—	1	0
FBgn0022702	Cht2	＋	—	1	0
FBgn0262872	milt	＋	＋	3	3
FBgn0265058	asRNA:CR44169	—	＋	0	1
FBgn0264267	asRNA:CR43767	＋	＋	1	1
FBgn0035181	CG9205	＋	＋	1	1
FBgn0003137	Ppn	＋	＋	3	8
FBgn0035186	CG13912	—	＋	0	1
FBgn0003134	Pp1alpha-96A	＋	＋	1	2
FBgn0260779	GatA	—	＋	0	1
FBgn0035189	CG9119	—	＋	0	1
FBgn0052687	CG32687	—	＋	0	2
FBgn0052685	ZAP3	—	＋	0	1
FBgn0024814	Clc	＋	＋	1	1
FBgn0035348	CG16758	—	＋	0	1
FBgn0035346	CG1146	＋	＋	1	1
FBgn0013726	pnut	＋	＋	1	1
FBgn0264815	Pde1c	＋	＋	1	1
FBgn0029152	Mkrn1	＋	＋	1	1
FBgn0029155	Men-b	＋	＋	1	1
FBgn0029157	ssh	＋	＋	2	1
FBgn0029629	eIF3g1	＋	＋	1	1
FBgn0259749	mmy	＋	＋	1	1
FBgn0261353	Ccdc56	—	＋	0	1
FBgn0259745	wech	＋	＋	1	1
FBgn0002719	Men	＋	＋	1	1
FBgn0003356	Jon99Cii	—	＋	0	2
FBgn0039674	CG1907	＋	＋	1	1
FBgn0025724	beta'COP	—	＋	0	1
FBgn0025725	alphaCOP	＋	＋	1	3
FBgn0052423	shep	＋	＋	1	1
FBgn0039678	Obp99a	—	＋	0	1
FBgn0036980	RhoBTB	＋	＋	1	2
FBgn0022382	Pka-R2	—	＋	0	2
FBgn0052425	CG32425	＋	＋	1	1
FBgn0259984	kuz	—	＋	0	1
FBgn0263483	snoRNA:lola-d	＋	—	1	0
FBgn0028953	CG14478	＋	＋	1	1
FBgn0265186	CG44251	＋	＋	1	1
FBgn0028955	CG8788	—	＋	0	2
FBgn0024921	Tnpo	＋	—	1	0
FBgn0052190	NUCB1	＋	＋	2	1
FBgn0064116	anox	＋	＋	1	1
FBgn0064117	SLIRP1	＋	＋	1	1
FBgn0020238	14-3-3epsilon	＋	＋	1	1
FBgn0031711	CG6907	＋	＋	1	1
FBgn0020236	ATPCL	＋	＋	2	2
FBgn0020235	ATPsyngamma	＋	＋	1	1
FBgn0031069	Abcd3	—	＋	0	3
FBgn0030594	fiz	—	＋	0	1
FBgn0030041	CG12116	—	＋	0	1
FBgn0027866	CG9776	＋	—	1	0
FBgn0016675	Lectin-galC1	—	＋	0	1
FBgn0000256	capu	—	＋	0	1
FBgn0031062	CG14230	＋	—	1	0
FBgn0027868	Nup107	＋	—	1	0
FBgn0030049	Trf4-1	＋	＋	3	1
FBgn0000251	cad	＋	—	1	0
FBgn0000250	cact	＋	＋	1	1
FBgn0283494	Ak2	＋	＋	1	1
FBgn0031171	CG1801	—	＋	0	1
FBgn0031883	Caper	＋	＋	1	1
FBgn0283499	InR	—	＋	0	1
FBgn0022097	Vha36-1	＋	＋	1	1
FBgn0036875	CG9449	—	＋	0	1
FBgn0263590	asRNA:CR43615	＋	—	1	0
FBgn0039184	CG6432	—	＋	0	2
FBgn0034162	CG6426	—	＋	0	1
FBgn0034160	CG5550	＋	—	1	0
FBgn0011570	cpb	—	＋	0	1
FBgn0011573	Cdc37	＋	＋	1	1
FBgn0010621	CCT5	＋	＋	1	1
FBgn0034583	CG10527	＋	＋	2	2
FBgn0261625	GLS	＋	＋	2	1
FBgn0267588	asRNA:CR45926	＋	＋	1	1
FBgn0051086	CG31086	—	＋	0	1
FBgn0040070	Trx-2	＋	＋	1	1
FBgn0034614	CG9752	＋	＋	1	1
FBgn0040076	primo-2	—	＋	0	1
FBgn0026718	Agpat2	—	＋	0	1
FBgn0034618	CG9485	—	＋	0	3
FBgn0040078	pont	＋	—	1	0
FBgn0037298	Sccpdh1	＋	＋	1	1
FBgn0265523	Smr	＋	＋	10	7
FBgn0284222	CG46306	—	＋	0	1
FBgn0029840	raptor	＋	＋	4	2
FBgn0038108	CG7518	—	＋	0	1
FBgn0040985	CG6115	—	＋	0	1
FBgn0031952	cdc14	＋	—	1	0
FBgn0033802	CG17724	＋	＋	1	2
FBgn0051151	wge	＋	＋	1	1
FBgn0034474	Obp56g	＋	＋	1	1
FBgn0034290	CG5773	＋	＋	1	1
FBgn0031660	mRpL28	＋	＋	1	1
FBgn0021944	Coprox	—	＋	0	1
FBgn0014018	Rel	＋	＋	3	2
FBgn0020497	emb	＋	＋	1	2
FBgn0004363	porin	＋	＋	1	1
FBgn0033241	CG2915	—	＋	0	1
FBgn0014010	Rab5	＋	＋	1	1
FBgn0014011	Rac2	＋	＋	1	1
FBgn0025680	cry	—	＋	0	1
FBgn0037230	Nepl11	—	＋	0	1
FBgn0015010	Ag5r	—	＋	0	1
FBgn0000117	arm	＋	＋	2	3
FBgn0037580	DppIII	＋	＋	1	1
FBgn0015019	CCT3	＋	＋	1	1
FBgn0004227	nonA	＋	＋	1	1
FBgn0031489	CG17224	＋	＋	1	1
FBgn0264504	asRNA:CR43903	＋	＋	1	1
FBgn0085443	spri	—	＋	0	1
FBgn0026409	Mpcp2	＋	＋	1	3
FBgn0000078	Amy-d	＋	＋	1	2
FBgn0283478	und	＋	＋	2	2
FBgn0038037	Cyp9f2	—	＋	0	1
FBgn0039528	dsd	＋	＋	2	2
FBgn0038032	CG10096	＋	＋	1	2
FBgn0038033	CG10097	＋	＋	1	2
FBgn0050338	CG30338	＋	＋	1	1
FBgn0029941	CG1677	＋	＋	2	2
FBgn0038038	Sccpdh2	—	＋	0	2
FBgn0283477	SF2	＋	＋	1	1
FBgn0036058	CG6707	—	＋	0	1
FBgn0004797	mdy	—	＋	0	1
FBgn0004795	retn	＋	＋	2	1
FBgn0036053	iPLA2-VIA	—	＋	0	1
FBgn0037057	CG10512	—	＋	0	1
FBgn0027280	orion	＋	＋	1	1
FBgn0027287	Gmap	＋	＋	4	1
FBgn0030853	ND-24	＋	＋	1	1
FBgn0036298	nst	＋	＋	1	1
FBgn0040321	GNBP3	＋	＋	1	1
FBgn0000100	RpLP0	＋	＋	1	1
FBgn0034835	CG3092	—	＋	0	1
FBgn0030829	CG12998	＋	—	1	0
FBgn0030828	CG5162	＋	＋	1	1
FBgn0038320	Cyfip	＋	—	2	0
FBgn0038321	CG6218	＋	＋	1	1
FBgn0038326	CG5044	＋	＋	1	1
FBgn0032979	Clamp	—	＋	0	1
FBgn0004171	Mst98Cb	—	＋	0	1
FBgn0035402	Usp5	＋	＋	1	2
FBgn0004177	mts	＋	＋	1	1
FBgn0035400	CG11537	—	＋	0	1
FBgn0004175	Mst84Dd	—	＋	0	1
FBgn0004179	Csp	—	＋	0	1
FBgn0032198	eEF1delta	＋	＋	1	1
FBgn0086068	snoRNA:Or-CD12	＋	＋	1	1
FBgn0086069	snoRNA:Me28S-C3351	＋	＋	1	1
FBgn0004103	Pp1-87B	＋	＋	1	1
FBgn0086061	snoRNA:Or-CD8	＋	＋	1	1
FBgn0086066	snoRNA:Me5.8S-G74	＋	＋	1	1
FBgn0036180	Duba	＋	＋	1	1
FBgn0001078	ftz-f1	＋	—	1	0
FBgn0028494	CG6424	＋	＋	2	3
FBgn0002526	LanA	＋	＋	6	4
FBgn0002525	Lam	＋	＋	1	1
FBgn0286222	Fum1	＋	＋	1	1
FBgn0263106	DnaJ-1	＋	—	1	0
FBgn0083055	snoRNA:Psi18S-1295	＋	＋	1	1
FBgn0013765	cnn	＋	＋	1	1
FBgn0001217	Hsc70-2	—	＋	0	1
FBgn0263102	psq	＋	＋	1	1
FBgn0039858	CycG	＋	＋	1	1
FBgn0039857	RpL6	＋	＋	1	1
FBgn0001218	Hsc70-3	＋	＋	1	1
FBgn0032373	Vha100-5	＋	＋	1	2
FBgn0264605	CG43954	—	＋	0	1
FBgn0028543	NimB2	＋	＋	1	2
FBgn0033757	muskelin	＋	＋	1	1
FBgn0011817	nmo	—	＋	0	1
FBgn0086665	snoRNA:Psi18S-1377a	＋	＋	1	1
FBgn0086667	snoRNA:Psi28S-3342	＋	—	1	0
FBgn0086660	snoRNA:Psi28S-1837a	＋	—	1	0
FBgn0086661	snoRNA:Psi28S-2566	＋	—	1	0
FBgn0010408	RpS9	＋	＋	3	3
FBgn0266284	Ns3	＋	＋	2	1
FBgn0261885	osa	＋	＋	4	3
FBgn0002413	dco	＋	＋	1	1
FBgn0035978	UGP	—	＋	0	3
FBgn0285992	hpRNA:CR46342	—	＋	0	1
FBgn0033518	Prx2540-2	—	＋	0	1
FBgn0025628	CG4199	＋	＋	1	1
FBgn0033692	wash	—	＋	0	2
FBgn0003231	ref(2)P	＋	＋	1	1
FBgn0250911	CG42245	＋	＋	3	3
FBgn0025620	CG13360	＋	＋	1	1
FBgn0035753	RpL18	＋	＋	1	1
FBgn0052767	CG32767	＋	＋	1	1
FBgn0263077	M7BP	＋	＋	2	2
FBgn0002638	Rcc1	＋	＋	1	1
FBgn0039214	puf	＋	＋	1	1
FBgn0039213	atl	—	＋	0	1
FBgn0285950	RpL19	＋	＋	1	1
FBgn0285952	eEF5	＋	＋	1	2
FBgn0032069	LManVI	—	＋	0	1
FBgn0086710	RpL30	＋	＋	1	1
FBgn0083001	snoRNA:Psi28S-1192a	＋	＋	1	1
FBgn0017424	asRNA:CR11538	＋	—	1	0
FBgn0287598	CG46467	＋	＋	1	2
FBgn0033889	CG6701	—	＋	0	1
FBgn0260745	mfas	＋	＋	2	1
FBgn0260747	Chchd2	＋	＋	1	1
FBgn0003124	polo	＋	＋	1	1
FBgn0260743	GC1	＋	＋	1	1
FBgn0035197	CG9130	—	＋	0	2
FBgn0035198	CG9133	—	＋	0	2
FBgn0260748	CG5004	＋	—	1	0
FBgn0052695	CG32695	—	＋	0	1
FBgn0024807	DIP1	＋	＋	1	1
FBgn0035357	MEP-1	＋	＋	3	3
FBgn0086361	alph	＋	＋	1	1
FBgn0035358	CG14949	＋	—	1	0
FBgn0035359	CG1143	＋	＋	1	1
FBgn0032407	Pex19	＋	＋	1	1
FBgn0019830	colt	＋	＋	1	1
FBgn0046696	RNaseP:RNA	＋	＋	1	1
FBgn0250871	pot	＋	—	2	0
FBgn0029148	NHP2	＋	＋	1	1
FBgn0004828	His3.3B	＋	＋	1	1
FBgn0267828	Fatp1	—	＋	0	1
FBgn0266420	Ote	＋	—	1	0
FBgn0261341	verm	＋	＋	1	1
FBgn0261439	SdhA	＋	＋	1	1
FBgn0000319	Chc	＋	＋	2	2
FBgn0259998	CG17571	—	＋	0	1
FBgn0015286	Rala	—	＋	0	1
FBgn0003346	RanGAP	＋	—	1	0
FBgn0039665	CG2310	—	＋	0	1
FBgn0003870	ttk	＋	＋	2	2
FBgn0000317	ck	—	＋	0	1
FBgn0259993	lncRNA:CR42491	＋	＋	2	1
FBgn0019957	ND-42	＋	＋	2	2
FBgn0039668	Trc8	＋	＋	1	3
FBgn0028920	CG8997	—	＋	0	1
FBgn0051549	CG31549	＋	—	1	0
FBgn0265068	asRNA:CR44179	＋	＋	1	1
FBgn0042693	wrd	—	＋	0	1
FBgn0051548	CG31548	＋	＋	1	1
FBgn0261509	haf	—	＋	0	2
FBgn0063485	Lasp	—	＋	0	1
FBgn0022710	Ac13E	—	＋	0	2
FBgn0020224	Cbl	—	＋	0	1
FBgn0034021	CG8180	＋	＋	2	2
FBgn0031505	ND-B14.5B	＋	＋	1	1
FBgn0031057	Ubqn	＋	＋	1	1
FBgn0031051	Ranbp21	＋	＋	3	2
FBgn0039581	Moca-cyp	＋	＋	2	2
FBgn0031871	Fgop2	—	＋	0	1
FBgn0038627	CG7694	＋	＋	1	1
FBgn0260635	Diap1	＋	＋	1	1
FBgn0260634	eIF4G2	＋	＋	1	3
FBgn0031879	uif	＋	＋	1	2
FBgn0004401	Pep	＋	＋	3	3
FBgn0030452	MFS10	＋	＋	1	1
FBgn0030451	CG15717	＋	＋	1	1
FBgn0082975	snoRNA:Psi28S-3305b	＋	—	1	0
FBgn0036888	CG9330	＋	＋	1	1
FBgn0004404	RpS14b	＋	＋	1	1
FBgn0031478	CG8814	—	＋	0	1
FBgn0034117	CG7997	—	＋	0	1
FBgn0039132	AP-1sigma	—	＋	0	1
FBgn0031474	CG2991	—	＋	0	1
FBgn0016119	ATPsynCF6	—	＋	0	1
FBgn0037138	P5CDh1	＋	＋	1	1
FBgn0040660	CG13551	＋	＋	2	2
FBgn0001228	CG4456	＋	＋	1	1
FBgn0037135	CG7414	＋	＋	1	1
FBgn0011722	Tig	—	＋	0	4
FBgn0011725	twin	＋	＋	2	2
FBgn0287720	Pen	—	＋	0	1
FBgn0011726	tsr	＋	＋	1	1
FBgn0000662	fl(2)d	—	＋	0	1
FBgn0040064	yip2	＋	＋	1	1
FBgn0000667	Actn	＋	＋	4	4
FBgn0034331	BomBc2	＋	＋	1	1
FBgn0015268	Nap1	＋	＋	1	1
FBgn0028480	CG17841	＋	＋	1	2
FBgn0034629	Acox57D-d	—	＋	0	1
FBgn0034628	Acox57D-p	—	＋	0	1
FBgn0025839	ND-B14.5A	＋	＋	1	1
FBgn0082958	snoRNA:Psi28S-3405c	＋	—	1	0
FBgn0260399	gwl	＋	＋	2	2
FBgn0031980	RpL36A	＋	＋	1	1
FBgn0029858	mldr	—	＋	0	1
FBgn0082957	snoRNA:Psi28S-3405d	＋	—	1	0
FBgn0040992	CG10570	＋	＋	1	1
FBgn0038826	Syp	＋	＋	1	2
FBgn0046302	CG10650	—	＋	0	1
FBgn0039682	Obp99c	＋	＋	1	1
FBgn0030056	CAH3	＋	＋	1	1
FBgn0001223	Hsp22	＋	＋	1	1
FBgn0051144	asRNA:CR31144	＋	＋	1	1
FBgn0014020	Rho1	—	＋	0	1
FBgn0082976	snoRNA:Psi28S-3305a	＋	—	1	0
FBgn0014026	RpL7A	＋	＋	2	2
FBgn0267487	Ptp61F	＋	＋	1	2
FBgn0014028	SdhB	＋	＋	1	1
FBgn0033235	CG8728	—	＋	0	2
FBgn0040206	krz	—	＋	0	1
FBgn0040207	kat80	—	＋	0	2
FBgn0051635	CG31635	＋	＋	4	1
FBgn0083988	snoRNA:Me28S-C3420a	—	＋	0	1
FBgn0034240	MESR4	＋	＋	1	1
FBgn0000064	Ald1	＋	＋	1	1
FBgn0283680	IP3K2	＋	—	1	0
FBgn0026479	Drp1	＋	＋	1	2
FBgn0039537	Hsdl2	＋	＋	2	2
FBgn0033902	eIF3m	＋	＋	1	1
FBgn0023509	mip130	＋	＋	1	1
FBgn0040349	CG3699	＋	＋	1	1
FBgn0264855	AP-2alpha	＋	＋	1	3
FBgn0264495	gpp	＋	＋	4	2
FBgn0284408	trol	＋	＋	9	8
FBgn0036262	CG6910	—	＋	0	1
FBgn0267390	dop	＋	＋	1	1
FBgn0020370	TppII	＋	＋	2	4
FBgn0040336	Seipin	—	＋	0	1
FBgn0032987	RpL21	＋	＋	1	1
FBgn0034804	CG3831	—	＋	0	1
FBgn0267556	asRNA:CR45896	＋	—	1	0
FBgn0000114	bru1	＋	＋	3	3
FBgn0000116	Argk1	＋	＋	2	2
FBgn0034802	CNBP	＋	＋	1	1
FBgn0036663	CG9674	＋	＋	5	6
FBgn0041605	cpx	—	＋	0	1
FBgn0032748	CG10492	＋	＋	1	1
FBgn0032961	CG1416	＋	＋	1	1
FBgn0046873	Pif2	＋	—	1	0
FBgn0046874	Pif1B	＋	＋	3	4
FBgn0001197	His2Av	＋	＋	1	1
FBgn0266365	lncRNA:CR45013	＋	—	1	0
FBgn0263258	chas	＋	—	1	0
FBgn0264922	Sumo	＋	—	1	0
FBgn0033699	RpS11	＋	＋	1	2
FBgn0023516	Pex5	—	＋	0	1
FBgn0015737	Hmu	＋	＋	2	2
FBgn0043884	mask	＋	＋	13	12
FBgn0013954	Fkbp12	＋	＋	1	1
FBgn0017579	RpL14	＋	＋	2	2
FBgn0003979	Vm26Aa	＋	—	1	0
FBgn0286781	cass	＋	＋	1	1
FBgn0034401	MetRS	＋	—	3	0
FBgn0286783	Etf-QO	—	＋	0	2
FBgn0286785	scb	—	＋	0	1
FBgn0286784	TER94	＋	＋	1	1
FBgn0286786	hoip	＋	＋	1	1
FBgn0001220	Hsc70-5	＋	＋	3	2
FBgn0004611	Plc21C	—	＋	0	1
FBgn0001994	crp	＋	＋	1	1
FBgn0001225	Hsp26	＋	＋	1	1
FBgn0001224	Hsp23	＋	＋	1	1
FBgn0001226	Hsp27	＋	＋	1	1
FBgn0032363	Dlg5	＋	—	1	0
FBgn0013770	Cp1	—	＋	0	1
FBgn0003071	Pfk	＋	＋	1	2
FBgn0039849	CG11334	—	＋	0	1
FBgn0004587	B52	＋	＋	2	1
FBgn0036316	nebu	＋	＋	1	3
FBgn0031021	ND-18	＋	＋	1	1
FBgn0028554	x16	＋	＋	2	2
FBgn0030293	CG1737	＋	＋	2	1
FBgn0022985	qkr58E-2	＋	＋	1	1
FBgn0086659	snoRNA:Psi18S-176	＋	—	1	0
FBgn0005695	gcl	＋	＋	2	2
FBgn0286818	Pdi	＋	＋	2	2
FBgn0286813	SRPK	＋	—	1	0
FBgn0267506	pre-rRNA:CR45846	＋	—	1	0
FBgn0003204	ras	＋	＋	3	3
FBgn0003206	Ras64B	＋	＋	1	1
FBgn0266945	asRNA:CR45396	＋	＋	1	1
FBgn0250906	Pgk	＋	＋	1	1
FBgn0025637	SkpA	＋	＋	1	1
FBgn0025633	spdi	＋	—	1	0
FBgn0024236	foi	—	＋	0	1
FBgn0285948	RpL27A	＋	＋	1	1
FBgn0285949	RpL31	＋	＋	1	1
FBgn0002622	RpS3	＋	＋	1	1
FBgn0263006	SERCA	＋	＋	4	4
FBgn0285947	RpS10b	＋	＋	1	1
FBgn0024238	Fim	＋	＋	1	1
FBgn0026060	Mipp2	＋	＋	4	2
FBgn0029733	CG6927	＋	＋	1	1
FBgn0039207	Cftr	＋	＋	3	3
FBgn0004237	Hrb87F	＋	＋	1	1
FBgn0029737	CG6903	—	＋	0	1
FBgn0039209	REPTOR	＋	＋	2	1
FBgn0026415	Idgf4	＋	＋	2	2
FBgn0261862	whd	—	＋	0	3
FBgn0040069	vanin-like	—	＋	0	1
FBgn0086904	Nacalpha	＋	＋	1	1
FBgn0086906	sls	＋	＋	17	6
FBgn0025525	bab2	＋	—	1	0
FBgn0250837	dUTPase	＋	＋	1	1
FBgn0025638	Roc1a	—	＋	0	1
FBgn0024833	AP-1mu	＋	＋	1	1
FBgn0037051	CG10565	＋	＋	3	2
FBgn0025639	Hmt4-20	＋	＋	2	1
FBgn0263993	CG43736	＋	＋	2	1
FBgn0035328	yellow-g2	＋	＋	1	1
FBgn0003209	raw	—	＋	0	2
FBgn0028737	eEF1beta	＋	＋	1	1
FBgn0028734	Fmr1	＋	＋	2	1
FBgn0086347	Myo31DF	＋	＋	1	1
FBgn0086346	ALiX	＋	＋	1	2
FBgn0044826	Pak3	＋	＋	2	2
FBgn0016070	smg	＋	＋	1	1
FBgn0022160	Gpo1	＋	＋	1	2
FBgn0031108	CG15459	—	＋	0	1
FBgn0016075	vkg	＋	＋	3	4
FBgn0016076	vri	＋	＋	2	1
FBgn0003371	sgg	＋	＋	1	2
FBgn0033160	Dhx15	—	＋	0	1
FBgn0259212	cno	＋	＋	2	1
FBgn0025741	PlexA	—	＋	0	2
FBgn0025743	mbt	＋	＋	2	2
FBgn0019925	Surf4	＋	＋	1	1
FBgn0039054	Cow	—	＋	0	1
FBgn0028936	NimB5	—	＋	0	1
FBgn0039050	CG17110	—	＋	0	1
FBgn0031263	Tspo	＋	＋	1	1
FBgn0031260	Spp	＋	＋	1	1
FBgn0002626	RpL32	＋	＋	1	1
FBgn0044030	mRpS14	＋	＋	1	1
FBgn0063497	GstE3	—	＋	0	1
FBgn0259699	CG42353	＋	＋	1	1
FBgn0046247	CG5938	—	＋	0	1
FBgn0022764	Sin3A	＋	＋	4	4
FBgn0263628	asRNA:CR43637	＋	＋	1	1
FBgn0027844	CAH1	—	＋	0	1
FBgn0000273	Pka-C1	＋	＋	2	1
FBgn0034743	RpS16	＋	＋	1	2
FBgn0027843	CAH2	—	＋	0	1
FBgn0261710	nocte	＋	＋	4	4
FBgn0031030	Tao	＋	＋	2	3
FBgn0261244	inaE	＋	—	1	0
FBgn0261243	Psa	＋	＋	3	3
FBgn0000473	Cyp6a2	—	＋	0	2
FBgn0029994	Ldsdh1	—	＋	0	1
FBgn0029996	UbcE2H	＋	＋	1	1
FBgn0031865	Nha1	＋	＋	1	1
FBgn0026088	CG14818	—	＋	0	1
FBgn0037856	Leash	—	＋	0	1
FBgn0267376	SelR	—	＋	0	1
FBgn0026083	tyf	＋	＋	5	1
FBgn0004397	Vinc	＋	＋	2	2
FBgn0265096	asRNA:CR44201	＋	＋	1	1
FBgn0031190	CG12576	＋	＋	1	1
FBgn0015288	RpL22	＋	＋	3	2
FBgn0001149	GstD1	＋	＋	1	1
FBgn0031461	daw	—	＋	0	1
FBgn0011559	Acp36DE	＋	—	2	0
FBgn0034638	CG10433	—	＋	0	1
FBgn0051538	CG31538	—	＋	0	1
FBgn0030336	CG1578	＋	＋	4	4
FBgn0010602	lwr	＋	＋	1	1
FBgn0027607	CG8230	＋	—	1	0
FBgn0036043	Ae2	—	＋	0	1
FBgn0267761	asRNA:CR46092	＋	—	1	0
FBgn0030481	CG1662	—	＋	0	1
FBgn0027601	pdgy	＋	＋	1	2
FBgn0030482	CG1673	—	＋	0	1
FBgn0034753	CG2852	＋	＋	2	2
FBgn0000615	exu	＋	＋	1	1
FBgn0038129	TBC1D5	—	＋	0	1
FBgn0000611	exd	＋	—	1	0
FBgn0022213	Cse1	—	＋	0	1
FBgn0033826	CG4734	—	＋	0	1
FBgn0033820	CG4716	—	＋	0	1
FBgn0261394	Prosalpha3	＋	＋	1	1
FBgn0082925	snoRNA:Or-aca1	—	＋	0	1
FBgn0261396	Rpn3	＋	＋	1	3
FBgn0031681	Pgant5	＋	＋	1	1
FBgn0015924	crq	—	＋	0	1
FBgn0000639	Fbp1	＋	—	1	0
FBgn0267498	18SrRNA:CR45838	＋	—	1	0
FBgn0050122	CG30122	＋	＋	3	2
FBgn0041630	Hexo1	—	＋	0	1
FBgn0014031	Agxt	—	＋	0	1
FBgn0033224	Nop17l	＋	＋	3	2
FBgn0040230	dbo	—	＋	0	1
FBgn0033226	puml	＋	＋	1	1
FBgn0027932	Akap200	＋	＋	1	2
FBgn0034258	eIF3c	＋	＋	2	2
FBgn0034259	P32	—	＋	0	1
FBgn0030932	Ggt-1	＋	＋	2	2
FBgn0010280	Taf4	＋	＋	2	2
FBgn0000721	for	＋	＋	2	4
FBgn0000052	Pfas	＋	＋	2	2
FBgn0000055	Adh	—	＋	0	2
FBgn0000056	Adhr	—	＋	0	2
FBgn0000299	Col4a1	＋	＋	3	4
FBgn0033912	RpS23	＋	＋	1	1
FBgn0033913	CG8468	—	＋	0	1
FBgn0033915	CG8485	—	＋	0	2
FBgn0283450	Glo1	＋	＋	1	1
FBgn0039543	CROT	—	＋	0	1
FBgn0027596	Kank	＋	＋	1	1
FBgn0027594	drpr	＋	＋	2	3
FBgn0027590	GstE12	—	＋	0	1
FBgn0050463	Pgant9	—	＋	0	2
FBgn0264841	asRNA:CR44049	＋	＋	1	1
FBgn0051992	gw	＋	＋	2	2
FBgn0037070	CG11309	—	＋	0	1
FBgn0037073	Tsr1	＋	—	1	0
FBgn0037074	Tbc1d8-9	＋	＋	1	2
FBgn0263391	hts	＋	＋	2	1
FBgn0030809	Ubr1	＋	＋	2	4
FBgn0036271	Pbgs	—	＋	0	1
FBgn0036272	Sms	＋	＋	2	1
FBgn0043853	scaRNA:MeU5-C46	＋	＋	1	1
FBgn0040309	Jafrac1	＋	＋	1	1
FBgn0267385	PyK	＋	＋	1	1
FBgn0033356	CG8229	—	＋	0	1
FBgn0037671	ATP6AP2	＋	＋	1	1
FBgn0284436	CCT8	＋	＋	1	1
FBgn0266019	rudhira	＋	＋	3	3
FBgn0034816	CG3085	＋	＋	1	2
FBgn0010198	RpS15Aa	＋	＋	1	1
FBgn0267545	asRNA:CR45885	＋	—	1	0
FBgn0004370	Ptp10D	＋	—	1	0
FBgn0004373	fwd	＋	＋	2	2
FBgn0082582	tmod	＋	＋	1	1
FBgn0002962	nos	＋	＋	3	3
FBgn0038149	GILT1	＋	＋	1	1
FBgn0033688	Prp8	＋	＋	3	3
FBgn0004117	Tm2	＋	＋	1	1
FBgn0032775	CG17544	＋	＋	1	2
FBgn0032774	CG17549	—	＋	0	1
FBgn0033686	Hen1	＋	＋	1	2
FBgn0266376	lncRNA:CR45018	＋	—	1	0
FBgn0266377	Pde8	＋	—	1	0
FBgn0001186	Hex-A	＋	＋	1	1
FBgn0032170	CG4658	—	＋	0	1
FBgn0038145	Droj2	＋	＋	2	1
FBgn0033179	p47	＋	＋	1	1
FBgn0027338	Kap-alpha3	—	＋	0	2
FBgn0032889	CG9331	—	＋	0	2
FBgn0087008	e(y)3	＋	＋	8	8
FBgn0032883	Rhau	—	＋	0	1
FBgn0027335	Rip11	＋	＋	1	1
FBgn0027334	l(1)G0004	＋	—	1	0
FBgn0003964	usp	＋	＋	1	1
FBgn0004577	Pxd	＋	—	2	0
FBgn0004574	Rop	＋	＋	1	1
FBgn0003961	Uro	—	＋	0	1
FBgn0001989	ND-B17	—	＋	0	2
FBgn0053109	CG33109	—	＋	0	1
FBgn0038834	RpS30	＋	＋	1	1
FBgn0001234	lncRNA:Hsromega	＋	—	8	0
FBgn0038830	CG17272	＋	＋	1	1
FBgn0001233	Hsp83	＋	＋	1	1
FBgn0001230	Hsp68	＋	＋	1	1
FBgn0004598	Fur2	＋	＋	4	3
FBgn0262473	Tl	＋	＋	3	2
FBgn0039831	CG12054	＋	＋	1	1
FBgn0039830	ATPsynC	＋	＋	1	2
FBgn0033774	CG12374	＋	＋	1	1
FBgn0013987	MAPk-Ak2	＋	＋	1	2
FBgn0011837	Tis11	＋	＋	1	1
FBgn0086134	Prosalpha2	—	＋	0	1
FBgn0030797	CG13004	—	＋	0	1
FBgn0033570	ND-B14	＋	＋	1	1
FBgn0002431	hyd	＋	＋	2	2
FBgn0038787	CG4360	＋	—	1	0
FBgn0265974	ttv	＋	＋	1	1
FBgn0025352	Mtpbeta	＋	＋	1	1
FBgn0005649	Rox8	＋	＋	2	2
FBgn0003744	trc	＋	＋	1	1
FBgn0003748	Treh	＋	＋	1	2
FBgn0024733	RpL10	＋	＋	1	1
FBgn0023169	AMPKalpha	＋	＋	3	3
FBgn0028582	lqf	＋	＋	2	2
FBgn0025681	CG3558	＋	＋	2	2
FBgn0035204	Nt5a	—	＋	0	1
FBgn0287775	18w	—	＋	0	1
FBgn0035207	Herc4	—	＋	0	1
FBgn0002183	dre4	＋	＋	1	1
FBgn0037843	CG4511	＋	—	1	0
FBgn0030551	CG11674	＋	＋	1	1
FBgn0261873	sdt	＋	＋	2	1
FBgn0053926	CG33926	—	＋	0	1
FBgn0267530	asRNA:CR45870	—	＋	0	1
FBgn0052528	parvin	＋	—	1	0
FBgn0004648	svr	＋	＋	1	1
FBgn0001087	g	—	＋	0	1
FBgn0038947	Sar1	—	＋	0	1
FBgn0028833	Cmpk	＋	＋	1	1
FBgn0024352	Stip1	＋	＋	1	1
FBgn0038948	JMJD6	—	＋	0	1
FBgn0265185	CG44250	＋	＋	1	1
FBgn0286778	CG46385	＋	＋	1	1
FBgn0263706	CG43658	＋	＋	3	2
FBgn0039304	CG10425	—	＋	0	1
FBgn0039300	RpS27	＋	＋	1	1
FBgn0032422	atilla	＋	＋	1	1
FBgn0086358	Tab2	＋	＋	1	2
FBgn0036927	Gabat	＋	＋	1	1
FBgn0086355	Tpi	＋	＋	1	1
FBgn0086357	Sec61alpha	＋	＋	1	1
FBgn0029785	RpL35	＋	＋	1	1
FBgn0016041	Tom40	—	＋	0	2
FBgn0003360	sesB	＋	＋	1	1
FBgn0052412	QC	—	＋	0	1
FBgn0259202	CG42306	＋	＋	1	1
FBgn0037939	CG14718	—	＋	0	1
FBgn0287423	Nplp2	—	＋	0	1
FBgn0259209	Mlp60A	＋	—	1	0
FBgn0260439	Pp2A-29B	＋	＋	1	1
FBgn0030890	CG7536	＋	—	1	0
FBgn0029820	CG16721	＋	＋	2	1
FBgn0037248	srl	＋	＋	1	1
FBgn0010877	l(3)05822	＋	＋	1	1
FBgn0029508	Tsp42Ea	＋	＋	1	1
FBgn0027527	Osi6	—	＋	0	1
FBgn0022774	Oat	＋	＋	1	2
FBgn0259685	crb	＋	＋	3	2
FBgn0029504	CHES-1-like	＋	＋	1	1
FBgn0034573	Sou	—	＋	0	3
FBgn0259682	Jabba	＋	＋	1	1
FBgn0031037	CG14207	＋	＋	2	2
FBgn0043783	CG32444	—	＋	0	2
FBgn0262871	lute	＋	＋	1	1
FBgn0034002	CG8079	＋	＋	1	1
FBgn0044323	Cka	＋	—	1	0
FBgn0261703	gce	＋	—	1	0
FBgn0260653	serp	—	＋	0	1
FBgn0030774	sphe	—	＋	0	1
FBgn0031859	CG17377	—	＋	0	1
FBgn0015808	ScpX	＋	＋	1	2
FBgn0287225	bor	＋	＋	1	1
FBgn0015805	HDAC1	＋	＋	1	1
FBgn0029608	CG3091	—	＋	0	1
FBgn0031453	Bacc	＋	＋	1	1
FBgn0034132	S-Lap8	—	＋	0	1
FBgn0031459	HINT1	—	＋	0	1
FBgn0034138	RpS15	＋	＋	1	1
FBgn0030321	CG1703	＋	—	1	0
FBgn0037442	gzl	＋	＋	1	1
FBgn0040827	CG13315	—	＋	0	1
FBgn0027619	eIF3j	＋	＋	1	1
FBgn0034647	pirk	—	＋	0	1
FBgn0265935	coro	＋	＋	2	1
FBgn0027616	Ythdc1	＋	＋	1	1
FBgn0034644	CG10082	＋	＋	1	2
FBgn0027610	Dic1	—	＋	0	1
FBgn0027611	LManII	—	＋	0	2
FBgn0015245	Hsp60A	＋	＋	1	1
FBgn0034488	Hacl	＋	＋	1	2
FBgn0261671	tweek	—	＋	0	3
FBgn0016917	Stat92E	＋	＋	2	2
FBgn0265575	yin	＋	＋	2	2
FBgn0029870	Marf	＋	＋	2	2
FBgn0261383	IntS6	＋	＋	1	1
FBgn0030608	Lsd-2	＋	＋	1	1
FBgn0261381	mtTFB1	—	＋	0	1
FBgn0026181	Rok	＋	＋	3	3
FBgn0011761	dhd	＋	＋	1	1
FBgn0030038	CG1440	＋	＋	1	1
FBgn0030039	CG12123	—	＋	0	1
FBgn0030035	PIG-T	—	＋	0	1
FBgn0030037	Miga	＋	＋	1	1
FBgn0033212	LRR	＋	＋	2	1
FBgn0030141	Gga	—	＋	0	1
FBgn0030582	CG14411	＋	＋	2	1
FBgn0037203	slif	—	＋	0	2
FBgn0010504	kermit	—	＋	0	1
FBgn0010051	Itpr	＋	＋	2	4
FBgn0260936	scny	＋	＋	2	2
FBgn0260934	par-1	＋	＋	6	6
FBgn0260933	rempA	＋	＋	1	1
FBgn0000046	Act87E	＋	—	1	0
FBgn0000047	Act88F	＋	＋	1	1
FBgn0000044	Act57B	＋	＋	2	1
FBgn0000045	Act79B	＋	—	1	0
FBgn0000042	Act5C	＋	＋	1	1
FBgn0000289	cg	＋	＋	1	3
FBgn0266717	Bruce	＋	＋	3	8
FBgn0000283	Cp190	—	＋	0	1
FBgn0034793	asrij	＋	＋	1	1
FBgn0034792	YME1L	＋	＋	2	2
FBgn0283427	FASN1	＋	＋	1	1
FBgn0039561	mfrn	—	＋	0	1
FBgn0037684	Srr	—	＋	0	2
FBgn0027588	GCS2alpha	＋	＋	1	3
FBgn0010612	ATPsynG	—	＋	0	1
FBgn0027585	CG8740	＋	—	1	0
FBgn0027586	CG5867	＋	＋	1	1
FBgn0010611	Hmgs	＋	＋	1	1
FBgn0027580	PCB	＋	＋	3	3
FBgn0027581	CG6191	＋	＋	1	1
FBgn0027582	CG6230	—	＋	0	1
FBgn0051473	CG31473	—	＋	0	1
FBgn0051472	sgll	＋	＋	1	1
FBgn0263832	Rcd5	＋	＋	1	1
FBgn0061200	Nup153	＋	＋	5	3
FBgn0263830	CG40486	＋	＋	1	1
FBgn0041150	hoe1	＋	＋	1	1
FBgn0010470	Fkbp14	＋	＋	1	1
FBgn0030817	CG4991	＋	＋	1	1
FBgn0040319	Gclc	＋	＋	1	1
FBgn0030812	wcy	—	＋	0	1
FBgn0082598	akirin	＋	＋	1	1
FBgn0267534	asRNA:CR45874	＋	＋	2	2
FBgn0034860	CG9812	—	＋	0	1
FBgn0266000	CG44774	—	＋	0	1
FBgn0266005	lncRNA:CR44779	—	＋	0	1
FBgn0038376	Hmt-1	—	＋	0	1
FBgn0038373	CG4546	—	＋	0	1
FBgn0002973	numb	＋	＋	2	3
FBgn0036428	Gbs-70E	—	＋	0	1
FBgn0004907	14-3-3zeta	＋	＋	1	2
FBgn0004903	Rb97D	—	＋	0	1
FBgn0032160	CG4598	—	＋	0	1
FBgn0050015	CG30015	＋	＋	2	2
FBgn0050011	gem	＋	＋	1	2
FBgn0032166	CG4619	—	＋	0	1
FBgn0032167	CG5853	—	＋	0	1
FBgn0015754	Lis-1	＋	＋	3	2
FBgn0266144	asRNA:CR44850	＋	＋	1	1
FBgn0015756	RpL9	＋	＋	2	2
FBgn0250789	alpha-Spec	＋	＋	3	3
FBgn0045073	Stim	＋	＋	1	1
FBgn0039767	CG2218	—	＋	0	2
FBgn0020443	eRF3	＋	＋	2	2
FBgn0250786	Chd1	＋	＋	5	2
FBgn0262126	Sec24CD	—	＋	0	1
FBgn0262125	Sec23	＋	＋	2	2
FBgn0051872	CG31872	＋	—	2	0
FBgn0262582	cic	＋	＋	4	3
FBgn0002868	MtnA	—	＋	0	1
FBgn0025463	Bap60	＋	＋	1	1
FBgn0003189	r	＋	＋	6	3
FBgn0004638	drk	＋	＋	1	1
FBgn0013759	CASK	＋	—	1	0
FBgn0013756	Mtor	＋	＋	1	2
FBgn0004636	Rap1	＋	＋	1	1
FBgn0061359	Mvk	—	＋	0	1
FBgn0053113	Rtnl1	—	＋	0	2
FBgn0032305	CG6700	—	＋	0	1
FBgn0033787	CG13321	＋	＋	2	1
FBgn0036334	CG11267	＋	＋	1	1
FBgn0036337	Adk2	—	＋	0	2
FBgn0011826	Pp2B-14D	＋	＋	2	2
FBgn0032614	CG13284	—	＋	0	1
FBgn0050499	Rpe	—	＋	0	1
FBgn0053095	CG33095	—	＋	0	1
FBgn0033543	Daao1	—	＋	0	1
FBgn0264753	Rgk1	—	＋	0	1
FBgn0262656	Myc	＋	＋	2	2
FBgn0261534	l(2)34Fc	＋	＋	1	1
FBgn0035781	CG8560	—	＋	0	1
FBgn0022768	Pp2C1	＋	＋	1	1
FBgn0086691	UK114	＋	＋	1	1
FBgn0005655	PCNA	＋	＋	1	1
FBgn0033377	Pgm2a	—	＋	0	2
FBgn0035237	CG13917	＋	＋	5	5
FBgn0037874	Tctp	＋	＋	1	1
FBgn0035232	CG12099	＋	＋	1	1
[truncated: 669 more rows]
