# Supplementary material for: The endoribonuclease Arlr is required to maintain lipid homeostasis by downregulating lipolytic genes during aging
Source: Nat Commun. 2023 Oct 6;14:6254. doi: 10.1038/s41467-023-42042-7 (PMC10558556; doi:10.1038/s41467-023-42042-7)
Supplement: Supplementary file 7 — Source Data [file 41467_2023_42042_MOESM7_ESM.xlsx]

## Sheet: Figure 1
Figure 1a
Larvae	Pupae	1 week	2 weeks	3 weeks	4 weeks	5 weeks
1.03495	0.946123	3.37446	3.02449	2.78097	2.84165	2.33605
1.21119	1.44612	4.93645	3.98575	3.04475	3.75839	2.58376
0.427225	1.34655	3.87446	2.68326	2.97364	2.20047	2.97314
1	1.74869	3.84736	3.94639	3.28272	3.37139	3.43323
0.893844	1.30496	3.98741	3.81987	3.34262	3.4499	3.31346
			3.73369	3.47314	3.27186	3.49758
ANOVA summary
F	33.3
P value	<0.001
P value summary	***
Significant diff. among means (P < 0.05)?	Yes
R squared	0.862
ANOVA table	SS	DF	MS	F (DFn, DFd)	P value
Treatment (between columns)	40.4	6	6.733	F (6, 32) = 33.30	P<0.001
Residual (within columns)	6.47	32	0.2022
Total	46.87	38
Tukey's multiple comparisons test	Mean Diff.	95.00% CI of diff.	Below threshold?	Summary	Adjusted P Value
Larvae vs. Pupae	-0.445	-1.339 to 0.4489	No	ns	0.7
Larvae vs. 1 week	-3.091	-3.984 to -2.197	Yes	***	<0.001
Larvae vs. 2 weeks	-2.619	-3.475 to -1.763	Yes	***	<0.001
Larvae vs. 3 weeks	-2.236	-3.092 to -1.380	Yes	***	<0.001
Larvae vs. 4 weeks	-2.236	-3.091 to -1.380	Yes	***	<0.001
Larvae vs. 5 weeks	-2.109	-2.965 to -1.254	Yes	***	<0.001
Pupae vs. 1 week	-2.646	-3.539 to -1.752	Yes	***	<0.001
Pupae vs. 2 weeks	-2.174	-3.030 to -1.318	Yes	***	<0.001
Pupae vs. 3 weeks	-1.791	-2.647 to -0.9353	Yes	***	<0.001
Pupae vs. 4 weeks	-1.79	-2.646 to -0.9346	Yes	***	<0.001
Pupae vs. 5 weeks	-1.664	-2.520 to -0.8085	Yes	***	<0.001
1 week vs. 2 weeks	0.4718	-0.3841 to 1.328	No	ns	0.6
1 week vs. 3 weeks	0.8544	-0.001458 to 1.710	No	ns	0.05
1 week vs. 4 weeks	0.8551	-0.0007624 to 1.711	No	ns	0.05
1 week vs. 5 weeks	0.9812	0.1253 to 1.837	Yes	*	0.02
2 weeks vs. 3 weeks	0.3826	-0.4334 to 1.199	No	ns	0.76
2 weeks vs. 4 weeks	0.3833	-0.4327 to 1.199	No	ns	0.76
2 weeks vs. 5 weeks	0.5094	-0.3066 to 1.325	No	ns	0.46
3 weeks vs. 4 weeks	0.0006957	-0.8153 to 0.8167	No	ns	>0.99
3 weeks vs. 5 weeks	0.1268	-0.6893 to 0.9428	No	ns	>0.99
4 weeks vs. 5 weeks	0.1261	-0.6899 to 0.9421	No	ns	>0.99
Figure 1c
Control	arlr262	arlr364
64.16	63.32	59.16
62.5	57.23	57
58.73	54.77	50.73
54.82	56.21	45.21
53.82	52.34	44.82
53.45	43.75	43.64
51.33	44.43	40.33
44.92	41.65	39.99
44.21	40.56	37.24
42.64	40.02	33.57
42.64	38.24	31.58
40.02	35.34	31.46
39.24	35.74	28.61
38.05	36.45	27.16
35.99	34.52	26.95
35.52	28.82	25.64
33.58	26.76	23.28
32.2	25.55	22.24
31.08	23.5	22.11
30.72	22.34	20.77
30.43	22.32	19.75
29.78	22.27	19.73
29.67	22.09	19.29
29.54	21.85	18.81
28.43	21.16	17.76
28.25	19.49	17.73
27.95	16.84	17.2
27.93	16.84	16.84
27.63	16.41	15.68
26.98	15.14	14.76
26.36	14.78	14.63
24.93	14.51	14.63
24.78	13.8	14.61
23.06	13.65	14.45
22.96	13.34	14.02
22.96	12.39	13.82
22.11	12.31	13.66
21.75	10.81	13.36
21.57	10.38	12.84
21.33	10.35	12.36
21.19	10.18	12.3
20.67	9.93	11.81
20.52	9.85	11.81
20.17	9.28	11.57
20.02	9.17	11.39
19.9	8.82	11.26
19.31	8.75	11.18
18.93	8.32	10.91
18.76	8.15	10.68
18.73	7.84	10.6
18.47	7.8	10.58
18.42	7.65	10.11
16.18	7.61	10.03
15.81	7.55	9.93
15.74	7.45	9.88
15.26	7.01	9.72
15.17	6.86	9.65
14.69	6.79	9.26
13.83	6.79	8.86
13.54	6.71	8.3
13.23	6.61	8.07
12.74	6.5	8.06
12.68	6.44	7.98
12.55	6.38	7.88
12.49	6.23	7.86
12.46	6.2	7.66
12.07	6.12	7.58
12.01	6.03	7.44
11.97	5.84	7.38
11.93	5.76	7.35
11.77	5.73	7.07
11.56	5.66	7.02
11.17	5.58	7.01
11.09	5.58	6.98
10.74	5.56	6.85
10.54	5.52	6.81
9.95	5.49	6.73
9.91	5.33	6.63
9.58	5.28	6.59
9.41	5.23	6.23
9.23	5.18	6.15
9.17	5.08	5.99
9.13	5.04	5.96
8.77	5.03	5.94
8.32	4.98	5.9
8.06	4.87	5.88
8	4.77	5.81
7.89	4.76	5.6
7.8	4.5	5.58
7.74	4.46	5.58
7.65	4.38	5.57
7.46	4.25	5.3
7.42	4.12	5.27
7.33	4.12	5.19
6.93	4.04	5.18
6.48	4.03	5.17
6.24	4.01	5.12
6.19	3.98	4.99
5.92	3.92	4.91
5.91	3.89	4.9
5.9	3.84	4.89
5.77	3.83	4.81
5.76	3.83	4.67
5.65	3.77	4.63
5.52	3.75	4.63
5.52	3.61	4.6
5.27	3.57	4.59
5.26	3.56	4.59
5.24	3.53	4.57
5.17	3.52	4.55
5.08	3.5	4.29
5.02	3.46	4.22
4.89	3.45	4.21
4.84	3.43	4.13
4.77	3.39	4.1
4.69	3.35	4.04
4.46	3.21	4.04
4.43	3.17	4
4.42	3.13	3.88
4.41	3.02	3.87
4.38	2.92	3.83
4.35	2.89	3.82
4.32	2.88	3.8
4.3	2.87	3.77
4.16	2.84	3.77
4.13	2.8	3.74
4.05	2.79	3.6
4.03	2.77	3.5
3.96	2.73	3.5
3.94	2.68	3.43
3.91	2.63	3.41
3.73	2.61	3.37
3.7	2.58	3.37
3.67	2.55	3.28
3.61	2.54	3.26
3.4	2.54	3.25
3.33	2.53	3.23
3.17	2.52	3.2
3.16	2.51	3.17
2.92	2.51	3.03
2.89	2.5	3.03
2.83	2.49	3
2.75	2.49	2.97
2.74	2.49	2.93
2.68	2.47	2.87
2.53	2.44	2.86
2.45	2.44	2.86
2.43	2.43	2.79
2.33	2.43	2.73
2.25	2.41	2.71
2.18	2.37	2.68
2.16	2.37	2.6
2.11	2.37	2.59
2.06	2.35	2.59
2	2.35	2.57
1.89	2.35	2.57
1.87	2.33	2.57
1.82	2.33	2.47
1.8	2.32	2.47
1.78	2.31	2.46
1.74	2.27	2.42
1.73	2.27	2.4
1.67	2.2	2.39
1.65	2.18	2.33
1.64	2.18	2.3
1.64	2.17	2.29
1.6	2.11	2.24
1.58	2.1	2.21
1.52	2.1	2.19
1.52	2.05	2.17
1.48	2.03	2.16
1.45	2.02	2.1
1.45	1.91	2.08
1.4	1.9	2.04
1.37	1.87	2.04
1.35	1.85	2.03
1.35	1.84	2.01
1.34	1.81	1.96
1.34	1.79	1.88
1.31	1.73	1.87
1.31	1.71	1.85
1.26	1.71	1.84
1.25	1.7	1.83
1.23	1.69	1.82
1.18	1.67	1.79
1.15	1.65	1.78
1.15	1.65	1.77
1.14	1.64	1.77
1.11	1.63	1.77
1.11	1.6	1.76
1.09	1.58	1.74
1.07	1.57	1.74
1.04	1.55	1.66
1.03	1.53	1.66
0.99	1.52	1.64
0.99	1.51	1.63
0.98	1.5	1.58
0.97	1.45	1.58
0.96	1.45	1.55
0.95	1.43	1.55
0.94	1.43	1.52
0.92	1.42	1.51
0.89	1.39	1.51
0.89	1.38	1.51
0.88	1.38	1.5
0.87	1.34	1.5
0.85	1.33	1.49
0.84	1.32	1.46
0.84	1.3	1.44
0.83	1.3	1.41
0.82	1.3	1.4
0.82	1.27	1.37
0.8	1.26	1.37
0.79	1.24	1.32
0.78	1.22	1.32
0.78	1.22	1.3
0.78	1.21	1.29
0.77	1.2	1.28
0.74	1.2	1.27
0.74	1.2	1.27
0.74	1.2	1.24
0.74	1.2	1.22
0.73	1.18	1.19
0.73	1.18	1.14
0.71	1.14	1.13
0.7	1.11	1.12
0.69	1.1	1.09
0.67	1.1	1.09
0.66	1.08	1.09
0.65	1.06	1.08
0.64	1.05	1.08
0.63	1.05	1.04
0.63	1.03	1.03
0.61	1.01	1.03
0.61	1	1.01
0.58	0.98	1.01
0.58	0.98	0.98
0.57	0.98	0.97
0.57	0.98	0.97
0.56	0.97	0.95
0.56	0.96	0.94
0.55	0.96	0.93
0.55	0.95	0.92
0.54	0.89	0.91
0.54	0.88	0.89
0.53	0.88	0.88
0.51	0.87	0.86
0.51	0.86	0.85
0.51	0.86	0.84
0.5	0.85	0.83
0.5	0.83	0.81
0.5	0.79	0.81
0.49	0.78	0.8
0.49	0.78	0.8
0.48	0.78	0.78
0.48	0.74	0.78
0.47	0.73	0.78
0.47	0.73	0.78
0.46	0.7	0.76
0.46	0.69	0.76
0.45	0.68	0.73
0.44	0.67	0.73
0.43	0.66	0.72
0.42	0.64	0.69
0.41	0.63	0.68
0.41	0.63	0.67
0.41	0.62	0.64
0.39	0.59	0.64
0.39	0.58	0.63
0.39	0.56	0.63
0.39	0.56	0.61
0.38	0.54	0.61
0.37	0.54	0.6
0.36	0.54	0.58
0.34	0.54	0.58
0.34	0.54	0.57
0.33	0.53	0.56
0.33	0.52	0.56
0.33	0.51	0.56
0.33	0.49	0.55
0.32	0.49	0.52
0.32	0.49	0.52
0.31	0.49	0.52
0.31	0.48	0.51
0.3	0.47	0.5
0.29	0.46	0.47
0.29	0.44	0.45
0.29	0.43	0.44
0.29	0.43	0.43
0.28	0.42	0.43
0.28	0.42	0.43
0.28	0.42	0.43
0.28	0.41	0.42
0.27	0.41	0.41
0.26	0.4	0.4
0.26	0.4	0.4
0.26	0.39	0.39
0.26	0.38	0.39
0.26	0.38	0.37
0.25	0.38	0.37
0.25	0.38	0.37
0.25	0.36	0.37
0.24	0.36	0.36
0.24	0.35	0.35
0.24	0.33	0.35
0.23	0.33	0.33
0.23	0.33	0.33
0.22	0.32	0.32
0.22	0.32	0.31
0.22	0.32	0.3
0.21	0.32	0.3
0.21	0.3	0.3
0.21	0.29	0.29
0.2	0.28	0.29
0.2	0.28	0.28
0.2	0.28	0.28
0.2	0.27	0.28
0.2	0.27	0.28
0.2	0.27	0.27
0.2	0.25	0.27
0.2	0.25	0.27
	0.25	0.24
	0.25	0.22
	0.25	0.22
	0.24	0.21
	0.24	0.21
	0.24	0.2
	0.23	0.2
	0.22	0.2
	0.22
	0.22
	0.21
	0.2
	0.2
	0.15
ANOVA summary
F	4.547
P value	0.01
P value summary	*
Significant diff. among means (P < 0.05)?	Yes
R squared	0.009175
ANOVA table	SS	DF	MS	F (DFn, DFd)	P value
Treatment (between columns)	1001	2	500.7	F (2, 982) = 4.547	P=0.01
Residual (within columns)	108146	982	110.1
Total	109148	984
Tukey's multiple comparisons test	Mean Diff.	95.00% CI of diff.	Below threshold?	Summary	Adjusted P Value
Control vs. arlr262	2.262	0.3382 to 4.186	Yes	*	0.02
Control vs. arlr364	2.017	0.08424 to 3.949	Yes	*	0.04
arlr262 vs. arlr364	-0.2454	-2.157 to 1.667	No	ns	0.95
Test details	Mean 1	Mean 2	Mean Diff.	SE of diff.	n1	n2	q	DF
Control vs. arlr262	7.721	5.458	2.262	0.8196	321	335	3.903	982
Control vs. arlr364	7.721	5.704	2.017	0.8233	321	329	3.464	982
arlr262 vs. arlr364	5.458	5.704	-0.2454	0.8145	335	329	0.426	982
Figure 1d
Control	arlr262	arlr364
58.4	38.25	36.8
47.39	37.73	34.64
46.53	32.66	23.12
41.16	27.7	20.72
39.54	23.58	20.33
38.96	17.81	17.5
37.89	13.7	16.98
37.8	13.39	16.5
37.52	13.18	16.21
37.37	12.82	14.85
35.07	11.98	13.47
34.04	11.86	13.44
32.86	11.64	12.86
32.45	11.05	12.61
32.12	10.81	12.44
31.65	10.18	12.26
30.81	10.01	11.8
30.2	9.98	11.33
30	9.88	11.17
29.8	9.52	10.91
29.45	9.45	10.64
29.07	9.27	10.54
28.81	9.25	10.03
27.75	9.19	9.71
27.65	8.94	9.67
27.22	8.79	9.65
26.18	8.58	9.6
25.1	8.48	9.53
24.75	8.35	9.35
24.48	7.96	9.21
24.21	7.82	9.08
23.77	7.62	8.83
23.43	7.54	8.81
23.16	7.47	8.76
23	7.07	8.71
22.98	7.06	8.54
22.85	7	8.47
22.31	6.97	8.39
21.96	6.95	8.25
21.7	6.81	8.23
20.74	6.52	8.19
20.7	6.5	8.08
20.67	6.46	7.83
20.1	6.33	7.79
19.93	6.32	7.72
19.82	6.29	7.68
19.65	6.22	7.65
19.53	6.06	7.62
19.07	5.98	7.52
19.04	5.93	7.5
18.82	5.84	7.48
18.25	5.74	7.45
18.16	5.7	7.38
17.78	5.56	7.36
17.77	5.53	7.26
17.01	5.49	7.19
16.85	5.43	7.15
16.7	5.33	7.14
16.62	5.25	7.08
16.55	5.19	7.06
16.33	5.18	6.83
15.78	5.16	6.72
15.43	5.11	6.68
15.32	5.06	6.66
15.19	4.98	6.62
14.82	4.93	6.58
14.55	4.89	6.53
14.1	4.84	6.43
14.08	4.79	6.34
14	4.74	6.27
13.88	4.72	6.24
13.82	4.68	6.2
13.67	4.63	6.19
13.67	4.61	6.17
13.33	4.57	6.11
13.26	4.49	6.06
13.25	4.47	6.03
13.15	4.41	6.01
13.14	4.34	5.93
12.9	4.32	5.92
12.9	4.31	5.92
12.5	4.29	5.83
12.15	4.23	5.78
12.14	4.17	5.76
12.08	4.14	5.69
12.01	4.13	5.66
11.66	4.11	5.63
11.55	4.09	5.61
11.54	4.07	5.46
11.4	4.07	5.41
11.19	3.93	5.38
11.17	3.91	5.35
10.75	3.89	5.32
10.75	3.87	5.3
10.63	3.85	5.28
10.42	3.84	5.22
10.35	3.82	5.21
10.23	3.8	5.16
10.01	3.8	5.1
9.86	3.77	5.08
9.81	3.75	5.06
9.81	3.74	5.05
9.7	3.71	5.02
9.67	3.7	4.99
9.66	3.68	4.99
9.58	3.62	4.98
9.47	3.52	4.96
9.38	3.5	4.88
9.37	3.46	4.84
9.29	3.43	4.79
9.26	3.42	4.77
9.23	3.41	4.74
9.17	3.38	4.65
9.15	3.37	4.65
9.11	3.36	4.58
8.95	3.32	4.57
8.95	3.3	4.53
8.93	3.28	4.51
8.81	3.22	4.51
8.72	3.22	4.5
8.49	3.21	4.47
8.41	3.2	4.38
8.34	3.17	4.35
8.28	3.16	4.34
8.26	3.15	4.3
8.11	3.14	4.26
8.01	3.13	4.25
8	3.1	4.23
7.98	3.1	4.19
7.82	3.09	4.17
7.76	3.09	4.14
7.6	3.08	4.14
7.57	3.07	4.12
7.43	3.07	4.11
7.41	3.05	4.08
7.39	3.02	4.05
7.34	3.02	4.03
7.21	2.98	3.96
7.21	2.95	3.95
7.2	2.94	3.92
7.18	2.93	3.89
7.16	2.92	3.88
7.04	2.91	3.82
6.97	2.9	3.75
6.84	2.89	3.72
6.84	2.87	3.7
6.81	2.85	3.66
6.79	2.82	3.65
6.67	2.78	3.58
6.65	2.78	3.57
6.57	2.77	3.55
6.48	2.75	3.55
6.47	2.73	3.53
6.47	2.72	3.51
6.46	2.69	3.49
6.32	2.67	3.46
6.17	2.66	3.45
6.05	2.64	3.44
5.99	2.63	3.42
5.96	2.62	3.41
5.94	2.62	3.39
5.94	2.6	3.38
5.8	2.6	3.37
5.58	2.58	3.33
5.55	2.55	3.32
5.49	2.55	3.31
5.46	2.54	3.29
5.42	2.54	3.25
5.42	2.51	3.25
5.4	2.5	3.24
5.2	2.49	3.23
5.12	2.48	3.23
5.09	2.48	3.2
5.08	2.47	3.17
5.02	2.47	3.13
4.97	2.46	3.11
4.93	2.45	3.1
4.91	2.45	3.09
4.89	2.43	3.06
4.76	2.43	3.06
4.75	2.42	3.03
4.73	2.41	3.01
4.66	2.41	3
4.61	2.4	2.99
4.59	2.39	2.98
4.44	2.39	2.96
4.43	2.38	2.94
4.36	2.36	2.92
4.33	2.36	2.91
4.27	2.34	2.91
4.18	2.33	2.9
4.17	2.32	2.88
4.12	2.31	2.87
4.08	2.31	2.85
4.08	2.31	2.84
3.95	2.29	2.84
3.94	2.28	2.83
3.87	2.25	2.81
3.74	2.23	2.78
3.69	2.22	2.75
3.61	2.21	2.71
3.61	2.2	2.71
3.55	2.2	2.69
3.48	2.19	2.68
3.43	2.18	2.67
3.41	2.17	2.66
3.38	2.16	2.64
3.35	2.16	2.63
3.3	2.15	2.62
3.3	2.13	2.61
3.23	2.12	2.6
3.13	2.11	2.58
3.05	2.09	2.55
3.01	2.08	2.54
2.91	2.07	2.54
2.89	2.06	2.52
2.8	2.05	2.51
2.76	2.04	2.5
2.7	2.04	2.49
2.7	2.03	2.48
2.67	2.03	2.46
2.63	2.01	2.45
2.57	2.01	2.45
2.55	1.99	2.43
2.53	1.98	2.42
2.49	1.97	2.41
2.47	1.96	2.39
2.45	1.95	2.38
2.27	1.95	2.37
2.25	1.95	2.36
2.24	1.94	2.35
2.24	1.94	2.35
2.24	1.93	2.34
2.17	1.92	2.33
2.13	1.91	2.32
2.09	1.91	2.31
2.09	1.9	2.3
2.08	1.89	2.29
2.07	1.89	2.27
2.07	1.88	2.26
2.06	1.88	2.26
2.05	1.87	2.25
2.04	1.86	2.23
2	1.86	2.23
1.95	1.85	2.23
1.91	1.84	2.23
1.89	1.83	2.22
1.84	1.82	2.21
1.82	1.82	2.2
1.79	1.81	2.2
1.77	1.81	2.18
1.71	1.8	2.18
1.69	1.8	2.18
1.64	1.79	2.17
1.63	1.79	2.16
1.62	1.77	2.16
1.59	1.77	2.15
1.59	1.76	2.14
1.56	1.76	2.13
1.56	1.75	2.12
1.54	1.75	2.12
1.54	1.73	2.1
1.52	1.73	2.09
1.52	1.72	2.08
1.51	1.71	2.07
1.49	1.71	2.07
1.48	1.7	2.06
1.43	1.69	2.06
1.43	1.68	2.04
1.42	1.66	2.03
1.33	1.65	2.01
1.3	1.65	1.99
1.3	1.64	1.99
1.23	1.62	1.98
1.22	1.62	1.98
1.21	1.61	1.96
1.2	1.61	1.96
1.19	1.6	1.95
1.17	1.59	1.95
1.17	1.59	1.93
1.16	1.58	1.92
1.13	1.58	1.9
1.1	1.57	1.89
1.06	1.57	1.88
1.05	1.57	1.87
1.04	1.56	1.86
1.02	1.56	1.85
1	1.55	1.84
1	1.55	1.83
0.98	1.54	1.83
0.98	1.54	1.81
0.98	1.53	1.8
0.94	1.53	1.79
0.94	1.52	1.79
0.93	1.51	1.77
0.89	1.5	1.77
0.84	1.5	1.76
0.79	1.49	1.74
0.78	1.48	1.73
0.73	1.48	1.73
0.72	1.47	1.71
0.69	1.47	1.68
0.69	1.46	1.68
0.69	1.45	1.67
0.69	1.45	1.67
0.67	1.45	1.67
0.65	1.45	1.66
0.65	1.44	1.61
0.65	1.44	1.6
0.64	1.44	1.59
0.64	1.43	1.57
0.64	1.43	1.57
0.63	1.43	1.56
0.6	1.43	1.56
0.59	1.42	1.55
0.58	1.42	1.55
0.57	1.41	1.54
0.57	1.4	1.54
0.55	1.4	1.52
0.54	1.39	1.52
0.53	1.38	1.51
0.53	1.38	1.51
0.51	1.36	1.49
0.49	1.36	1.48
0.48	1.35	1.48
0.48	1.35	1.47
0.47	1.34	1.46
0.47	1.33	1.45
0.46	1.32	1.45
0.45	1.31	1.45
0.4	1.3	1.43
0.39	1.3	1.43
0.39	1.3	1.42
0.39	1.28	1.42
0.38	1.28	1.41
0.38	1.27	1.41
0.38	1.27	1.4
0.38	1.27	1.4
0.36	1.26	1.39
0.36	1.26	1.39
0.35	1.25	1.38
0.35	1.24	1.38
0.35	1.23	1.37
0.34	1.23	1.37
0.34	1.22	1.37
0.31	1.22	1.36
0.31	1.21	1.35
0.31	1.21	1.34
0.3	1.21	1.32
0.29	1.2	1.32
0.29	1.2	1.31
0.29	1.19	1.3
0.29	1.19	1.3
0.28	1.18	1.3
0.27	1.18	1.3
0.27	1.18	1.3
0.26	1.16	1.29
0.26	1.16	1.27
0.26	1.15	1.27
0.26	1.15	1.25
0.26	1.15	1.24
0.26	1.14	1.23
0.26	1.14	1.23
0.25	1.13	1.23
0.25	1.13	1.23
0.24	1.12	1.22
0.23	1.12	1.22
0.22	1.11	1.21
0.22	1.11	1.21
0.22	1.1	1.2
0.22	1.1	1.2
0.22	1.09	1.2
0.22	1.08	1.2
0.22	1.07	1.2
0.22	1.07	1.18
0.21	1.06	1.18
0.21	1.06	1.18
0.21	1.06	1.17
0.21	1.05	1.16
0.2	1.05	1.16
0.2	1.04	1.15
0.2	1.03	1.15
0.06	1.03	1.14
	1.03	1.14
	1.03	1.14
	1.03	1.13
	1.03	1.13
	1.03	1.12
	1.02	1.12
	1.01	1.12
	1.01	1.11
	1	1.11
	0.99	1.11
	0.98	1.1
	0.98	1.09
	0.98	1.08
	0.97	1.07
	0.97	1.06
	0.96	1.05
	0.96	1.05
	0.96	1.03
	0.94	1.03
	0.93	1.02
	0.93	1.02
	0.92	1.01
	0.92	1
	0.91	0.98
	0.9	0.97
	0.89	0.96
	0.89	0.96
	0.89	0.96
	0.89	0.95
	0.88	0.95
	0.88	0.95
	0.87	0.94
	0.87	0.94
	0.86	0.93
	0.86	0.93
	0.86	0.93
	0.86	0.92
	0.85	0.92
	0.85	0.91
	0.84	0.91
	0.84	0.91
	0.83	0.9
	0.83	0.89
	0.82	0.88
	0.82	0.87
	0.82	0.87
	0.81	0.86
	0.81	0.86
	0.8	0.86
	0.8	0.85
	0.8	0.85
	0.8	0.84
	0.8	0.83
	0.79	0.83
	0.79	0.82
	0.78	0.81
	0.78	0.81
	0.77	0.81
	0.77	0.8
	0.77	0.79
	0.77	0.79
	0.77	0.79
	0.76	0.79
	0.75	0.79
	0.75	0.78
	0.74	0.78
	0.74	0.78
	0.73	0.77
	0.72	0.76
	0.72	0.76
	0.71	0.76
	0.7	0.76
	0.69	0.76
	0.68	0.75
	0.68	0.75
	0.68	0.75
	0.68	0.75
	0.68	0.74
	0.67	0.73
	0.67	0.73
	0.66	0.73
	0.66	0.73
	0.66	0.71
	0.66	0.71
	0.65	0.71
	0.65	0.7
	0.65	0.7
	0.65	0.69
	0.65	0.69
	0.64	0.68
	0.63	0.68
	0.63	0.68
	0.63	0.67
	0.63	0.66
	0.62	0.66
	0.62	0.66
	0.62	0.65
	0.61	0.65
	0.61	0.65
	0.61	0.65
	0.6	0.64
	0.6	0.64
	0.59	0.63
	0.59	0.63
	0.58	0.63
	0.58	0.62
	0.57	0.62
	0.57	0.62
	0.56	0.62
	0.56	0.61
	0.55	0.61
	0.55	0.61
	0.55	0.6
	0.54	0.6
	0.54	0.59
	0.54	0.59
	0.54	0.59
	0.54	0.58
	0.53	0.58
	0.53	0.58
	0.53	0.57
	0.52	0.57
	0.52	0.56
	0.52	0.56
	0.52	0.55
	0.52	0.55
	0.52	0.55
	0.51	0.54
	0.5	0.54
	0.5	0.53
	0.5	0.52
	0.49	0.52
	0.49	0.51
	0.49	0.51
	0.49	0.5
	0.48	0.5
	0.48	0.5
	0.48	0.49
	0.47	0.49
	0.47	0.49
	0.47	0.49
	0.47	0.49
	0.47	0.48
	0.46	0.48
	0.46	0.48
	0.46	0.47
	0.46	0.47
	0.45	0.46
	0.45	0.46
	0.44	0.45
	0.44	0.45
	0.44	0.44
	0.44	0.44
	0.44	0.44
	0.43	0.43
	0.43	0.43
	0.42	0.42
	0.42	0.42
	0.42	0.41
	0.42	0.41
	0.42	0.41
	0.41	0.4
	0.41	0.4
	0.41	0.4
	0.4	0.4
	0.4	0.4
	0.4	0.39
	0.4	0.39
	0.39	0.39
	0.39	0.38
	0.38	0.38
	0.38	0.37
	0.38	0.37
	0.38	0.37
	0.37	0.37
	0.37	0.37
	0.37	0.36
	0.37	0.36
	0.36	0.36
	0.36	0.36
	0.36	0.35
	0.36	0.35
	0.36	0.34
	0.35	0.34
	0.35	0.34
	0.35	0.33
	0.35	0.33
	0.35	0.33
	0.35	0.32
	0.34	0.32
	0.34	0.32
	0.34	0.31
	0.34	0.31
	0.34	0.31
	0.33	0.31
	0.33	0.3
	0.33	0.3
	0.33	0.29
	0.33	0.29
	0.32	0.29
	0.32	0.29
	0.32	0.28
	0.32	0.28
	0.32	0.28
	0.32	0.27
	0.31	0.27
	0.31	0.27
	0.31	0.27
	0.31	0.27
	0.31	0.26
	0.3	0.26
	0.3	0.26
	0.3	0.25
	0.3	0.24
	0.3	0.23
	0.3	0.23
	0.29	0.23
	0.29	0.23
	0.29	0.22
	0.29	0.22
	0.28	0.22
	0.28	0.22
	0.28	0.21
	0.28	0.21
	0.27	0.21
	0.27	0.21
	0.26	0.2
	0.26	0.2
	0.26	0.2
	0.25	0.2
	0.25	0.2
	0.25
	0.25
	0.24
	0.24
	0.24
	0.24
	0.24
	0.23
	0.23
	0.23
	0.23
	0.23
	0.22
	0.22
	0.22
	0.22
	0.21
	0.21
	0.21
	0.21
	0.21
	0.21
	0.21
	0.21
	0.21
	0.2
	0.2
	0.2
	0.2
	0.2
	0.2
ANOVA summary
F	129.2
P value	<0.001
P value summary	***
Significant diff. among means (P < 0.05)?	Yes
R squared	0.1362
ANOVA table	SS	DF	MS	F (DFn, DFd)	P value
Treatment (between columns)	8274	2	4137	F (2, 1639) = 129.2	P<0.001
Residual (within columns)	52476	1639	32.02
Total	60751	1641
Tukey's multiple comparisons test	Mean Diff.	95.00% CI of diff.	Below threshold?	Summary	Adjusted P Value
Control vs. arlr262	5.54	4.684 to 6.397	Yes	***	<0.001
Control vs. arlr364	5.005	4.140 to 5.869	Yes	***	<0.001
arlr262 vs. arlr364	-0.5355	-1.284 to 0.2129	No	ns	0.21
Figure 1d'
	Control-5 weeks		arlr262-5 weeks		arlr364-5 weeks
	number	percentage	number	percentage	number	percentage
<1.0	95	0.248042	254	0.393798	208	0.338762
1.0-1.9	46	0.120104	170	0.263566	135	0.21987
2.0-3.9	60	0.156658	134	0.207752	134	0.218241
4.0-5.9	38	0.0992167	43	0.0666667	60	0.0977199
6.0-7.9	31	0.0809399	20	0.0310078	36	0.0586319
8.0-9.9	30	0.078329	13	0.020155	20	0.0325733
10.0-11.9	14	0.0365535	8	0.0124031	8	0.0130293
12.0-13.9	17	0.0443864	5	0.00775194	7	0.0114007
>14.0	70	0.182768	7	0.0108527	10	0.0162866
Figure 1e
3 weeks
Control	arlr262	arlr364
1.8431	1.5374	1.6638
1.9347	1.5578	1.5839
1.8039	1.6945	1.593
ANOVA summary
F	14.33
P value	0.005
P value summary	**
Significant diff. among means (P < 0.05)?	Yes
R squared	0.8268
ANOVA table	SS	DF	MS	F (DFn, DFd)	P value
Treatment (between columns)	0.131	2	0.0655	F (2, 6) = 14.33	P=0.005
Residual (within columns)	0.02743	6	0.004572
Total	0.1584	8
Tukey's multiple comparisons test	Mean Diff.	95.00% CI of diff.	Below threshold?	Summary	Adjusted P Value
Control vs. arlr262	0.264	0.09460 to 0.4334	Yes	**	0.007
Control vs. arlr364	0.247	0.07760 to 0.4164	Yes	*	0.01
arlr262 vs. arlr364	-0.017	-0.1864 to 0.1524	No	ns	0.95
5 weeks
Control	arlr262	arlr364
1.8195	0.9	0.893
1.8034	0.8198	0.8294
1.7104	0.9047	0.983
ANOVA summary
F	203
P value	<0.001
P value summary	***
Significant diff. among means (P < 0.05)?	Yes
R squared	0.9854
ANOVA table	SS	DF	MS	F (DFn, DFd)	P value
Treatment (between columns)	1.583	2	0.7917	F (2, 6) = 203.0	P<0.001
Residual (within columns)	0.0234	6	0.003901
Total	1.607	8
Tukey's multiple comparisons test	Mean Diff.	95.00% CI of diff.	Below threshold?	Summary	Adjusted P Value
Control vs. arlr262	0.9029	0.7465 to 1.059	Yes	***	<0.001
Control vs. arlr364	0.876	0.7195 to 1.032	Yes	***	<0.001
arlr262 vs. arlr364	-0.02697	-0.1834 to 0.1295	No	ns	0.86
Figure 1f
Control	arlr262	arlr364
47.8573	65.1933	61.1453
43.7653	69.0213	60.8373
57.4493	57.6253	53.7093
ANOVA summary
F	4.63
P value	0.0607
P value summary	ns
Significant diff. among means (P < 0.05)?	No
R squared	0.607
ANOVA table	SS	DF	MS	F (DFn, DFd)	P value
Treatment (between columns)	311	2	155	F (2, 6) = 4.63	P=0.0607
Residual (within columns)	201	6	33.6
Total	512	8
Tukey's multiple comparisons test	Mean Diff.	95.00% CI of diff.	Below threshold?	Summary	Adjusted P Value
Control vs. arlr262	-14.3	-28.8 to 0.256	No	ns	0.0535
Control vs. arlr364	-8.87	-23.4 to 5.64	No	ns	0.2254
arlr262 vs. arlr364	5.38	-9.13 to 19.9	No	ns	0.5279
Figure 1g
Control	arlr262	arlr364
47.9807	47.1357	42.8959
43.8128	44.1486	49.1357
44.252	44.1228	43.7224
ANOVA summary
F	0.005176
P value	>0.99
P value summary	ns
Significant diff. among means (P < 0.05)?	No
R squared	0.001722
ANOVA table	SS	DF	MS	F (DFn, DFd)	P value
Treatment (between columns)	0.06809	2	0.03404	F (2, 6) = 0.005176	P>0.99
Residual (within columns)	39.46	6	6.577
Total	39.53	8
Tukey's multiple comparisons test	Mean Diff.	95.00% CI of diff.	Below threshold?	Summary	Adjusted P Value
Control vs. arlr262	0.2128	-6.212 to 6.638	No	ns	>0.99
Control vs. arlr364	0.09718	-6.328 to 6.522	No	ns	>0.99
arlr262 vs. arlr364	-0.1156	-6.541 to 6.309	No	ns	>0.99
Figure 1h
Days	Control	arlr262	arlr364
	Survival rate (%)
1	100	100	100
25	98.9935	100	100
29		99.1454	98.412
30	97.1935
35	96.3871	97.1574	96.6214
40	95.3871
41		90.1452	93.3541
45	94.3871	89.1427	90.4512
50	93.3871	79.5102	85.7512
55	90.5806	59.1478	72.1211
60	87.9355	35.4784	51.4511
65	83.5161	21.478	30.2001
70	79.6774	7.1475	14.5154
73		3.425	4.4511
75	60.7742
76		0	2.4521
79			0
80	45.7097
85	20.7419
90	7.25807
95	2.03226
100	0
Log-rank (Mantel-Cox) test
Chi square	242.5
df	1
P value	<0.001
P value summary	***
Are the survival curves sig different?	Yes
Gehan-Breslow-Wilcoxon test
Chi square	198
df	1
P value	<0.001
P value summary	***
Are the survival curves sig different?	Yes
Median survival
Control	80
arlr262	60
Ratio (and its reciprocal)	1.333	0.75
95% CI of ratio	1.081 to 1.644	0.6082 to 0.9248
Log-rank (Mantel-Cox) test
Chi square	248.4
df	1
P value	<0.001
P value summary	***
Are the survival curves sig different?	Yes
Gehan-Breslow-Wilcoxon test
Chi square	183.4
df	1
P value	<0.001
P value summary	***
Are the survival curves sig different?	Yes
Median survival
Control	80
arlr364	65
Ratio (and its reciprocal)	1.231	0.8125
95% CI of ratio	1.012 to 1.496	0.6684 to 0.9877

## Sheet: Figure 2
Figure 2j
Control	ppl>UAS-GFP	arlr262	ppl>UAS-arlr-HA	arlr262;ppl>UAS-arlr-HA	ppl>UAS-arlr△SP-HA	arlr262;ppl>UAS-arlr△SP-HA	ppl>UAS-arlrN-HA	arlr262;ppl>UAS-arlrN-HA
60.071	56.18	28.81	55.305	57.28	85.76	83.48	53.456	28.197
52.116	53.75	22.29	54.028	56	79.39	75.38	52.353	26.049
50.333	52.19	17.11	53.117	53.26	77.87	72.86	49.382	25.049
48.202	49.83	16.23	52.345	49.92	69.02	69.55	48.283	21.316
47.638	45.09	16.08	50.701	49.71	64.65	68.83	35.345	19.732
47.249	44.77	15.97	48.93	45.65	59.99	65.1	34.587	16.287
46.902	43.23	15.55	48.85	44.74	56.87	64.23	34.265	15.534
46.278	42.41	14.91	47.939	44.49	42.61	62.01	33.457	14.613
45.339	41.4	14.81	47.643	43.65	41.84	57.09	33.293	14.306
43.776	40.95	13.92	47.385	43.65	41.14	53.05	32.365	13.505
40.78	39.92	13.17	45.81	43.14	40.75	50.95	31.464	12.851
40.303	39.71	12.73	45.751	42.46	40.61	48.73	30.394	12.128
40.129	39.28	11.88	45.662	41.52	39.81	48.38	30.254	11.99
38.219	39.17	11.85	45.325	39.17	37.51	48.02	29.981	11.94
37.568	38.5	11.83	44.83	39.08	37.04	46.74	29.698	11.861
36.569	37.1	11.68	44.642	38.95	36.3	44.98	29.388	11.524
32.821	36.85	11.63	43.939	38.62	35.49	42.33	29.276	11.287
32.517	35.98	11.26	43.295	38.12	34.31	41.62	29.099	10.871
32.43	33.3	10.98	41.751	37.86	33.84	39.38	29.096	10.782
32.3	29.69	10.82	40.752	36.35	32.6	37.47	29.009	10.455
29.97	29.53	10.79	37.148	35.78	32.57	34.66	28.983	10.109
29.84	29.49	10.5	36.9	35.67	31.87	32.98	28.876	9.722
29.449	29.08	10.29	36.039	35	29.88	29.23	28.856	9.633
29.434	28.97	9.79	35.504	34.6	29.76	28.14	28.276	9.317
29.275	28.03	9.35	34.455	34.36	28.13	27.56	27.984	9.208
28.768	28	9.29	34.306	33.16	28.03	27.1	27.875	9.079
28.755	26.98	9.08	34.306	29.69	27.6	27.06	27.222	8.98
27.713	26.68	8.87	34.187	28.56	27.37	27.02	26.975	8.822
27.626	26.25	8.83	33.613	28.3	26.37	25.79	26.876	8.673
27.322	26.2	8.77	29.692	27.06	25.37	25.22	26.827	8.584
26.584	25.83	8.43	28.653	26.62	25.11	24.83	26.276	8.366
26.497	25.37	8.34	28.287	26.2	24.52	24.6	25.986	8.237
26.162	24.96	8.16	28.188	25.72	24.46	24.28	25.875	8.069
25.99	24.2	8.07	27.683	25.03	24.17	23.71	25.666	7.93
25.875	23.99	7.91	27.168	24.2	23.8	23.17	25.497	7.881
25.875	23.76	7.65	27.148	24.15	23.69	22.53	24.873	7.851
25.54	23.58	7.44	27.029	24.1	22.26	22.41	24.836	7.742
25.498	23.44	7.34	26.386	23.99	22.14	22.26	24.354	7.723
25.484	23.15	7.26	26.277	23.88	20.43	21.56	21.87	7.584
24.613	22.94	7.2	26.267	23.77	20.03	20.53	21.246	7.445
24.5	22.86	7.05	25.594	23.4	19.72	17.98	21.235	7.356
24.283	22.72	7.05	22.564	22.38	19.71	17.44	19.879	7.247
24.259	22.62	6.23	21.742	22.33	18.71	16.94	19.875	7.059
21.938	22.2	6.19	21.702	21.89	18.2	16.11	19.538	6.911
21.735	22.14	6	21.385	21.83	16.35	14.39	19.446	6.723
21.646	21.96	5.97	21.148	21.25	16.17	13.71	18.876	6.525
21.635	21.89	5.93	20.95	20.56	16.13	12.94	18.09	6.356
21.301	21.78	5.82	20.257	20.46	16.03	11.82	17.893	6.287
21.301	21.5	5.81	19.881	20.07	15.39	11.71	17.856	6.257
20.867	20.72	5.66	19.871	19.98	15.02	11.2	17.468	6.148
19.898	20.56	5.54	19.851	19.89	14.91	11.15	17.036	6.03
19.809	20.24	5.53	19.534	19.56	14.42	10.71	16.841	5.782
19.377	19.18	5.52	19.485	19.47	14.01	10.7	16.251	5.643
19.13	19.14	5.51	19.475	19.3	13.99	10.69	16.209	5.604
18.682	19	5.47	19.416	19.21	13.85	10.42	15.904	5.534
18.421	19	5.43	19.416	19.18	13.54	10.35	15.678	5.485
17.624	19	5.43	19.128	19.04	12.63	9.78	15.54	5.376
17.163	18.67	5.02	19.119	18.67	12.5	9.69	15.491	5.267
16.989	18.55	4.97	15.356	18.33	12.28	9.66	15.484	5.069
16.323	18	4.91	15.356	15.61	11.89	9.64	15.432	4.96
16.236	17.48	4.87	15.326	15.49	11.27	9.59	15.286	4.891
15.943	17.36	4.85	14.505	15.03	10.86	9.47	15.265	4.832
15.6	17.23	4.83	14.079	14.88	10.66	9.18	15.166	4.782
15.513	17.08	4.73	13.673	14.85	10.62	9.04	15.068	4.723
15.47	17	4.68	13.138	14.77	10.61	8.92	15.048	4.525
15.47	17	4.65	13.109	14.76	10.05	8.87	14.986	4.445
15.267	17	4.64	12.445	14.13	9.65	8.81	14.956	4.228
15.195	16.65	4.58	12.366	14.11	9.36	8.76	14.293	4.148
14.876	16.62	4.54	12.029	14.09	9.31	8.45	14.289	3.99
14.283	16.62	4.52	11.792	13.84	9.3	8.1	14.277	3.96
14.008	16.27	4.29	11.772	13.74	9.22	8.02	14.202	3.901
13.139	16	4.23	11.376	13.72	9.18	8.01	14.114	3.871
12.976	16	4.2	11.356	13.53	9.14	7.47	14.094	3.841
12.894	15.68	4.16	11.336	13.4	8.86	7.42	13.856	3.812
12.575	15.3	4.16	11.326	12.99	8.65	7.41	13.733	3.752
12.445	15.16	4.07	11.039	12.79	8.57	7.3	13.691	3.703
12.428	15	3.96	10.792	12.75	8.48	7.19	13.537	3.643
12.271	14.96	3.96	10.732	12.6	8.47	7.12	13.524	3.614
11.933	14.91	3.91	10.406	12.49	8.44	7.06	13.474	3.564
11.745	14.75	3.89	10.267	12.37	8.28	7.05	13.379	3.465
11.413	13.95	3.89	10.267	12.36	7.51	6.99	13.376	3.445
11.114	13.86	3.89	10.158	12.25	7.5	6.94	13.12	3.426
10.66	13.35	3.88	9	12.2	7.46	6.85	13.091	3.386
10.37	12.83	3.82	8.98	12.07	7.42	6.47	12.894	3.327
10.346	12.42	3.8	8.98	11.98	7.38	6.3	12.56	3.267
10.327	11.87	3.69	8.802	11.71	7.17	6.15	12.54	3.228
10.274	11.78	3.68	8.643	11.43	6.88	5.69	12.393	3.178
10.18	11.73	3.68	8.614	11.19	6.6	5.62	12.304	3.129
10.115	11.42	3.67	8.594	11.1	6.57	5.6	12.216	3.119
9.893	11.35	3.61	8.524	11.09	6.43	5.59	11.943	3.089
9.821	11.25	3.61	8.505	10.87	6.35	5.48	11.876	3.069
9.778	10.99	3.55	8.425	10.79	6.28	5.45	11.802	3.059
9.632	10.95	3.47	8.416	10.78	6.08	4.82	11.773	3.01
9.173	10.35	3.46	8.406	10.7	6.04	4.5	11.704	2.99
9.155	10.18	3.36	8.287	10.53	5.61	4.46	11.549	2.98
8.813	9.75	3.35	8.237	10.49	5.57	4.45	11.291	2.96
8.762	9.69	3.3	8.208	10.26	5.52	4.2	11.265	2.95
8.733	9.66	3.29	7.95	10.26	5.49	3.96	11.262	2.941
8.634	9.58	3.29	7.841	10.22	5.29	3.53	11.132	2.931
8.509	9.47	3.27	7.653	10.03	5.2	2.97	10.966	2.931
8.378	9.22	3.21	7.653	9.83	5.1	2.83	10.957	2.921
8.364	9.12	3.2	7.544	9.75	5.02	2.52	10.812	2.911
8.33	9	3.19	7.336	9.57	5.02	2.44	10.802	2.891
8.278	8.73	3.14	7.247	9.55	5.02	2.4	10.792	2.851
8.146	8.65	3.1	7.029	9.47	4.97	2.4	10.632	2.841
7.985	8.34	3.07	6.95	9.41	4.88	2.33	10.625	2.841
7.983	8.02	3.07	6.921	9.37	4.66	2.28	10.593	2.792
7.945	8	3.07	6.831	9.18	4.63	2.28	10.583	2.782
7.944	8	3.07	6.485	9.18	4.56	2.24	10.347	2.782
7.943	7.8	3.06	6.426	9.12	4.31	2.1	10.288	2.762
7.846	7.57	3.03	6.406	9.06	4.06	2.09	10.278	2.762
7.783	7.3	2.97	6.396	8.98	4.06	2.08	10.189	2.752
7.467	7.17	2.96	6.336	8.96	4.04	2.01	10.13	2.742
7.423	7.07	2.91	6.228	8.9	4.02	1.94	9.838	2.733
6.989	7	2.85	6.188	8.89	3.95	1.85	9.786	2.723
6.886	7	2.81	6.168	8.72	3.94	1.83	9.737	2.723
6.732	6.74	2.81	6.158	8.72	3.77	1.81	9.698	2.713
6.728	6.32	2.81	6.129	8.58	3.75	1.76	9.619	2.693
6.726	6.3	2.74	6.079	8.49	3.75	1.75	9.602	2.673
6.712	6.17	2.7	6.069	8.48	3.43	1.74	9.57	2.673
6.696	6	2.68	6.059	8.45	3.36	1.72	9.54	2.673
6.641	6	2.66	6.049	8.4	3.34	1.66	9.395	2.663
6.578	5.98	2.66	6	8.37	3.31	1.65	9.363	2.663
6.567	5.89	2.63	5.99	8.36	3.3	1.64	9.314	2.663
6.554	5.89	2.63	5.911	8.34	3.29	1.58	9.294	2.643
6.538	5.86	2.6	5.911	8.32	3.27	1.56	9.275	2.643
6.5	5.84	2.58	5.901	8.26	3.15	1.56	9.248	2.624
5.693	5.74	2.56	5.881	8.19	3.1	1.56	9.209	2.594
5.626	5.73	2.55	5.871	7.93	3.08	1.52	9.206	2.594
5.622	5.68	2.5	5.851	7.88	3.03	1.45	9.098	2.574
5.466	5.59	2.43	5.841	7.82	3	1.42	8.999	2.535
5.436	5.58	2.41	5.762	7.61	2.99	1.42	8.99	2.535
5.424	5.58	2.4	5.723	7.4	2.93	1.4	8.901	2.505
5.396	5.55	2.38	5.683	7.37	2.89	1.4	8.685	2.495
5.39	5.54	2.36	5.663	7.21	2.86	1.36	8.635	2.465
5.39	5.44	2.35	5.633	6.88	2.83	1.31	8.517	2.455
5.379	5.42	2.35	5.534	6.78	2.81	1.29	8.498	2.426
5.351	5.39	2.34	5.485	6.77	2.79	1.29	8.38	2.416
5.348	5.29	2.34	5.465	6.66	2.7	1.27	8.284	2.376
5.325	5.22	2.32	5.386	6.63	2.37	1.23	8.166	2.366
5.25	5.16	2.31	5.317	6.61	2.33	1.19	8.134	2.356
5.234	5.12	2.28	5.218	6.43	2.33	1.19	8.075	2.356
5.207	5.11	2.26	5	6.28	2.32	1.19	8.016	2.327
5.167	5.11	2.26	4.96	6.09	2.31	1.18	7.947	2.307
5.152	5.05	2.21	4.921	5.96	2.3	1.14	7.871	2.297
5.127	5.01	2.21	4.881	5.69	2.29	1.14	7.858	2.287
5.104	5	2.18	4.861	5.62	2.24	1.09	7.858	2.267
5.005	5	2.14	4.861	5.41	2.2	1.07	7.851	2.257
4.99	4.98	2.13	4.841	5.38	2.19	1.07	7.839	2.247
4.903	4.94	2.11	4.782	5.35	2.17	1.07	7.691	2.218
4.903	4.92	2.09	4.782	5.33	2.16	1.02	7.681	2.198
4.899	4.86	2.07	4.733	5.33	2.15	1	7.583	2.158
4.891	4.85	2.06	4.713	5.32	2.12	0.98	7.583	2.119
4.857	4.84	2.06	4.693	5.3	2.12	0.96	7.544	2.099
4.855	4.82	2.06	4.683	5.28	2.07	0.95	7.524	2.099
4.847	4.75	2.03	4.683	5.18	2.02	0.95	7.497	2.089
4.839	4.74	2.03	4.673	4.96	2.01	0.94	7.436	2.079
4.798	4.62	2	4.663	4.91	2	0.94	7.426	2.079
4.781	4.6	1.94	4.663	4.81	1.9	0.93	7.367	2.079
4.768	4.52	1.92	4.663	4.8	1.89	0.93	7.268	2.049
4.739	4.45	1.89	4.653	4.68	1.88	0.88	7.268	2.03
4.717	4.4	1.88	4.634	4.63	1.77	0.84	7.15	2.02
4.716	4.31	1.88	4.624	4.6	1.77	0.83	7.062	2.02
4.689	4.28	1.86	4.594	4.35	1.74	0.82	7.042	2.01
4.644	4.19	1.83	4.584	4.29	1.72	0.82	6.983	2
4.593	4.16	1.82	4.525	4.19	1.7	0.79	6.904	2
4.577	4.15	1.82	4.515	4.13	1.63	0.78	6.845	1.98
4.529	4.15	1.79	4.505	4.12	1.6	0.77	6.796	1.97
4.529	4.08	1.78	4.396	4.06	1.57	0.75	6.757	1.95
4.519	4.07	1.76	4.396	4.06	1.56	0.75	6.6	1.931
4.515	4.07	1.75	4.386	3.99	1.39	0.72	6.6	1.911
4.506	4.07	1.74	4.346	3.94	1.36	0.72	6.462	1.911
4.486	4.05	1.74	4.297	3.94	1.33	0.71	6.462	1.911
4.466	4	1.71	4.287	3.9	1.3	0.7	6.383	1.901
4.159	4	1.67	3.96	3.86	1.28	0.69	6.363	1.901
4.059	3.97	1.67	3.94	3.86	1.28	0.69	6.324	1.871
3.933	3.91	1.66	3.911	3.79	1.27	0.68	6.314	1.861
3.933	3.86	1.65	3.871	3.77	1.27	0.67	6.275	1.832
3.859	3.86	1.64	3.713	3.76	1.26	0.64	6.265	1.812
3.818	3.85	1.63	3.683	3.74	1.22	0.64	6.255	1.812
3.773	3.81	1.63	3.663	3.61	1.19	0.64	6.196	1.812
3.759	3.68	1.62	3.624	3.58	1.14	0.61	6.108	1.782
3.758	3.66	1.61	3.544	3.52	1.14	0.61	6.068	1.772
3.729	3.65	1.61	3.426	3.48	1.08	0.59	6.039	1.762
3.728	3.64	1.61	3.317	3.44	1.06	0.59	5.823	1.752
3.727	3.64	1.6	3.208	3.39	1.05	0.59	5.803	1.733
3.715	3.6	1.56	3.198	3.37	1.04	0.59	5.734	1.723
3.7	3.56	1.54	3.188	3.31	1.02	0.56	5.655	1.723
3.685	3.56	1.51	3.178	3.29	1	0.55	5.419	1.713
3.675	3.55	1.51	3.158	3.29	0.98	0.54	5.37	1.703
3.629	3.55	1.5	3.139	3.03	0.97	0.54	5.085	1.683
3.556	3.53	1.47	3.129	2.98	0.97	0.52	5.006	1.673
3.556	3.52	1.44	3.099	2.97	0.9	0.51	4.967	1.663
3.497	3.49	1.43	3.079	2.92	0.9	0.5	4.967	1.653
3.393	3.44	1.42	3.069	2.87	0.82	0.48	4.908	1.644
3.3	3.4	1.41	2.98	2.82	0.8	0.48	4.849	1.644
3.3	3.38	1.4	2.941	2.74	0.79	0.47	4.839	1.624
3.295	3.35	1.39	2.861	2.73	0.78	0.46	4.79	1.614
3.263	3.32	1.38	2.841	2.68	0.78	0.46	4.77	1.614
3.263	3.3	1.36	2.822	2.67	0.77	0.46	4.75	1.614
3.252	3.3	1.36	2.812	2.66	0.72	0.46	4.731	1.594
3.247	3.29	1.35	2.802	2.57	0.69	0.44	4.603	1.584
3.194	3.26	1.35	2.782	2.54	0.66	0.43	4.573	1.584
3.153	3.21	1.34	2.782	2.53	0.65	0.41	4.524	1.574
3.14	3.2	1.32	2.772	2.5	0.65	0.41	4.406	1.574
3.126	3.17	1.32	2.752	2.48	0.64	0.4	4.269	1.554
3.086	3.17	1.31	2.742	2.47	0.63	0.39	4.2	1.545
3.078	3.15	1.31	2.742	2.45	0.6	0.39	4.19	1.545
3.063	3.11	1.29	2.673	2.45	0.59	0.39	4.121	1.535
3.035	3.02	1.29	2.554	2.43	0.57	0.38	4.101	1.505
3.009	3	1.28	2.544	2.43	0.56	0.38	4.082	1.505
3.008	2.98	1.25	2.544	2.41	0.55	0.37	4.042	1.505
3.003	2.97	1.24	2.485	2.35	0.52	0.35	4.033	1.485
2.996	2.91	1.24	2.465	2.34	0.5	0.35	4.013	1.485
2.964	2.89	1.22	2.455	2.27	0.47	0.33	3.993	1.485
2.951	2.86	1.2	2.436	2.19	0.46	0.33	3.944	1.475
2.949	2.81	1.19	2.416	2.14	0.44	0.33	3.924	1.475
2.934	2.77	1.18	2.406	2.13	0.42	0.31	3.855	1.465
2.927	2.77	1.18	2.386	2.11	0.4	0.31	3.806	1.465
2.865	2.76	1.18	2.366	2.05	0.4	0.31	3.777	1.465
2.865	2.71	1.18	2.346	2	0.4	0.3	3.757	1.455
2.832	2.66	1.17	2.327	1.97	0.39	0.29	3.737	1.445
2.761	2.54	1.16	2.307	1.94	0.39	0.29	3.698	1.426
2.735	2.53	1.14	2.297	1.93	0.39	0.29	3.669	1.406
2.735	2.53	1.14	2.297	1.93	0.39	0.29	3.56	1.396
2.718	2.52	1.12	2.257	1.92	0.38	0.28	3.511	1.396
2.703	2.5	1.1	2.218	1.9	0.35	0.28	3.511	1.396
2.703	2.45	1.1	2.188	1.88	0.35	0.27	3.482	1.386
2.677	2.44	1.09	2.178	1.85	0.33	0.27	3.442	1.376
2.647	2.42	1.09	2.178	1.84	0.33	0.27	3.442	1.376
2.634	2.41	1.09	2.158	1.83	0.33	0.27	3.423	1.366
2.619	2.4	1.07	2.129	1.78	0.32	0.26	3.413	1.356
2.605	2.39	1.05	2.119	1.73	0.29	0.26	3.364	1.346
2.546	2.36	1.04	2.109	1.72	0.28	0.25	3.315	1.346
2.5	2.28	1.04	2.069	1.71	0.26	0.25	3.285	1.337
2.492	2.27	1.04	2.059	1.64	0.26	0.25	3.265	1.337
2.489	2.25	1.04	2.01	1.64	0.25	0.25	3.216	1.327
2.472	2.24	1.02	2	1.63	0.25	0.23	3.187	1.317
2.457	2.23	1.02	1.97	1.61	0.25	0.23	3.137	1.317
2.445	2.22	1.01	1.96	1.61	0.24	0.22	3.059	1.307
2.442	2.22	0.99	1.95	1.61	0.24	0.21	2.99	1.307
2.388	2.14	0.97	1.941	1.59	0.24	0.2	2.99	1.297
2.343	2.13	0.97	1.941	1.59	0.23	0.2	2.941	1.297
2.341	2.12	0.96	1.921	1.57	0.23	0.2	2.921	1.297
2.334	2.11	0.96	1.911	1.52	0.23		2.833	1.287
2.314	2.1	0.96	1.891	1.52	0.23		2.823	1.277
2.268	2.1	0.95	1.881	1.51	0.22		2.803	1.277
2.255	2.08	0.94	1.861	1.51	0.22		2.793	1.257
2.233	2.08	0.92	1.851	1.5	0.22		2.764	1.247
2.224	2.07	0.92	1.832	1.47	0.21		2.754	1.238
2.199	2.05	0.92	1.822	1.47	0.2		2.744	1.208
2.188	2.03	0.91	1.752	1.47	0.2		2.734	1.198
2.171	2	0.91	1.752	1.46			2.724	1.178
2.168	1.99	0.91	1.752	1.46			2.705	1.168
2.124	1.98	0.89	1.743	1.45			2.695	1.168
2.112	1.97	0.88	1.743	1.44			2.656	1.158
2.09	1.95	0.88	1.713	1.41			2.567	1.148
2.066	1.9	0.88	1.673	1.36			2.528	1.139
2.064	1.9	0.87	1.663	1.36			2.518	1.139
2.064	1.88	0.84	1.644	1.36			2.508	1.139
2.055	1.87	0.84	1.644	1.34			2.479	1.129
2.026	1.85	0.83	1.634	1.3			2.439	1.119
2.002	1.84	0.83	1.624	1.18			2.439	1.099
1.995	1.84	0.82	1.624	1.17			2.41	1.089
1.938	1.83	0.82	1.574	1.17			2.38	1.079
1.924	1.83	0.81	1.545	1.16			2.341	1.069
1.823	1.8	0.81	1.545	1.14			2.331	1.069
1.718	1.8	0.79	1.535	1.12			2.292	1.059
1.664	1.77	0.78	1.535	1.12			2.203	1.059
1.606	1.76	0.78	1.505	1.11			2.193	1.059
1.581	1.75	0.77	1.505	1.11			2.193	1.049
1.575	1.72	0.77	1.505	1.1			2.183	1.049
1.548	1.7	0.77	1.465	1.09			2.154	1.04
1.547	1.68	0.77	1.455	1.09			2.134	1.04
1.532	1.67	0.76	1.455	1.07			2.124	1.04
1.474	1.63	0.76	1.436	1.01			2.036	1.04
1.402	1.62	0.75	1.436	1.01			1.997	1.03
1.389	1.61	0.75	1.396	1			1.997	1.03
1.389	1.55	0.75	1.386	0.97			1.967	1.03
1.36	1.51	0.75	1.366	0.96			1.957	1.02
1.346	1.51	0.75	1.366	0.94			1.947	1.01
1.346	1.49	0.74	1.356	0.94			1.898	1.01
1.302	1.49	0.73	1.337	0.93			1.869	1
1.287	1.48	0.73	1.307	0.88			1.8	1
1.276	1.46	0.72	1.307	0.88			1.78	1
1.237	1.46	0.72	1.297	0.87			1.721	0.99
1.232	1.46	0.72	1.297	0.86			1.682	0.99
1.222	1.43	0.72	1.287	0.84			1.643	0.98
1.216	1.39	0.71	1.247	0.84			1.564	0.97
1.199	1.38	0.7	1.247	0.83			1.554	0.97
1.194	1.31	0.7	1.247	0.82			1.544	0.96
1.172	1.29	0.7	1.228	0.8			1.485	0.941
1.17	1.27	0.7	1.218	0.79			1.475	0.931
1.114	1.22	0.7	1.218	0.68			1.475	0.931
1.099	1.2	0.69	1.188	0.67			1.446	0.931
1.092	1.18	0.69	1.178	0.66			1.426	0.921
1.085	1.17	0.68	1.178	0.66			1.426	0.911
0.999	1.15	0.68	1.158	0.66			1.357	0.901
0.868	1.14	0.68	1.148	0.65			1.318	0.901
0.825	1.13	0.67	1.148	0.65			1.308	0.891
0.781	1.1	0.66	1.148	0.64			1.279	0.881
0.738	1.09	0.66	1.139	0.64			1.279	0.881
0.738	1.09	0.65	1.129	0.63			1.269	0.881
0.564	1.07	0.64	1.119	0.62			1.22	0.871
0.521	1.04	0.63	1.109	0.62			1.21	0.871
0.49	1.03	0.63	1.099	0.6			1.2	0.861
0.434	1.01	0.62	1.089	0.6			1.2	0.861
0.434	1	0.62	1.079	0.59			1.18	0.861
0.391	0.97	0.62	0.97	0.59			1.141	0.851
0.391	0.96	0.61	0.97	0.59			1.141	0.851
0.391	0.96	0.61	0.95	0.59			1.121	0.842
0.347	0.91	0.6	0.941	0.59			1.082	0.832
0.347	0.9	0.6	0.901	0.58			1.082	0.832
0.317	0.9	0.6	0.891	0.58			1.062	0.832
0.304	0.9	0.6	0.891	0.57			1.033	0.822
0.304	0.89	0.6	0.891	0.57			1.013	0.822
0.304	0.89	0.59	0.891	0.56			1.013	0.812
0.304	0.89	0.59	0.881	0.56			0.993	0.812
0.26	0.88	0.59	0.881	0.56			0.984	0.812
0.26	0.88	0.59	0.871	0.55			0.974	0.812
0.26	0.88	0.58	0.861	0.55			0.974	0.802
0.26	0.87	0.58	0.851	0.55			0.954	0.792
0.26	0.83	0.58	0.842	0.48			0.944	0.792
0.26	0.83	0.58	0.842	0.48			0.934	0.792
0.26	0.81	0.58	0.822	0.47			0.895	0.782
0.26	0.79	0.57	0.822	0.46			0.875	0.782
0.26	0.78	0.57	0.792	0.46			0.875	0.782
0.26	0.77	0.56	0.782	0.46			0.836	0.782
0.26	0.73	0.54	0.782	0.45			0.816	0.782
0.246	0.72	0.54	0.782	0.44			0.807	0.772
0.217	0.71	0.54	0.772	0.43			0.767	0.772
0.217	0.71	0.54	0.772	0.43			0.738	0.772
0.217	0.67	0.54	0.772	0.42			0.698	0.762
0.217	0.67	0.54	0.693	0.42			0.688	0.762
0.217	0.67	0.54	0.693	0.41			0.679	0.762
0.217	0.66	0.53	0.683	0.41			0.659	0.752
0.217	0.66	0.53	0.673	0.4			0.639	0.752
0.217	0.65	0.51	0.673	0.38			0.629	0.743
0.217	0.65	0.51	0.663	0.37			0.61	0.743
0.217	0.65	0.5	0.663	0.36			0.61	0.743
0.217	0.63	0.5	0.653	0.36			0.59	0.733
0.217	0.6	0.48	0.653	0.36			0.58	0.733
0.217	0.59	0.47	0.644	0.35			0.561	0.723
0.217	0.57	0.47	0.644	0.34			0.511	0.713
0.217	0.57	0.47	0.634	0.34			0.511	0.713
0.217	0.57	0.47	0.634	0.34			0.502	0.713
0.217	0.56	0.46	0.634	0.33			0.502	0.713
0.217	0.56	0.46	0.594	0.33			0.482	0.693
0.217	0.55	0.46	0.594	0.32			0.472	0.693
0.217	0.55	0.46	0.584	0.31			0.462	0.683
0.217	0.54	0.46	0.584	0.3			0.452	0.683
0.217	0.53	0.44	0.584	0.29			0.403	0.663
0.217	0.52	0.44	0.584	0.29			0.393	0.663
0.202	0.52	0.44	0.574	0.28			0.393	0.653
0.2	0.5	0.44	0.495	0.28			0.393	0.653
0.2	0.48	0.43	0.495	0.28			0.393	0.653
0.2	0.48	0.43	0.495	0.27			0.393	0.644
0.2	0.48	0.43	0.485	0.27			0.374	0.644
0.2	0.47	0.43	0.485	0.27			0.364	0.644
0.2	0.46	0.42	0.485	0.27			0.364	0.644
0.2	0.46	0.42	0.475	0.27			0.334	0.634
0.2	0.45	0.41	0.475	0.26			0.325	0.634
0.2	0.45	0.41	0.475	0.25			0.325	0.624
0.2	0.44	0.41	0.465	0.25			0.315	0.624
0.2	0.44	0.41	0.465	0.23			0.305	0.614
0.2	0.43	0.41	0.465	0.23			0.305	0.614
0.2	0.43	0.4	0.455	0.23			0.305	0.614
0.2	0.43	0.4	0.455	0.22			0.295	0.614
0.2	0.42	0.39	0.455	0.22			0.275	0.604
0.2	0.42	0.39	0.455	0.22			0.275	0.604
0.2	0.36	0.39	0.446	0.21			0.275	0.604
0.2	0.36	0.39	0.446	0.2			0.266	0.604
0.2	0.36	0.39	0.396	0.2			0.266	0.594
0.2	0.35	0.38	0.386	0.2			0.266	0.594
0.2	0.34	0.38	0.386	0.2			0.256	0.594
0.2	0.34	0.38	0.376	0.2			0.256	0.584
0.2	0.33	0.38	0.366	0.2			0.226	0.574
0.2	0.33	0.38	0.366	0.2			0.226	0.574
0.2	0.32	0.38	0.366	0.2			0.226	0.574
0.2	0.31	0.37	0.356	0.2			0.216	0.564
0.2	0.3	0.37	0.356	0.2			0.216	0.564
0.2	0.29	0.37	0.356	0.2			0.216	0.564
0.2	0.29	0.37	0.356	0.2			0.215	0.564
0.2	0.28	0.37	0.347	0.2			0.215	0.554
0.2	0.28	0.37	0.347	0.2			0.215	0.554
0.2	0.27	0.36	0.347	0.2			0.2	0.545
0.2	0.27	0.36	0.347	0.2			0.2	0.545
0.2	0.27	0.36	0.337	0.2			0.2	0.535
0.2	0.25	0.36	0.327	0.2			0.2	0.525
0.2	0.25	0.35	0.327	0.2			0.2	0.525
0.2	0.23	0.35	0.327	0.2			0.2	0.525
	0.23	0.34	0.327	0.2			0.2	0.525
	0.23	0.34	0.317	0.2			0.2	0.515
	0.22	0.34	0.317	0.2			0.2	0.515
	0.22	0.34	0.307				0.2	0.515
	0.22	0.34	0.307				0.2	0.505
	0.21	0.33	0.307				0.2	0.505
	0.2	0.33	0.307				0.2	0.505
	0.2	0.33	0.307				0.2	0.505
	0.2	0.33	0.267				0.2	0.495
	0.2	0.33	0.267				0.2	0.485
		0.32	0.257				0.2	0.485
		0.32	0.228				0.2	0.475
		0.32	0.228				0.2	0.475
		0.32	0.228				0.2	0.475
		0.32	0.228				0.2	0.475
		0.32	0.228					0.465
		0.32	0.228					0.465
		0.31	0.218					0.465
		0.31	0.218					0.465
		0.31	0.208					0.455
		0.31	0.208					0.446
		0.3	0.208					0.446
		0.3						0.436
		0.3						0.426
		0.3						0.426
		0.3						0.416
		0.3						0.416
		0.29						0.406
		0.29						0.406
		0.29						0.406
		0.29						0.396
		0.29						0.396
		0.28						0.396
		0.28						0.386
		0.28						0.376
		0.27						0.376
		0.27						0.376
		0.27						0.376
		0.27						0.376
		0.27						0.366
		0.27						0.366
		0.27						0.366
		0.27						0.356
		0.27						0.347
		0.26						0.347
		0.26						0.347
		0.26						0.337
		0.26						0.337
		0.26						0.337
		0.25						0.327
		0.25						0.327
		0.25						0.327
		0.25						0.327
		0.25						0.317
		0.25						0.317
		0.25						0.317
		0.24						0.317
		0.24						0.317
		0.24						0.307
		0.24						0.307
		0.23						0.297
		0.23						0.297
		0.23						0.297
		0.23						0.287
		0.23						0.287
		0.23						0.287
		0.23						0.277
		0.22						0.277
		0.22						0.267
		0.22						0.267
		0.22						0.267
		0.22						0.267
		0.21						0.267
		0.21						0.257
		0.21						0.257
		0.21						0.257
		0.21						0.248
		0.21						0.248
		0.21						0.248
		0.2						0.248
		0.2						0.248
		0.2						0.248
		0.2						0.248
		0.2						0.238
		0.2						0.238
		0.2						0.238
		0.2						0.238
		0.2						0.238
		0.2						0.238
								0.228
								0.228
								0.228
								0.228
								0.228
								0.228
								0.218
								0.218
								0.218
								0.218
								0.218
								0.218
								0.208
								0.208
								0.208
								0.208
Table Analyzed	Data 1
Mixed-effects model (REML)	Matching: Across row
Assume sphericity?	No
Alpha	0.05
Fixed effect (type III)	P value	P value summary	Statistically significant (P < 0.05)?	F (DFn, DFd)	Geisser-Greenhouse's epsilon
Treatment (between columns)	<0.001	***	Yes	F (1.173, 435.9) = 93.73	0.1467
Random effects	SD	Variance
Individual (between rows)	8.579	73.6
Residual	4.424	19.58
Was the matching effective?
Chi-square, df	4201, 1
P value	<0.001
P value summary	***
Is there significant matching (P < 0.05)?	Yes
Data summary
Number of treatments (columns)	9
Number of subjects (rows)	496
Number of missing values	988
Dunnett's multiple comparisons test	Mean Diff.	95.00% CI of diff.	Below threshold?	Summary	Adjusted P Value	B-?
ppl>UAS-GFP vs. Control	-0.08981	-0.2712 to 0.09160	No	ns	0.68	A	Control
ppl>UAS-GFP vs. arlr262	5.324	4.436 to 6.213	Yes	***	<0.001	C	arlr262
ppl>UAS-GFP vs. ppl>UAS-arlr-HA	0.08433	-0.2312 to 0.3998	No	ns	0.98	D	ppl>UAS-arlr-HA
ppl>UAS-GFP vs. arlr262;ppl>UAS-arlr-HA	-0.2837	-0.6677 to 0.1002	No	ns	0.25	E	arlr262;ppl>UAS-arlr-HA
ppl>UAS-GFP vs. ppl>UAS-arlr△SP-HA	-1.814	-2.827 to -0.8003	Yes	***	<0.001	F	ppl>UAS-arlr△SP-HA
ppl>UAS-GFP vs. arlr262;ppl>UAS-arlr△SP-HA	-1.701	-2.861 to -0.5411	Yes	***	<0.001	G	arlr262;ppl>UAS-arlr△SP-HA
ppl>UAS-GFP vs. ppl>UAS-arlrN-HA	-0.2848	-0.6887 to 0.1191	No	ns	0.3	H	ppl>UAS-arlrN-HA
ppl>UAS-GFP vs. arlr262;ppl>UAS-arlrN-HA	5.257	4.334 to 6.180	Yes	***	<0.001	I	arlr262;ppl>UAS-arlrN-HA
Test details	Mean 1	Mean 2	Mean Diff.	SE of diff.	n1	n2	q	DF
ppl>UAS-GFP vs. Control	7.66	7.75	-0.08981	0.068	390	401	1.321	389
ppl>UAS-GFP vs. arlr262	7.66	2.336	5.324	0.333	390	480	15.99	388
ppl>UAS-GFP vs. ppl>UAS-arlr-HA	7.66	7.576	0.08433	0.1183	390	413	0.713	388
ppl>UAS-GFP vs. arlr262;ppl>UAS-arlr-HA	7.66	7.944	-0.2837	0.1439	390	394	1.971	388
ppl>UAS-GFP vs. ppl>UAS-arlr△SP-HA	7.66	9.474	-1.814	0.3789	390	252	4.786	251
ppl>UAS-GFP vs. arlr262;ppl>UAS-arlr△SP-HA	7.66	9.362	-1.701	0.4337	390	244	3.923	243
ppl>UAS-GFP vs. ppl>UAS-arlrN-HA	7.66	7.945	-0.2848	0.1514	390	406	1.881	388
ppl>UAS-GFP vs. arlr262;ppl>UAS-arlrN-HA	7.66	2.403	5.257	0.3461	390	496	15.19	389
Figure 2k
Control	ppl>UAS-GFP	arlr262	ppl>UAS-arlr-HA	arlr262;ppl>UAS-arlr-HA	ppl>UAS-arlr△SP-HA	arlr262;ppl>UAS-arlr△SP-HA	ppl>UAS-arlrN-HA	arlr262;ppl>UAS-arlrN-HA
1.98364	1.8656	0.99	1.8374	1.9097	2.32	2.34	1.99	0.798
1.7293	1.7856	0.85	1.9285	1.8909	2.15	2.11	1.96	0.9798
1.87362	1.9435	0.82	1.9342	1.998	2.42	2.47	1.86	0.7394
ANOVA summary
F	71.1
P value	<0.001
P value summary	***
Significant diff. among means (P < 0.05)?	Yes
R squared	0.9693
ANOVA table	SS	DF	MS	F (DFn, DFd)	P value
Treatment (between columns)	6.899	8	0.8624	F (8, 18) = 71.10	P<0.001
Residual (within columns)	0.2183	18	0.01213
Total	7.118	26
Tukey's multiple comparisons test	Mean Diff.	95.00% CI of diff.	Below threshold?	Summary	Adjusted P Value
Control vs. ppl>UAS-GFP	-0.002713	-0.3178 to 0.3124	No	ns	>0.99
Control vs. arlr262	0.9755	0.6604 to 1.291	Yes	***	<0.001
Control vs. ppl>UAS-arlr-HA	-0.03785	-0.3529 to 0.2772	No	ns	>0.99
Control vs. arlr262;ppl>UAS-arlr-HA	-0.07068	-0.3858 to 0.2444	No	ns	>0.99
Control vs. ppl>UAS-arlr△SP-HA	-0.4345	-0.7496 to -0.1194	Yes	**	0.003
Control vs. arlr262;ppl>UAS-arlr△SP-HA	-0.4445	-0.7596 to -0.1294	Yes	**	0.003
Control vs. ppl>UAS-arlrN-HA	-0.07448	-0.3896 to 0.2406	No	ns	>0.99
Control vs. arlr262;ppl>UAS-arlrN-HA	1.023	0.7080 to 1.338	Yes	***	<0.001
ppl>UAS-GFP vs. arlr262	0.9782	0.6631 to 1.293	Yes	***	<0.001
ppl>UAS-GFP vs. ppl>UAS-arlr-HA	-0.03513	-0.3502 to 0.2800	No	ns	>0.99
ppl>UAS-GFP vs. arlr262;ppl>UAS-arlr-HA	-0.06797	-0.3831 to 0.2471	No	ns	>0.99
ppl>UAS-GFP vs. ppl>UAS-arlr△SP-HA	-0.4318	-0.7469 to -0.1167	Yes	**	0.004
ppl>UAS-GFP vs. arlr262;ppl>UAS-arlr△SP-HA	-0.4418	-0.7569 to -0.1267	Yes	**	0.003
ppl>UAS-GFP vs. ppl>UAS-arlrN-HA	-0.07177	-0.3869 to 0.2433	No	ns	>0.99
ppl>UAS-GFP vs. arlr262;ppl>UAS-arlrN-HA	1.026	0.7107 to 1.341	Yes	***	<0.001
arlr262 vs. ppl>UAS-arlr-HA	-1.013	-1.328 to -0.6983	Yes	***	<0.001
arlr262 vs. arlr262;ppl>UAS-arlr-HA	-1.046	-1.361 to -0.7311	Yes	***	<0.001
arlr262 vs. ppl>UAS-arlr△SP-HA	-1.41	-1.725 to -1.095	Yes	***	<0.001
arlr262 vs. arlr262;ppl>UAS-arlr△SP-HA	-1.42	-1.735 to -1.105	Yes	***	<0.001
arlr262 vs. ppl>UAS-arlrN-HA	-1.05	-1.365 to -0.7349	Yes	***	<0.001
arlr262 vs. arlr262;ppl>UAS-arlrN-HA	0.0476	-0.2675 to 0.3627	No	ns	>0.99
ppl>UAS-arlr-HA vs. arlr262;ppl>UAS-arlr-HA	-0.03283	-0.3479 to 0.2823	No	ns	>0.99
ppl>UAS-arlr-HA vs. ppl>UAS-arlr△SP-HA	-0.3966	-0.7117 to -0.08154	Yes	**	0.008
ppl>UAS-arlr-HA vs. arlr262;ppl>UAS-arlr△SP-HA	-0.4066	-0.7217 to -0.09154	Yes	**	0.006
ppl>UAS-arlr-HA vs. ppl>UAS-arlrN-HA	-0.03663	-0.3517 to 0.2785	No	ns	>0.99
ppl>UAS-arlr-HA vs. arlr262;ppl>UAS-arlrN-HA	1.061	0.7459 to 1.376	Yes	***	<0.001
arlr262;ppl>UAS-arlr-HA vs. ppl>UAS-arlr△SP-HA	-0.3638	-0.6789 to -0.04871	Yes	*	0.02
arlr262;ppl>UAS-arlr-HA vs. arlr262;ppl>UAS-arlr△SP-HA	-0.3738	-0.6889 to -0.05871	Yes	*	0.01
arlr262;ppl>UAS-arlr-HA vs. ppl>UAS-arlrN-HA	-0.0038	-0.3189 to 0.3113	No	ns	>0.99
arlr262;ppl>UAS-arlr-HA vs. arlr262;ppl>UAS-arlrN-HA	1.094	0.7787 to 1.409	Yes	***	<0.001
ppl>UAS-arlr△SP-HA vs. arlr262;ppl>UAS-arlr△SP-HA	-0.01	-0.3251 to 0.3051	No	ns	>0.99
ppl>UAS-arlr△SP-HA vs. ppl>UAS-arlrN-HA	0.36	0.04491 to 0.6751	Yes	*	0.02
ppl>UAS-arlr△SP-HA vs. arlr262;ppl>UAS-arlrN-HA	1.458	1.143 to 1.773	Yes	***	<0.001
arlr262;ppl>UAS-arlr△SP-HA vs. ppl>UAS-arlrN-HA	0.37	0.05491 to 0.6851	Yes	*	0.01
arlr262;ppl>UAS-arlr△SP-HA vs. arlr262;ppl>UAS-arlrN-HA	1.468	1.153 to 1.783	Yes	***	<0.001
ppl>UAS-arlrN-HA vs. arlr262;ppl>UAS-arlrN-HA	1.098	0.7825 to 1.413	Yes	***	<0.001

## Sheet: Figure 3
Figure 3c
1 week				5 weeks
Feed		starvation		HSD		HFD
Control	arlr262	Control	arlr262	Control	arlr262	Control	arlr262
90.03	78.14	42.98	2.94	143.75	124.21	80.31	69.03
84.35	77.75	41.81	1.79	98.09	117.33	67.74	49.87
67.9	62.54	39.23	1.71	92.19	111.62	66.14	48.9
65.59	60.65	34.51	1.67	89.54	87.22	60.8	48.12
52.45	56.95	31.4	1.48	89.01	68.79	53.36	47.88
44.67	56.23	21.59	1.47	87.89	55.75	45.37	47.41
43.46	53.18	20.13	1.41	78.23	55.28	43.6	40.83
42.38	38.99	12.25	1.36	59.67	54.25	41.16	40.63
39.65	35	9.46	1.27	54.13	54.08	38.01	39.91
35.94	34.35	9.17	1.22	52.9	40.78	37.66	37.41
34.79	33.56	9.11	1.2	44.96	39.09	37.12	37.17
31.27	29.93	8.85	1.2	41.9	34.45	36.41	35.88
30.97	27.67	8.59	1.09	39.4	34.37	34.26	34.06
30.6	23.41	8.47	1.07	35.02	33.44	33.76	30.82
27.36	22.09	7.42	1.07	29.6	33.43	33.19	29.77
25.8	22.03	7.21	1.05	22.12	33.03	31.22	28.8
25.68	21.99	6.86	1.03	21.66	31.22	31.03	28.18
24.07	21.82	6.12	0.99	21.5	29.61	30.9	26.16
20.13	19.05	6.03	0.96	21.12	28.93	29.93	25.7
19.7	18.98	5.86	0.93	20.46	28.55	29.92	25.08
19.3	18.82	5.05	0.92	19.9	28.38	29.27	24.38
19	18.1	4.6	0.92	18.31	28.35	29.23	23.83
17.9	17.43	4.36	0.91	17.85	28.01	28.59	23.64
17.75	17.35	4.19	0.9	17.37	27.87	28.26	21.91
17.64	17.02	4.17	0.9	17.02	26.3	27.74	20.89
16.53	16.18	4.16	0.89	16.46	26.03	27.21	20.86
16.27	16.06	4.14	0.88	16.31	24.03	26.87	20.19
16.04	15.54	3.8	0.88	15.93	23.54	26.51	19.87
15.96	14.7	3.79	0.88	15.28	23.27	25.79	19.35
15.67	14.57	3.13	0.87	14.9	23.12	25.09	18.07
15.38	13.52	3.13	0.87	14.75	22.89	24.65	17.77
15.01	12.27	3.11	0.85	14.56	22.47	21.96	17.74
14.6	11.98	2.94	0.82	13.33	22.22	21.48	16.78
14.39	11.5	2.88	0.82	13.33	22.08	20.5	16.75
13.37	11.41	2.65	0.81	12.69	21.57	19.63	16.35
13.26	11.38	2.41	0.8	12.01	21.33	19.62	15.87
13.1	10.7	2.22	0.79	11.82	20.3	19.61	15.61
12.51	10.65	2.16	0.77	11.67	18.56	19.41	15.04
11.91	10.33	2.03	0.77	11.37	18.45	19.17	14.3
11.66	10.09	1.98	0.75	10.61	18.38	18.62	14.18
11.21	10.03	1.8	0.75	10.55	17.17	18.13	13.98
11.17	9.39	1.53	0.74	10.11	16.9	18.04	13.7
11.17	9.22	1.52	0.73	9.71	16.84	17.93	13.61
11.01	8.85	1.49	0.73	8.94	16.01	17.56	13.55
11.01	8.82	1.44	0.71	8.65	15.57	17.46	13.44
10.95	8.65	1.38	0.71	8.45	15.39	17	13.15
10.24	8.41	1.37	0.71	7.43	15.28	16.86	12.55
9.42	7.94	1.3	0.71	6.83	15.16	16.56	12.21
9.33	7.89	1.3	0.7	6.7	15.1	15.9	11.97
9.32	7.7	1.29	0.7	6.29	14.11	15.88	11.9
9.13	7.55	1.29	0.7	6.06	13.9	15.79	11.62
8.29	7.33	1.26	0.7	5.31	13.8	15.79	11.61
8.15	6.88	1.2	0.69	5.3	13.09	15.42	11.56
8.1	6.46	1.09	0.69	4.95	12.39	15.07	11.3
8.04	6.36	1.07	0.68	4.76	12.03	14.99	10.75
7.84	6.3	0.94	0.68	4.59	11.77	14.68	10.68
7.81	6.28	0.88	0.68	4.48	11.74	14.56	10.39
7.32	5.61	0.82	0.68	4.41	11.71	13.89	9.6
7.24	5.32	0.81	0.67	4.11	11.31	13.8	9.56
6.83	5.24	0.77	0.66	3.83	10.91	13.42	9.42
6.82	5.14	0.76	0.65	3.81	10.15	13.12	8.9
6.65	5.13	0.74	0.65	3.79	9.46	12.46	8.77
6.44	5.01	0.73	0.64	3.72	9.28	12.28	8.68
6.32	4.84	0.7	0.64	3.62	9.08	12.06	8.53
6.16	4.8	0.69	0.63	3.4	8.94	11.87	8.29
6.15	4.78	0.66	0.63	3.39	8.65	11.75	8.19
6.14	4.7	0.64	0.6	3.39	8.5	11.67	8.07
5.92	4.44	0.63	0.58	3.32	8.36	11.65	7.86
5.88	4.42	0.58	0.58	3.27	8.29	11.34	7.85
5.73	4.27	0.53	0.57	2.98	8.09	11.24	7.75
5.35	4.22	0.53	0.57	2.97	7.86	11.1	7.59
5.31	4.19	0.5	0.57	2.97	7.45	10.76	7.53
4.88	4.16	0.5	0.55	2.95	7.21	10.71	7.3
4.65	4.09	0.49	0.55	2.89	7.16	10.67	7.17
4.62	3.99	0.45	0.55	2.86	6.94	10.48	7.13
4.54	3.85	0.36	0.54	2.54	6.87	9.88	7.07
4.24	3.8	0.36	0.52	2.5	5.91	9.76	7.02
4.17	3.78	0.34	0.51	2.5	5.68	9.47	6.72
4.17	3.78	0.33	0.51	2.47	5.49	9.44	6.69
4.14	3.73	0.32	0.51	2.43	5.41	9.26	6.45
4.07	3.62	0.32	0.51	2.35	5.4	9.14	6.44
4.02	3.52	0.32	0.51	2.28	5.24	8.88	6.42
3.92	3.52	0.3	0.5	2.25	5.18	8.73	6.24
3.89	3.29	0.29	0.5	2.22	5.16	8.62	6.12
3.71	3.24	0.25	0.5	1.98	4.91	7.95	6.09
3.67	3.12	0.25	0.48	1.98	4.85	7.77	6.03
3.58	3.06	0.24	0.48	1.93	4.8	7.6	5.93
3.37	2.92	0.24	0.47	1.88	4.73	7.26	5.51
3.34	2.83	0.23	0.47	1.71	4.58	7.06	5.37
3.33	2.83	0.21	0.46	1.64	4.42	6.95	5.08
3.14	2.81		0.46	1.56	4.31	6.94	4.79
3.08	2.8		0.46	1.49	4.23	6.77	4.65
2.96	2.79		0.46	1.41	4.17	6.58	4.56
2.94	2.57		0.45	1.29	4	6.39	4.5
2.88	2.55		0.45	1.24	3.85	6.29	4.45
2.74	2.51		0.45	1.23	3.58	6.08	4.41
2.7	2.51		0.45	1.16	3.54	6.06	4.34
2.48	2.45		0.45	1.16	3.53	5.35	4.33
2.4	2.44		0.44	1.09	3.42	4.97	4.16
2.35	2.44		0.44	1.05	3.39	4.96	4.05
2.34	2.4		0.44	1.05	3.33	4.77	3.88
2.22	2.36		0.44	1	3.26	4.71	3.88
2.2	2.35		0.43	0.91	3.1	4.61	3.87
2.19	2.32		0.43	0.87	2.66	4.58	3.82
2.09	2.31		0.42	0.73	2.64	4.57	3.8
1.96	2.27		0.42	0.73	2.61	4.56	3.73
1.95	2.26		0.41	0.72	2.56	4.24	3.66
1.88	2.24		0.41	0.71	2.51	3.84	3.59
1.85	2.2		0.41	0.71	2.41	3.8	3.45
1.82	2.18		0.41	0.63	2.32	3.5	3.29
1.82	2.12		0.41	0.62	2.31	3.48	3.26
1.8	2.1		0.4	0.53	2.29	3.37	3.23
1.8	2.07		0.4	0.47	2.29	3.36	3.21
1.71	1.98		0.4	0.47	2.25	3.32	3.19
1.68	1.98		0.4	0.46	2.18	3.26	3.18
1.63	1.9		0.39	0.45	2.15	3.19	3.04
1.59	1.85		0.39	0.45	2.1	3.16	3.03
1.51	1.79		0.39	0.42	2.08	3.05	2.87
1.49	1.73		0.38	0.42	1.96	3	2.85
1.49	1.73		0.37	0.39	1.95	3	2.79
1.43	1.68		0.37	0.34	1.85	2.95	2.76
1.42	1.61		0.36	0.31	1.82	2.93	2.72
1.42	1.61		0.36	0.29	1.72	2.93	2.7
1.41	1.51		0.36	0.28	1.68	2.9	2.65
1.41	1.48		0.36	0.27	1.63	2.86	2.63
1.39	1.45		0.36	0.24	1.62	2.79	2.52
1.37	1.41		0.35	0.22	1.61	2.78	2.5
1.37	1.41		0.35	0.21	1.6	2.75	2.46
1.35	1.38		0.35	0.2	1.47	2.74	2.43
1.35	1.38		0.35		1.45	2.73	2.37
1.3	1.33		0.35		1.42	2.69	2.35
1.27	1.33		0.34		1.39	2.68	2.31
1.27	1.33		0.34		1.39	2.65	2.31
1.26	1.32		0.33		1.39	2.64	2.3
1.25	1.3		0.33		1.34	2.61	2.28
1.23	1.29		0.33		1.32	2.61	2.19
1.21	1.24		0.33		1.31	2.56	2.1
1.17	1.23		0.32		1.3	2.54	2.1
1.15	1.2		0.32		1.29	2.54	2.05
1.13	1.19		0.31		1.29	2.5	1.95
1.12	1.14		0.31		1.26	2.48	1.92
1.11	1.12		0.31		1.19	2.46	1.87
1.08	1.09		0.31		1.18	2.3	1.82
1.07	1.06		0.3		1.15	2.23	1.71
1.01	1.06		0.3		1.11	2.1	1.71
1.01	1.04		0.3		1.1	2.08	1.71
1	1		0.3		1.07	2.08	1.69
0.94	1		0.29		1.03	2.03	1.65
0.93	1		0.29		1	2	1.61
0.92	0.99		0.29		0.95	1.99	1.59
0.87	0.97		0.29		0.92	1.98	1.58
0.86	0.95		0.28		0.9	1.87	1.57
0.84	0.94		0.28		0.86	1.85	1.56
0.81	0.94		0.28		0.86	1.78	1.5
0.78	0.94		0.28		0.85	1.78	1.43
0.77	0.93		0.27		0.85	1.71	1.41
0.74	0.92		0.27		0.8	1.71	1.41
0.73	0.91		0.27		0.79	1.69	1.39
0.72	0.9		0.27		0.79	1.66	1.39
0.71	0.89		0.27		0.74	1.66	1.36
0.7	0.87		0.27		0.74	1.63	1.32
0.69	0.85		0.27		0.68	1.57	1.3
0.65	0.84		0.26		0.67	1.55	1.3
0.64	0.82		0.26		0.64	1.54	1.28
0.64	0.79		0.26		0.62	1.49	1.27
0.62	0.79		0.26		0.62	1.44	1.21
0.62	0.77		0.26		0.61	1.44	1.19
0.6	0.77		0.26		0.6	1.42	1.18
0.59	0.77		0.24		0.57	1.4	1.18
0.58	0.77		0.24		0.56	1.36	1.17
0.55	0.76		0.24		0.56	1.35	1.13
0.55	0.74		0.24		0.56	1.31	1.1
0.54	0.74		0.24		0.53	1.29	1.09
0.54	0.73		0.24		0.53	1.28	1.08
0.54	0.72		0.23		0.53	1.27	1.08
0.53	0.72		0.23		0.51	1.25	1.01
0.53	0.71		0.23		0.5	1.24	1.01
0.53	0.71		0.23		0.5	1.23	0.97
0.52	0.69		0.23		0.49	1.17	0.96
0.49	0.63		0.23		0.49	1.14	0.95
0.47	0.61		0.23		0.48	1.1	0.95
0.42	0.6		0.23		0.48	1.1	0.95
0.42	0.58		0.23		0.48	1.02	0.95
0.42	0.57		0.23		0.47	1.01	0.93
0.4	0.57		0.23		0.46	0.97	0.93
0.38	0.54		0.22		0.46	0.96	0.9
0.37	0.54		0.22		0.45	0.9	0.89
0.36	0.52		0.22		0.42	0.87	0.89
0.36	0.52		0.22		0.41	0.87	0.88
0.33	0.5		0.22		0.41	0.84	0.87
0.32	0.49		0.22		0.39	0.82	0.86
0.32	0.47		0.21		0.39	0.8	0.86
0.32	0.47		0.21		0.39	0.8	0.85
0.31	0.45		0.21		0.38	0.8	0.84
0.31	0.45		0.21		0.37	0.79	0.84
0.3	0.45		0.21		0.37	0.78	0.79
0.26	0.44		0.2		0.37	0.76	0.77
0.25	0.43		0.2		0.37	0.75	0.76
0.25	0.43		0.2		0.36	0.75	0.74
0.23	0.43		0.2		0.35	0.74	0.68
0.23	0.42		0.2		0.35	0.72	0.68
0.22	0.42				0.35	0.72	0.67
0.22	0.41				0.35	0.69	0.67
0.22	0.4				0.34	0.68	0.66
0.21	0.4				0.34	0.68	0.61
	0.4				0.34	0.66	0.61
	0.4				0.33	0.65	0.59
	0.39				0.33	0.65	0.57
	0.38				0.31	0.63	0.57
	0.37				0.3	0.61	0.55
	0.37				0.3	0.58	0.53
	0.35				0.3	0.55	0.53
	0.34				0.29	0.54	0.53
	0.33				0.28	0.53	0.53
	0.33				0.28	0.52	0.49
	0.3				0.27	0.52	0.49
	0.29				0.27	0.48	0.48
	0.27				0.25	0.47	0.48
	0.26				0.25	0.45	0.47
	0.26				0.24	0.44	0.47
	0.25				0.23	0.42	0.46
	0.25				0.22	0.38	0.44
	0.25				0.22	0.37	0.42
	0.24				0.21	0.34	0.42
	0.24				0.21	0.34	0.41
	0.24				0.21	0.33	0.4
	0.24				0.2	0.33	0.39
	0.22					0.31	0.39
	0.22					0.31	0.35
	0.21					0.3	0.35
	0.21					0.3	0.34
	0.2					0.3	0.33
	0.2					0.3	0.31
						0.29	0.31
						0.28	0.31
						0.27	0.3
						0.26	0.3
						0.26	0.3
						0.25	0.28
						0.25	0.28
						0.25	0.27
						0.25	0.26
						0.24	0.26
						0.23	0.25
						0.23	0.25
						0.22	0.24
						0.22	0.24
						0.21	0.22
						0.2	0.22
							0.22
							0.21
							0.21
							0.21
							0.21
							0.21
							0.2
							0.2
							0.2
Unpaired t test		Unpaired t test		Unpaired t test		Unpaired t test
P value	0.26	P value	<0.001	P value	0.14	P value	0.08
P value summary	ns	P value summary	***	P value summary	ns	P value summary	ns
Significantly different (P < 0.05)?	No	Significantly different (P < 0.05)?	Yes	Significantly different (P < 0.05)?	No	Significantly different (P < 0.05)?	No
One- or two-tailed P value?	Two-tailed	One- or two-tailed P value?	Two-tailed	One- or two-tailed P value?	Two-tailed	One- or two-tailed P value?	Two-tailed
t, df	t=1.127, df=436	t, df	t=6.896, df=289	t, df	t=1.471, df=354	t, df	t=1.775, df=505
Figure 3d
1 week					5 weeks
Feed		starvation			HSD		HFD
Control	arlr262	Control	arlr262		Control	arlr262	Control	arlr262
1.7958	1.8092	1.493	0.3283		2.893	2.7896	2.9574	2.9506
1.8947	1.7182	1.3374	0.4039		2.971	2.7989	2.697	2.7897
1.7475	1.7323	1.4203	0.391		3.2223	2.8796	2.6879	2.7859
Unpaired t test		Unpaired t test			Unpaired t test		Unpaired t test
P value	0.31	P value	<0.001		P value	0.12	P value	0.59
P value summary	ns	P value summary	***		P value summary	ns	P value summary	ns
Significantly different (P < 0.05)?	No	Significantly different (P < 0.05)?	Yes		Significantly different (P < 0.05)?	No	Significantly different (P < 0.05)?	No
One- or two-tailed P value?	Two-tailed	One- or two-tailed P value?	Two-tailed		One- or two-tailed P value?	Two-tailed	One- or two-tailed P value?	Two-tailed
t, df	t=1.149, df=4	t, df	t=20.58, df=4		t, df	t=1.993, df=4	t, df	t=0.5912, df=4
Figure 3e
Day	Control	arlr262	Control	arlr262
	Survival rate (%)
	Poor nutrition diet		High nutrition diet
1	100	100	100	100
13		98
15	99		100
16
17		97
18	98
19				100
20		95	100
21
22	97	91
23				99
24		72
25			98
26	96	59		97
29	89	47
30			96
31	85	38
32				96
33		30
34	70		95
35		19
37	50			94
38		9
40	28	0
42				91
44	13
45			94
47	7			90
50	0		93
53				90
55			90
57				85
60			88	83
62				81
65			83	79
67				77
70			77	63
72				57
75			62
77				46
80				27
81			23
82				19
85			9	11
87				9
91			4
92				3
95			1
96				0
100			0
Log-rank (Mantel-Cox) test
Chi square	119
df	1
P value	<0.001
P value summary	***
Are the survival curves sig different?	Yes
Gehan-Breslow-Wilcoxon test
Chi square	110.5
df	1
P value	<0.001
P value summary	***
Are the survival curves sig different?	Yes
Median survival
poor-nutrition-arlr262	29
poor-nutrition-control	40
Ratio (and its reciprocal)	0.725	1.379
95% CI of ratio	0.5758 to 0.9128	1.096 to 1.737
Hazard Ratio (Mantel-Haenszel)	A/B	B/A
Ratio (and its reciprocal)	5.341	0.1872
95% CI of ratio	3.953 to 7.217	0.1386 to 0.2530
Hazard Ratio (logrank)	A/B	B/A
Ratio (and its reciprocal)	2.863	0.3492
95% CI of ratio	2.211 to 3.708	0.2697 to 0.4523
Log-rank (Mantel-Cox) test
Chi square	6.002
df	1
P value	0.01
P value summary	*
Are the survival curves sig different?	Yes
Gehan-Breslow-Wilcoxon test
Chi square	7.797
df	1
P value	0.005
P value summary	**
Are the survival curves sig different?	Yes
Median survival
high-nutrition-control	81
high-nutrition-arlr262	77
Ratio (and its reciprocal)	1.052	0.9506
95% CI of ratio	0.8389 to 1.319	0.7581 to 1.192
Hazard Ratio (Mantel-Haenszel)	C/D	D/C
Ratio (and its reciprocal)	0.7181	1.393
95% CI of ratio	0.5510 to 0.9359	1.068 to 1.815
Hazard Ratio (logrank)	C/D	D/C
Ratio (and its reciprocal)	0.7844	1.275
95% CI of ratio	0.6245 to 0.9852	1.015 to 1.601

## Sheet: Figure 4
Figure 4c
arlr262	arlr262;ppl>Lsd1–RNAi	arlr262;ppl>regucalcin–RNAi	arlr262;ppl>yip2–RNAi	arlr262;ppl>CG5162–RNAi	ppl>UAS-GFP	ppl>Lsd1–RNAi	ppl>regucalcin–RNAi	ppl>yip2–RNAi	ppl>CG5162–RNAi	ppl>Lsd-1-mCherry	arlr262;ppl>Lsd-1-mCherry
20.74	85.24	29.84	71.6	49.09	52.47	88.312	29.582	70.785	34.745	16.887	15.235
18.23	76.77	29.15	49.05	30.32	32.22	75.959	27.005	50.849	29.165	15.844	13.39
18.13	76.67	28.88	41.92	27.26	29.78	74.051	25.028	49.369	18.683	14.97	11.046
17.76	58.69	21.06	34.03	24.2	25.46	68.385	23.514	34.097	17.552	11.801	10.443
12.72	48.14	19.19	31.96	21.52	19.98	53.662	18.504	32.642	16.455	11.781	9.963
10.77	44.33	18.34	27.58	20	19.71	43.787	17.406	22.071	15.068	11.761	9.675
10.59	38.94	17.79	22.27	17.56	19.42	40.394	17.376	19.816	14.979	10.967	8.99
9.72	38.18	17.35	21.74	17.05	19.16	39.194	16.871	18.904	14.783	10.192	8.841
9.18	37.98	17.15	15.08	16.62	18.56	36.302	16.491	18.481	14.035	9.725	8.682
8.96	36.09	15.58	14.94	15.4	18.3	33.558	15.652	14.202	13.917	9.645	8.106
8.5	36.04	15.22	13.53	15.07	16.61	32.742	15.18	13.838	12.855	9.467	7.798
8.46	32.97	15.15	13.37	14.98	16.06	32.122	15.15	13.72	12.334	8.801	7.51
7.79	28.27	15.11	12.68	13.43	15.26	29.241	15.025	12.334	12.009	8.672	7.172
7.66	26.76	14.36	12.55	12.75	15.05	29.162	14.101	11.294	11.911	8.642	6.894
7.02	26.2	14.24	11.95	12.53	14.77	25.415	13.904	11.107	11.596	8.146	6.775
6.88	25.45	13.97	11.01	12.31	14.68	25.149	13.885	10.98	11.478	8.136	6.616
6.7	25.41	13.35	11	11.86	14.61	24.48	13.826	10.763	11.35	8.046	6.536
6.69	24.09	13.35	10.84	11.79	14.07	22.936	12.786	10.714	10.893	7.927	6.258
6.64	22.67	12.77	10.62	11.74	13.55	21.392	12.727	10.694	10.716	7.48	6.079
6.32	22.47	12.67	10.51	11.09	12.34	20.526	11.275	10.488	10.358	7.251	5.901
6.01	21.54	12.16	10.41	10.78	12.27	20.477	11.242	10.439	10.268	7.162	5.881
6	20.63	11.59	10.21	10.69	12.1	20.448	11.127	10.429	10.209	6.993	5.612
5.91	17.91	11.38	10.17	10.62	11.96	18.432	11.078	10.35	9.936	6.755	5.483
5.83	16.64	11.15	9.64	10.51	11.79	17.989	10.701	10.068	9.936	6.506	5.463
5.83	16.63	10.82	9.51	10.31	11.79	16.976	10.672	9.35	9.885	6.228	5.165
5.74	15.78	10.68	9.06	10.15	10.73	15.687	10.632	9.34	9.767	6.069	5.106
5.71	14.9	10.51	9.05	10.11	10.62	14.979	10.632	9.252	9.72	5.642	5.016
5.64	14.73	10.51	9.04	9.91	10.45	14.674	10.416	9.183	9.609	5.503	4.987
5.4	14.65	10.38	8.88	9.54	10.34	14.36	10.193	9.006	9.54	5.344	4.778
5.15	13.85	10.33	8.77	9.31	10.24	13.907	10.026	8.986	9.474	5.324	4.629
5.15	11.38	10.2	8.67	9.2	9.63	12.481	9.639	8.967	9.404	5.136	4.579
4.99	11.18	10.14	8.66	9.15	9.31	11.95	9.472	7.907	9.257	5.007	4.44
4.82	10.79	9.96	8.25	9.08	8.65	11.035	9.354	7.819	9.068	4.907	4.172
4.78	10.63	9.75	8.18	9.08	8.28	10.77	9.354	7.799	8.97	4.808	4.023
4.7	10.42	9.66	8.06	8.43	8.06	10.642	9.295	7.76	7.957	4.728	3.954
4.57	10.42	9.34	8.01	8.33	7.92	10.327	9.278	7.747	7.909	4.649	3.914
4.5	9.67	9.05	7.89	7.67	7.87	10.042	9.268	7.741	7.898	4.361	3.805
4.38	9.39	8.93	7.8	7.46	7.78	9.609	9.2	7.679	7.841	4.301	3.735
4.37	9.19	8.78	7.78	7.45	7.74	9.599	8.99	7.524	7.78	4.132	3.626
4.37	9.09	8.73	7.28	7.15	7.58	9.432	8.98	7.514	7.625	3.755	3.507
4.36	8.7	8.7	7.12	7.03	7.55	9.363	8.96	6.963	7.526	3.705	3.497
4.19	8.62	8.45	6.9	6.96	7.49	8.557	8.596	6.327	6.917	3.675	3.467
4.07	8.55	8.4	6.85	6.89	7.34	8.036	8.186	6.18	6.878	3.596	3.358
3.99	7.99	8.28	6.74	6.87	7.18	7.967	8.186	6.151	6.661	3.536	3.328
3.92	7.78	8.27	6.68	6.65	7.17	7.927	8.157	6.091	6.59	3.507	3.228
3.81	7.29	8.21	6.57	6.63	6.97	7.917	8.088	6.003	6.275	3.457	3.139
3.8	7.27	8.07	6.23	6.15	6.94	7.917	7.409	5.953	6.149	3.397	3.079
3.66	7.19	7.85	6.18	6.03	6.92	7.298	7.4	5.944	6.078	3.328	2.99
3.42	6.86	7.8	5.93	5.97	6.91	6.944	7.39	5.786	6.054	3.318	2.911
3.31	6.71	7.76	5.82	5.64	6.91	6.944	7.232	5.769	6.037	3.278	2.881
3.28	6	7.73	5.79	5.62	6.73	6.747	7.193	5.757	5.95	3.248	2.841
3.24	5.49	7.71	5.75	5.59	6.66	6.55	7.183	5.71	5.862	3.218	2.831
3.24	5.25	7.61	5.65	5.39	6.64	6.265	7.173	4.96	5.602	3.189	2.801
3.2	5.18	7.48	5.53	5.36	6.64	5.734	7.173	4.911	5.537	3.149	2.771
3.19	5.06	7.16	5.37	5.29	6.62	5.557	7.164	4.832	5.321	3.119	2.702
2.98	4.87	7.15	5.31	5.2	6.58	5.439	7.095	4.6	5.223	3.089	2.642
2.9	4.81	7.07	5.25	5.18	6.49	4.741	7.095	4.582	5.193	3.02	2.583
2.89	4.75	6.81	5.12	4.97	6.32	4.377	7.055	4.54	5.026	3.02	2.523
2.85	4.51	6.37	5.1	4.95	6.28	4.278	6.967	4.515	4.77	2.851	2.493
2.85	4.47	6.34	5.05	4.95	6.22	4.229	6.928	4.511	4.707	2.801	2.473
2.69	4.32	6.33	5	4.94	6.03	4.111	6.888	4.482	4.613	2.781	2.434
2.65	4.3	6.21	4.86	4.91	5.96	4.003	6.869	4.471	4.583	2.722	2.434
2.65	4.12	6.2	4.84	4.91	5.93	3.924	6.859	4.471	4.573	2.662	2.394
2.61	4.06	6.16	4.82	4.8	5.91	3.521	6.819	4.442	4.524	2.662	2.285
2.49	3.88	6.06	4.81	4.74	5.89	3.383	6.055	4.384	4.514	2.642	2.255
2.45	3.6	5.89	4.75	4.67	5.7	3.315	6.046	4.292	4.436	2.622	2.235
2.37	3.48	5.88	4.69	4.64	5.65	3.295	5.78	4.21	4.406	2.603	2.106
2.34	3.21	5.82	4.47	4.57	5.6	3.265	5.77	4.206	4.392	2.563	2.036
2.21	3.02	5.76	4.25	4.55	5.52	3.226	5.691	4.117	4.387	2.533	1.987
2.13	3	5.59	4.17	4.42	5.45	3.187	5.682	4.049	4.362	2.464	1.967
2.12	2.96	5.51	4.17	4.41	5.28	3.098	5.632	3.967	4.318	2.414	1.947
2.09	2.94	5.46	4.1	4.36	5.17	2.715	5.593	3.888	4.288	2.414	1.927
2.09	2.89	5.44	4.07	4.32	5.14	2.695	5.534	3.819	4.259	2.324	1.907
2.02	2.84	5.43	4.02	4.24	5.08	2.626	5.524	3.773	4.2	2.265	1.828
2	2.83	5.43	3.93	4.2	5.03	2.597	5.505	3.77	4.175	2.255	1.818
1.98	2.78	5.3	3.9	4.19	5.02	2.567	5.446	3.664	4.141	2.235	1.758
1.88	2.74	5.26	3.86	4.05	4.89	2.518	5.426	3.642	4.107	2.225	1.669
1.86	2.67	5.25	3.86	4.02	4.88	2.469	5.426	3.625	4.101	2.195	1.619
1.86	2.57	5.25	3.65	4.01	4.8	2.449	5.367	3.567	4.067	2.166	1.579
1.78	2.54	5.2	3.62	3.97	4.65	2.37	5.337	3.565	4.062	2.166	1.56
1.75	2.44	5.14	3.46	3.96	4.63	2.331	5.337	3.544	4.023	2.166	1.55
1.74	2.38	5.13	3.42	3.95	4.54	2.292	5.298	3.419	3.9	2.126	1.51
1.72	2.1	5.07	3.41	3.92	4.42	2.262	5.269	3.409	3.895	2.116	1.51
1.72	2.07	5.05	3.29	3.89	4.41	2.242	4.924	3.301	3.885	2.106	1.5
1.71	2.06	4.81	3.28	3.88	4.37	2.183	4.846	3.225	3.846	2.066	1.45
1.69	2.03	4.76	3.18	3.82	4.3	2.144	4.239	3.203	3.846	2.066	1.43
1.65	2.01	4.75	3.13	3.8	4.27	2.016	4.17	3.178	3.796	1.957	1.42
1.65	1.98	4.72	3.06	3.71	4.26	2.006	4.16	3.095	3.777	1.917	1.391
1.63	1.95	4.69	3.06	3.71	3.9	1.928	4.151	3.085	3.747	1.887	1.361
1.6	1.92	4.56	3.04	3.63	3.86	1.859	4.141	2.996	3.497	1.877	1.311
1.6	1.9	4.54	3	3.62	3.86	1.82	4.092	2.968	3.472	1.868	1.311
1.58	1.86	4.47	2.96	3.57	3.83	1.78	4.072	2.96	3.462	1.788	1.301
1.56	1.81	4.43	2.88	3.39	3.81	1.741	4.052	2.954	3.452	1.778	1.291
1.55	1.76	4.08	2.83	3.39	3.76	1.702	4.003	2.836	3.374	1.778	1.262
1.54	1.7	4.04	2.83	3.38	3.74	1.682	3.836	2.832	3.364	1.719	1.242
1.53	1.67	4.03	2.79	3.37	3.66	1.643	3.826	2.789	3.344	1.699	1.212
1.53	1.67	3.95	2.74	3.34	3.46	1.564	3.796	2.786	3.28	1.629	1.202
1.53	1.66	3.95	2.73	3.21	3.4	1.505	3.796	2.784	3.256	1.619	1.192
1.5	1.65	3.94	2.73	3.11	3.36	1.426	3.796	2.727	3.241	1.619	1.182
1.5	1.61	3.87	2.71	3.09	3.28	1.357	3.747	2.678	3.236	1.619	1.172
1.48	1.6	3.86	2.69	3.07	3.16	1.279	3.728	2.519	3.206	1.599	1.142
1.47	1.55	3.86	2.66	3.05	3.01	1.259	3.718	2.497	3.128	1.599	1.122
1.46	1.54	3.84	2.62	3.03	2.93	1.239	3.698	2.482	3.098	1.589	1.113
1.4	1.47	3.81	2.61	2.94	2.89	1.19	3.639	2.473	3.049	1.579	1.043
1.39	1.42	3.78	2.58	2.88	2.61	1.161	3.639	2.455	3.019	1.579	0.993
1.38	1.36	3.77	2.53	2.86	2.6	1.121	3.6	2.445	3.019	1.57	0.944
1.36	1.29	3.76	2.53	2.85	2.6	1.102	3.6	2.403	2.985	1.53	0.924
1.35	1.27	3.73	2.48	2.79	2.56	1.082	3.59	2.396	2.979	1.52	0.894
1.34	1.22	3.59	2.47	2.72	2.53	1.072	3.58	2.324	2.876	1.5	0.824
1.34	1.16	3.56	2.38	2.7	2.52	1.052	3.541	2.297	2.823	1.43	0.824
1.31	1.11	3.49	2.34	2.67	2.51	1.043	3.531	2.291	2.782	1.43	0.815
1.31	1.09	3.49	2.32	2.66	2.48	1.033	3.442	2.196	2.753	1.411	0.815
1.31	1.05	3.48	2.31	2.65	2.48	1.013	3.442	2.153	2.749	1.361	0.805
1.3	1.05	3.47	2.26	2.62	2.47	1.013	3.433	2.14	2.685	1.341	0.805
1.29	0.97	3.43	2.24	2.6	2.47	1.003	3.433	2.059	2.685	1.331	0.785
1.28	0.96	3.36	2.23	2.58	2.41	1.003	3.433	2.047	2.676	1.331	0.785
1.28	0.91	3.36	2.16	2.51	2.41	0.964	3.413	2.022	2.626	1.321	0.775
1.24	0.9	3.27	2.07	2.5	2.37	0.934	3.393	2.002	2.597	1.291	0.775
1.22	0.88	3.25	2.03	2.49	2.36	0.915	3.383	1.987	2.555	1.281	0.725
1.22	0.77	3.2	1.97	2.46	2.31	0.895	3.344	1.934	2.533	1.252	0.725
1.22	0.72	3.18	1.96	2.4	2.31	0.866	3.305	1.918	2.457	1.242	0.715
1.2	0.72	3.17	1.92	2.36	2.21	0.846	3.256	1.881	2.363	1.242	0.715
1.18	0.71	3.16	1.89	2.36	2.21	0.797	3.236	1.865	2.357	1.242	0.675
1.18	0.71	3.12	1.89	2.33	2.19	0.777	3.236	1.806	2.356	1.202	0.675
1.17	0.71	3.08	1.87	2.31	2.16	0.757	3.078	1.796	2.354	1.192	0.666
1.13	0.69	3.08	1.86	2.29	2.15	0.757	3.019	1.757	2.311	1.182	0.666
1.13	0.69	2.99	1.84	2.28	2.14	0.747	3.01	1.731	2.301	1.172	0.656
1.11	0.68	2.95	1.84	2.27	2.13	0.728	2.99	1.728	2.271	1.162	0.656
1.11	0.68	2.94	1.8	2.27	2.13	0.718	2.97	1.718	2.213	1.122	0.606
1.09	0.66	2.79	1.78	2.27	2.03	0.708	2.941	1.714	2.165	1.122	0.606
1.09	0.59	2.79	1.72	2.22	2.03	0.688	2.882	1.705	2.154	1.122	0.586
1.07	0.59	2.78	1.72	2.18	2.01	0.679	2.852	1.669	2.115	1.113	0.586
1.07	0.57	2.75	1.68	2.18	2	0.659	2.833	1.649	2.056	1.093	0.517
1.06	0.54	2.74	1.67	2.11	1.97	0.659	2.774	1.646	2.016	1.093	0.517
1.03	0.54	2.6	1.67	2.09	1.97	0.639	2.744	1.632	1.989	1.083	0.497
1	0.54	2.52	1.62	2.08	1.96	0.629	2.715	1.59	1.947	1.073	0.497
1	0.51	2.52	1.62	2.06	1.94	0.61	2.656	1.554	1.947	1.073	0.467
0.99	0.51	2.51	1.59	2.05	1.91	0.58	2.626	1.547	1.859	1.063	0.467
0.98	0.5	2.46	1.57	1.96	1.85	0.58	2.547	1.543	1.849	1.063	0.457
0.98	0.48	2.43	1.57	1.91	1.85	0.58	2.508	1.508	1.839	1.013	0.457
0.97	0.48	2.41	1.56	1.91	1.8	0.561	2.469	1.495	1.839	1.013	0.427
0.96	0.46	2.34	1.52	1.86	1.8	0.551	2.429	1.485	1.8	0.993	0.427
0.95	0.44	2.31	1.51	1.85	1.79	0.531	2.341	1.478	1.776	0.993	0.397
0.95	0.43	2.2	1.49	1.79	1.72	0.521	2.321	1.472	1.769	0.983	0.397
0.95	0.41	2.18	1.48	1.68	1.71	0.502	2.282	1.429	1.624	0.973	0.387
0.92	0.4	2.09	1.45	1.67	1.66	0.492	2.242	1.403	1.544	0.964	0.387
0.91	0.39	2.07	1.43	1.67	1.65	0.492	2.144	1.396	1.524	0.954	0.377
0.88	0.38	2	1.39	1.64	1.63	0.482	2.105	1.387	1.524	0.934	0.377
0.87	0.36	1.97	1.32	1.63	1.61	0.482	2.065	1.347	1.495	0.924	0.358
0.85	0.36	1.95	1.31	1.63	1.58	0.472	2.026	1.344	1.459	0.924	0.358
0.84	0.35	1.94	1.29	1.6	1.56	0.452	1.997	1.311	1.451	0.924	0.338
0.84	0.34	1.77	1.28	1.52	1.56	0.452	1.987	1.297	1.446	0.914	0.338
0.79	0.34	1.73	1.25	1.52	1.54	0.433	1.977	1.278	1.436	0.914	0.298
0.78	0.34	1.73	1.23	1.51	1.53	0.423	1.947	1.265	1.416	0.894	0.298
0.78	0.34	1.72	1.21	1.48	1.5	0.413	1.888	1.229	1.406	0.844	0.268
0.77	0.34	1.72	1.2	1.43	1.47	0.403	1.849	1.2	1.397	0.844	0.268
0.77	0.33	1.68	1.18	1.4	1.46	0.393	1.839	1.157	1.367	0.805	0.248
0.74	0.31	1.66	1.15	1.4	1.44	0.384	1.82	1.131	1.365	0.805	0.248
0.73	0.3	1.61	1.08	1.36	1.44	0.374	1.78	1.085	1.298	0.805	0.219
0.72	0.3	1.61	1.05	1.35	1.44	0.364	1.751	1.084	1.265	0.795	0.219
0.71	0.3	1.59	1.03	1.34	1.43	0.354	1.711	1.082	1.254	0.795
0.69	0.29	1.45	1.03	1.32	1.39	0.354	1.682	1.013	1.249	0.775
0.66	0.29	1.37	1.01	1.32	1.39	0.334	1.643	0.987	1.22	0.765
0.65	0.25	1.36	1.01	1.26	1.39	0.325	1.633	0.96	1.209	0.765
0.64	0.23	1.34	0.98	1.25	1.34	0.325	1.603	0.957	1.198	0.755
0.62	0.22	1.28	0.98	1.21	1.33	0.305	1.603	0.921	1.17	0.715
0.62	0.21	1.27	0.98	1.21	1.3	0.305	1.574	0.908	1.151	0.695
0.61	0.21	1.23	0.97	1.14	1.25	0.266	1.574	0.875	1.134	0.685
0.61	0.21	1.17	0.93	1.12	1.24	0.256	1.544	0.823	1.131	0.656
0.6	0.21	1.16	0.92	1.1	1.24	0.246	1.524	0.807	1.092	0.646
0.59		1.14	0.9	1.09	1.18	0.226	1.515	0.741	1.08	0.626
0.59		1.11	0.87	1.09	1.16	0.226	1.475	0.728	1.077	0.606
0.58		1.08	0.84	1.07	1.16		1.465	0.727	1.039	0.576
0.58		1.04	0.83	1.05	1.09		1.426	0.688	1.034	0.566
0.57		1.02	0.77	1.03	1.09		1.377	0.682	1.033	0.566
0.57		1.02	0.76	1.02	1.08		1.347	0.639	1.033	0.546
0.57		1.01	0.76	1.02	1.01		1.328	0.567	1.021	0.546
0.57		0.93	0.76	1.02	1.01		1.298	0.531	1.009	0.536
0.56		0.92	0.75	1	1.01		1.298	0.524	0.954	0.526
0.55		0.91	0.72	0.99	0.99		1.269	0.52	0.954	0.517
0.54		0.91	0.72	0.97	0.98		1.239	0.514	0.954	0.497
0.54		0.9	0.71	0.94	0.98		1.229	0.508	0.934	0.487
0.54		0.88	0.67	0.94	0.98		1.21	0.485	0.885	0.477
0.52		0.84	0.65	0.93	0.95		1.2	0.462	0.878	0.447
0.52		0.84	0.63	0.93	0.93		1.19	0.446	0.875	0.437
0.51		0.81	0.6	0.92	0.91		1.161	0.41	0.872	0.417
0.5		0.79	0.58	0.9	0.9		1.151	0.393	0.867	0.407
0.5		0.79	0.57	0.88	0.85		1.131	0.377	0.807	0.387
0.5		0.76	0.57	0.87	0.84		1.121	0.367	0.806	0.377
0.5		0.74	0.55	0.87	0.81		1.082	0.354	0.759	0.358
0.5		0.73	0.52	0.85	0.81		1.082	0.347	0.747	0.348
0.5		0.72	0.51	0.83	0.8		1.062	0.308	0.738	0.328
0.49		0.72	0.46	0.83	0.8		1.052	0.301	0.687	0.328
0.49		0.7	0.46	0.81	0.79		1.043	0.279	0.665	0.318
0.47		0.7	0.42	0.79	0.78		1.003	0.275	0.654	0.318
0.47		0.69	0.4	0.78	0.78		0.993	0.269	0.653	0.308
0.46		0.69	0.4	0.77	0.77		0.974	0.261	0.649	0.278
0.46		0.68	0.38	0.76	0.77		0.954	0.257	0.647	0.268
0.46		0.63	0.38	0.76	0.76		0.934	0.256	0.645	0.258
0.45		0.63	0.36	0.74	0.72		0.925	0.254	0.641	0.238
0.45		0.62	0.34	0.74	0.72		0.925	0.249	0.629	0.209
0.45		0.6	0.32	0.73	0.71		0.885	0.239	0.606
0.44		0.59	0.31	0.72	0.69		0.846	0.236	0.6
0.43		0.59	0.28	0.71	0.69		0.836	0.231	0.589
0.42		0.55	0.26	0.71	0.69		0.826	0.229	0.582
0.42		0.55	0.25	0.68	0.69		0.797	0.219	0.546
0.42		0.54	0.24	0.66	0.69		0.787		0.543
0.41		0.51	0.23	0.66	0.68		0.767		0.537
0.41		0.5	0.22	0.66	0.67		0.767		0.531
0.39		0.5	0.22	0.65	0.67		0.738		0.521
0.39		0.49	0.21	0.64	0.61		0.738		0.521
0.38		0.48	0.21	0.63	0.61		0.698		0.521
0.37		0.46		0.63	0.59		0.698		0.513
0.37		0.46		0.63	0.59		0.649		0.482
0.36		0.45		0.62	0.57		0.649		0.462
0.34		0.45		0.62	0.54		0.639		0.457
0.34		0.45		0.6	0.51		0.59		0.434
0.34		0.44		0.58	0.49		0.58		0.428
0.34		0.41		0.57	0.47		0.561		0.386
0.33		0.4		0.55	0.44		0.561		0.37
0.33		0.38		0.54	0.4		0.551		0.367
0.32		0.37		0.51	0.39		0.551		0.365
0.32		0.37		0.5	0.39		0.541		0.364
0.31		0.36		0.47	0.38		0.502		0.356
0.31		0.36		0.46	0.38		0.502		0.354
0.31		0.34		0.45	0.38		0.502		0.354
0.31		0.33		0.43	0.36		0.492		0.353
0.31		0.31		0.42	0.35		0.482		0.346
0.31		0.27		0.41	0.33		0.472		0.344
0.3		0.27		0.41	0.32		0.462		0.344
0.3		0.27		0.39	0.31		0.452		0.343
0.29		0.27		0.37	0.3		0.443		0.325
0.28		0.26		0.36	0.29		0.433		0.31
0.27		0.25		0.36	0.29		0.393		0.305
0.26		0.23		0.36	0.27		0.374		0.298
0.25		0.23		0.34	0.26		0.374		0.291
0.25		0.22		0.34	0.26		0.354		0.27
0.25		0.22		0.32	0.26		0.325		0.265
0.25		0.22		0.31	0.25		0.285		0.256
0.24		0.21		0.3	0.24		0.285		0.254
0.23		0.21		0.3	0.23		0.285		0.254
0.23		0.21		0.29	0.22		0.285		0.246
0.23		0.2		0.29	0.22		0.256		0.244
0.22				0.28	0.22		0.246		0.235
0.22				0.26	0.21		0.236		0.235
0.22				0.24	0.21		0.207		0.234
0.22				0.23					0.234
0.21				0.23					0.234
0.21				0.22					0.234
0.21				0.22					0.234
0.21				0.22					0.226
0.21				0.2					0.223
0.2									0.223
0.2									0.223
0.2									0.221
									0.216
									0.216
									0.209
ANOVA summary
F	15.4
P value	<0.001
P value summary	***
Significant diff. among means (P < 0.05)?	Yes
R squared	0.05182
ANOVA table	SS	DF	MS	F (DFn, DFd)	P value
Treatment (between columns)	3481	4	870.3	F (4, 1127) = 15.40	P<0.001
Residual (within columns)	63689	1127	56.51
Total	67170	1131
Dunnett's multiple comparisons test	Mean Diff.	95.00% CI of diff.	Below threshold?	Summary	Adjusted P Value	A-?
arlr262 vs. arlr262;ppl>Lsd1–RNAi	-5.772	-7.599 to -3.946	Yes	***	<0.001	B	arlr262;ppl>Lsd1–RNAi
arlr262 vs. arlr262;ppl>regucalcin–RNAi	-2.469	-4.123 to -0.8149	Yes	**	0.001	C	arlr262;ppl>regucalcin–RNAi
arlr262 vs. arlr262;ppl>yip2–RNAi	-2.646	-4.360 to -0.9310	Yes	***	<0.001	D	arlr262;ppl>yip2–RNAi
arlr262 vs. arlr262;ppl>CG5162–RNAi	-1.853	-3.492 to -0.2145	Yes	*	0.02	E	arlr262;ppl>CG5162–RNAi
ANOVA summary
F	11.69
P value	<0.001
P value summary	***
Significant diff. among means (P < 0.05)?	Yes
R squared	0.04518
ANOVA table	SS	DF	MS	F (DFn, DFd)	P value
Treatment (between columns)	3408	6	567.9	F (6, 1482) = 11.69	P<0.001
Residual (within columns)	72015	1482	48.59
Total	75423	1488
Dunnett's multiple comparisons test	Mean Diff.	95.00% CI of diff.	Below threshold?	Summary	Adjusted P Value	F-?
ppl>UAS-GFP vs. ppl>Lsd1–RNAi	-3.47	-5.260 to -1.680	Yes	***	<0.001	G	ppl>Lsd1–RNAi
ppl>UAS-GFP vs. ppl>regucalcin–RNAi	-0.1567	-1.780 to 1.467	No	ns	>0.99	H	ppl>regucalcin–RNAi
ppl>UAS-GFP vs. ppl>yip2–RNAi	-0.3714	-2.072 to 1.329	No	ns	0.99	I	ppl>yip2–RNAi
ppl>UAS-GFP vs. ppl>CG5162–RNAi	0.8079	-0.7966 to 2.412	No	ns	0.63	J	ppl>CG5162–RNAi
ppl>UAS-GFP vs. ppl>Lsd-1-mCherry	1.734	0.02192 to 3.446	Yes	*	0.05	K	ppl>Lsd-1-mCherry
ppl>UAS-GFP vs. arlr262;ppl>Lsd-1-mCherry	1.842	0.01291 to 3.670	Yes	*	0.05	L	arlr262;ppl>Lsd-1-mCherry
Figure 4d
arlr262	arlr262;ppl>Lsd1–RNAi	arlr262;ppl>regucalcin–RNAi	arlr262;ppl>yip2–RNAi	arlr262;ppl>CG5162–RNAi	ppl>UAS-GFP	ppl>Lsd1–RNAi	ppl>regucalcin–RNAi	ppl>yip2–RNAi	ppl>CG5162–RNAi
0.6923	2.1123	1.7845	1.8462	1.6487	1.7859	2.1543	1.7546	1.5487	1.7902
0.8934	2.4452	1.6582	1.9254	1.7469	1.7451	2.2215	1.8846	1.9586	1.8231
0.7782	2.0548	1.7745	1.7872	1.8943	1.6528	2.0132	1.9735	1.8762	1.9987
ANOVA summary
F	47.55
P value	<0.001
P value summary	***
Significant diff. among means (P < 0.05)?	Yes
R squared	0.9519
ANOVA table	SS	DF	MS	F (DFn, DFd)	P value
Treatment (between columns)	3.339	5	0.6678	F (5, 12) = 47.55	P<0.001
Residual (within columns)	0.1686	12	0.01405
Total	3.508	17
Tukey's multiple comparisons test	Mean Diff.	95.00% CI of diff.	Below threshold?	Summary	Adjusted P Value
arlr262 vs. arlr262;ppl>Lsd1–RNAi	-1.416	-1.741 to -1.091	Yes	***	<0.001
arlr262 vs. arlr262;ppl>regucalcin–RNAi	-0.9511	-1.276 to -0.6261	Yes	***	<0.001
arlr262 vs. arlr262;ppl>yip2–RNAi	-1.065	-1.390 to -0.7399	Yes	***	<0.001
arlr262 vs. arlr262;ppl>CG5162–RNAi	-0.9753	-1.300 to -0.6503	Yes	***	<0.001
arlr262 vs. arlr262;ppl>CG5162–RNAi	-0.94	-1.265 to -0.6149	Yes	***	<0.001
arlr262;ppl>Lsd1–RNAi vs. arlr262;ppl>regucalcin–RNAi	0.465	0.1400 to 0.7901	Yes	**	0.004
arlr262;ppl>Lsd1–RNAi vs. arlr262;ppl>yip2–RNAi	0.3512	0.02613 to 0.6762	Yes	*	0.03
arlr262;ppl>Lsd1–RNAi vs. arlr262;ppl>CG5162–RNAi	0.4408	0.1158 to 0.7658	Yes	**	0.007
arlr262;ppl>Lsd1–RNAi vs. arlr262;ppl>CG5162–RNAi	0.4762	0.1511 to 0.8012	Yes	**	0.004
arlr262;ppl>regucalcin–RNAi vs. arlr262;ppl>yip2–RNAi	-0.1139	-0.4389 to 0.2112	No	ns	0.84
arlr262;ppl>regucalcin–RNAi vs. arlr262;ppl>CG5162–RNAi	-0.02423	-0.3493 to 0.3008	No	ns	>0.99
arlr262;ppl>regucalcin–RNAi vs. arlr262;ppl>CG5162–RNAi	0.01113	-0.3139 to 0.3362	No	ns	>0.99
arlr262;ppl>yip2–RNAi vs. arlr262;ppl>CG5162–RNAi	0.08963	-0.2354 to 0.4147	No	ns	0.93
arlr262;ppl>yip2–RNAi vs. arlr262;ppl>CG5162–RNAi	0.125	-0.2000 to 0.4500	No	ns	0.78
arlr262;ppl>CG5162–RNAi vs. arlr262;ppl>CG5162–RNAi	0.03537	-0.2897 to 0.3604	No	ns	>0.99
ANOVA summary
F	3.976
P value	0.03
P value summary	*
Significant diff. among means (P < 0.05)?	Yes
R squared	0.614
ANOVA table	SS	DF	MS	F (DFn, DFd)	P value
Treatment (between columns)	0.2788	4	0.0697	F (4, 10) = 3.976	P=0.03
Residual (within columns)	0.1753	10	0.01753
Total	0.4541	14
Tukey's multiple comparisons test	Mean Diff.	95.00% CI of diff.	Below threshold?	Summary	Adjusted P Value
arlr262;ppl>CG5162–RNAi vs. ppl>UAS-GFP	-0.4017	-0.7575 to -0.04596	Yes	*	0.03
arlr262;ppl>CG5162–RNAi vs. ppl>Lsd1–RNAi	-0.143	-0.4987 to 0.2128	No	ns	0.68
arlr262;ppl>CG5162–RNAi vs. ppl>regucalcin–RNAi	-0.06657	-0.4223 to 0.2892	No	ns	0.97
arlr262;ppl>CG5162–RNAi vs. ppl>yip2–RNAi	-0.1427	-0.4985 to 0.2130	No	ns	0.69
ppl>UAS-GFP vs. ppl>Lsd1–RNAi	0.2588	-0.09701 to 0.6145	No	ns	0.19
ppl>UAS-GFP vs. ppl>regucalcin–RNAi	0.3352	-0.02061 to 0.6909	No	ns	0.07
ppl>UAS-GFP vs. ppl>yip2–RNAi	0.259	-0.09678 to 0.6148	No	ns	0.19
ppl>Lsd1–RNAi vs. ppl>regucalcin–RNAi	0.0764	-0.2794 to 0.4322	No	ns	0.95
ppl>Lsd1–RNAi vs. ppl>yip2–RNAi	0.0002333	-0.3555 to 0.3560	No	ns	>0.99
ppl>regucalcin–RNAi vs. ppl>yip2–RNAi	-0.07617	-0.4319 to 0.2796	No	ns	0.95

## Sheet: Figure 5
Figure 5a
pcDNA3.1+pmirGLO	pcDNA3.1-arlr+pmirGLO	pcDNA3.1+pmirGLO-Lsd-1	pcDNA3.1-arlr+pmirGLO-Lsd-1	pcDNA3.1+pmirGLO-regucalcin	pcDNA3.1-arlr+pmirGLO-regucalcin	pcDNA3.1+pmirGLO-CG5162	pcDNA3.1-arlr+pmirGLO-CG5162	pcDNA3.1+pmirGLO-yip2	pcDNA3.1-arlr+pmirGLO-yip2
1.09468	0.988408	0.946258	0.735115	1.06243	0.471109	1.0404	0.73131	0.918409	0.596857
1.07247	1.11281	1.15084	0.740858	1.10648	0.551368	0.962172	0.806808	1.2471	0.519612
0.832853	1.08236	0.902907	0.543077	0.831088	0.533573	0.997428	0.738342	0.834491	0.548333
Unpaired t test		Unpaired t test		Unpaired t test		Unpaired t test		Unpaired t test
P value	0.54	P value	0.03	P value	0.006	P value	0.002	P value	0.03
P value summary	ns	P value summary	*	P value summary	**	P value summary	**	P value summary	*
Significantly different (P < 0.05)?	No	Significantly different (P < 0.05)?	Yes	Significantly different (P < 0.05)?	Yes	Significantly different (P < 0.05)?	Yes	Significantly different (P < 0.05)?	Yes
One- or two-tailed P value?	Two-tailed	One- or two-tailed P value?	Two-tailed	One- or two-tailed P value?	Two-tailed	One- or two-tailed P value?	Two-tailed	One- or two-tailed P value?	Two-tailed
t, df	t=0.6666, df=4	t, df	t=3.259, df=4	t, df	t=5.420, df=4	t, df	t=7.300, df=4	t, df	t=3.480, df=4
Figure 5c
PGRP-LE-IgG	PGRP-LE-IP	iab-IgG	iab-IP	Lsd-1-IgG	Lsd-1--IP	regucalcin-IgG	regucalcin-IP	CG5162-IgG	CG5162-IP	yip2-IgG	yip2-IP
3.059	1.022	8.95	10.141	0.565	4.48	4.523	6.055	1.741	3.013	1.458	5.467
1.327	0.55	7.443	7.826	0.258	6.485	3.664	6.363	1.383	3.76	1.876	3.775
3.378	1.996	6.927	8.431	0.654	4.807	5.241	6.785	1.317	2.16	2.529	5.816
Unpaired t test		Unpaired t test		Unpaired t test		Unpaired t test		Unpaired t test		Unpaired t test
P value	0.14	P value	0.33	P value	0.002	P value	0.02	P value	0.04	P value	0.01
P value summary	ns	P value summary	ns	P value summary	**	P value summary	*	P value summary	*	P value summary	*
Significantly different (P < 0.05)?	No	Significantly different (P < 0.05)?	No	Significantly different (P < 0.05)?	Yes	Significantly different (P < 0.05)?	Yes	Significantly different (P < 0.05)?	Yes	Significantly different (P < 0.05)?	Yes
One- or two-tailed P value?	Two-tailed	One- or two-tailed P value?	Two-tailed	One- or two-tailed P value?	Two-tailed	One- or two-tailed P value?	Two-tailed	One- or two-tailed P value?	Two-tailed	One- or two-tailed P value?	Two-tailed
t, df	t=1.825, df=4	t, df	t=1.114, df=4	t, df	t=7.533, df=4	t, df	t=3.830, df=4	t, df	t=3.115, df=4	t, df	t=4.359, df=4
		Ct 1	∆ Ct		∆∆ Ct	Assay Site IP	Ct 2	∆ Ct		∆∆ Ct	Assay Site IP	Ct 3	∆ Ct		∆∆ Ct	Assay Site IP
RBPs	Sample		Input normalized	% Input	IgG adjusted	Fold Enrichment		Input normalized	% Input	IgG adjusted	Fold Enrichment		Input normalized	% Input	IgG adjusted	Fold Enrichment	% Input		Fold Enrichment
Target gene	Fraction		IP value (∆Ct)	Sites IP'ed	IP Ct value (∆∆Ct)	above bkgrnd (NIS)		IP value (∆Ct)	Sites IP'ed	IP Ct value (∆∆Ct)	above bkgrnd (NIS)		IP value (∆Ct)	Sites IP'ed	IP Ct value (∆∆Ct)	above bkgrnd (NIS)	Mean	SD	Mean	SD
			(Ct[IP]-Ct[InputxDF])	((2-∆Ct)x100%)	(∆Ct[IP]-∆Ct[NIS])	(2-∆∆Ct)		(Ct[IP]-Ct[InputxDF])	((2-∆Ct)x100%)	(∆Ct[IP]-∆Ct[NIS])	(2-∆∆Ct)		(Ct[IP]-Ct[InputxDF])	((2-∆Ct)x100%)	(∆Ct[IP]-∆Ct[NIS])	(2-∆∆Ct)
lsd-1	Input	34.7965		1			33.6643		1			33.0131		1
	IP	36.2768	4.4803	0.0448016	-2.9865	7.92549	34.6111	3.94674	0.0648506	-4.65224	25.1457	34.3917	4.37866	0.048072	-2.87852	7.35398	5.25748	1.07562	13.4751	10.1111
	IgG	39.2633	7.4668	0.00565286			39.2633	8.59898	0.00257899			37.2702	7.25718	0.00653688			0.492291	0.207746
regucalcin	Input	29.8788		1			29.7873		1			29.7986		1
	IP	30.9246	4.04582	0.060546	-0.420841	1.33871	30.7615	3.97419	0.063628	-0.796164	1.73648	30.6802	3.88159	0.0678459	-0.372313	1.29443	6.40067	0.366466	1.45654	0.243444
	IgG	31.3454	4.46667	0.0452272			31.5577	4.77036	0.036642			31.0525	4.25391	0.0524139			4.4761	0.789628
CG5162	Input	31.3349		1			31.0031		1			31.5346		1
	IP	33.3878	5.05289	0.0301251	-0.791061	1.73035	32.7363	4.73319	0.0375983	-1.44257	2.71805	34.0674	5.53276	0.021601	-0.713631	1.63993	2.97748	0.800441	2.02944	0.598066
	IgG	34.1788	5.84395	0.0174099			34.1788	6.17576	0.0138328			34.781	6.24639	0.0131719			1.48049	0.228006
yip2	Input	32.1774		1			32.0418		1			32.2157		1
	IP	33.3705	4.19317	0.0546677	-1.90668	3.74945	33.7691	4.72727	0.0377528	-1.00917	2.01276	33.3194	4.10376	0.0581629	-1.20125	2.29939	5.01945	1.09156	2.6872	0.931031
	IgG	35.2772	6.09985	0.0145802			34.7783	5.73645	0.0187567			34.5207	5.305	0.025295			1.9544	0.54006
iab7	Input	30.1818		1			29.9016		1			29.71		1
	IP	30.4835	3.3017	0.101412	-0.180191	1.13303	30.5771	3.67553	0.0782629	-0.0723782	1.05145	30.2781	3.56809	0.0843136	-0.283604	1.21723	8.79962	1.20059	1.1339	0.082895
	IgG	30.6637	3.48189	0.0895049			30.6495	3.74791	0.0744334			30.5617	3.85169	0.0692667			7.7735	1.05153
PGRP	Input	35.4192		1			33.6412		1			35.5		1
	IP	39.0316	6.61247	0.0102199	1.58168	0.334093	38.1464	7.50524	0.00550424	1.26957	0.414785	38.1464	5.64642	0.0199644	0.758671	0.591041	1.18962	0.73744	0.446639	0.131402
	IgG	37.45	5.03079	0.0305902			36.8769	6.23568	0.0132701			37.3878	4.88775	0.0337785			2.58796	1.10359
actin	Input	29.8788		1			29.7873		1			29.7986		1
	IP	31.3454	4.46667	0.0452272	0.420841	0.746989	31.5577	4.77036	0.036642	0.505169	0.704578	30.6802	3.88159	0.0678459	-0.0813179	1.05798	4.99051	1.61193	0.836517	0.192965
	IgG	30.9246	4.04582	0.060546			31.0525	4.26519	0.0520056			30.7615	3.96291	0.0641276			5.88931	0.622772
Input:IP:IgG=1:8:8
1In this worksheet the default Input fraction is 1% which is a dilution factor (DF) of 100 or 6.644 cycles (i.e. log2 of 100).
2Ideally, this value should be 1.0 if there is no difference in global transcription or IP efficiency.
Note: A 1.0 Fold Change in Site Occupancy is no change.

## Sheet: Figure 6
Figure 6h
Control	arlr262	ppl>UAS-CG3303-HA	arlr262;ppl>UAS-CG3303-HA	ppl>CG3303-RNAi	ppl>UAS-GFP(II)+UAS-GFP(III)	ppl>CG3303-RNAi+UAS-arlr-HA	arlr262;ppl>CG3303-RNAi
58.4	41.14	94.344	52.56	54.98	42.16	59.83	20.77
47.39	35.96	92.205	46.9	52.33	36.3	56.18	20.59
46.53	33	87.106	45.85	52.01	34.93	54.77	19.18
41.16	32	72.315	44.8	49.38	33.72	53.75	16.72
39.54	32	68.285	44.3	48.73	32.75	52.41	15.96
38.96	28.81	62.553	41.77	48.38	32.13	52.19	10.74
37.89	27	58.83	41.42	48.02	30.83	51.5	8.5
37.8	22.29	56.414	41.07	47.09	30.54	49.92	8.46
37.52	17.11	54.206	40.45	46.74	30.08	49.71	8.23
37.37	16.23	49.86	40.01	45.1	29.97	49.28	8.13
35.07	16.08	48.345	39.68	43.05	29.91	49.17	7.79
34.04	15.97	48.286	38.68	42.98	29.4	48.5	7.76
32.86	15.55	48.008	38.05	41.62	29.27	47.1	7.66
32.45	14.91	48.008	37.46	40.95	28.69	46.85	7.02
32.12	14.81	47.583	36.89	37.47	28.54	45.98	6.88
31.65	13.92	45.009	36.03	37.06	28.11	45.09	6.7
30.81	13.17	44.969	35.58	34.83	27.9	43.23	6.69
30.2	12.73	44.345	33.88	34.66	27.71	42.62	6.64
30	11.88	42.89	32.64	33.71	27.38	41.78	6.32
29.8	11.85	41.385	31.16	32.26	27.27	41.4	6.01
29.45	11.83	41.306	30.27	27.1	26.91	40.95	6
29.07	11.68	39.969	29.92	26.11	26.5	39.08	5.91
28.81	11.63	39.89	27.3	25.22	25.51	38.97	5.83
27.75	11.26	38.038	26.81	22.41	24.14	36.98	5.83
27.65	10.98	37.9	26.76	17.56	24.02	33.3	5.74
27.22	10.82	37.722	26.4	14.6	23.34	33.15	5.71
26.18	10.79	37.722	26.31	14.39	23.08	32.94	5.64
25.1	10.5	37.613	26.26	14.28	22.7	32.2	5.4
24.75	10.29	37.207	25.87	13.17	21.88	32.14	5.15
24.48	9.79	36.583	25.65	12.94	21.81	29.69	5.15
24.21	9.35	36.415	25.43	12.53	21.13	29.53	4.99
23.77	9.29	36.385	25.32	11.82	21.04	29.49	4.82
23.43	9.08	36.385	25.31	11.71	20.91	28.03	4.78
23.16	8.87	36.385	24.93	11.56	20.88	28	4.7
23	8.83	36.306	24.61	11.2	20.83	26.68	4.57
22.98	8.77	35.87	24.4	11.15	20.42	26.62	4.5
22.85	8.43	35.722	24.2	10.53	20.39	26.25	4.38
22.31	8.34	35.138	22.89	10.42	20.31	26.2	4.37
21.96	8.16	33.256	22.51	10.35	19.96	26	4.37
21.7	8.07	33.157	22.27	9.23	19.78	25.83	4.36
20.74	7.91	32.771	22.23	8.81	19.73	25.37	4.19
20.7	7.65	32.474	21.04	8.14	19.62	24.96	4.07
20.67	7.44	31.672	20.69	8.1	19.52	24.2	3.99
20.1	7.34	31.088	20.64	8.02	19.4	23.99	3.92
19.93	7.26	30.692	20.53	8.01	19.13	23.76	3.81
19.82	7.2	30.375	20.31	7.98	19.1	23.58	3.8
19.65	7.05	30.088	19.83	7.47	19.06	23.44	3.66
19.53	7.05	28.732	19.54	7.44	18.97	22.86	3.42
19.07	6.23	28.573	18.96	7.42	18.94	22.72	3.31
19.04	6.19	28.257	18.59	7.06	18.74	21.96	3.28
18.82	6	28.049	18.26	7.05	18.7	21.89	3.24
18.25	5.97	26.534	18.13	7.02	18.2	21.25	3.24
18.16	5.93	26.504	17.95	6.94	18.17	20.72	3.2
17.78	5.82	26.385	17.86	6.78	18.03	20.56	3.19
17.77	5.81	25.92	17.81	6.71	17.83	20.24	2.98
17.01	5.66	25.554	16.91	6.7	17.73	19.18	2.9
16.85	5.54	25.474	16.79	6.69	17.46	19.14	2.89
16.7	5.53	25.474	16.71	6.66	16.89	19	2.85
16.62	5.52	24.187	16.56	6.59	16.85	19	2.85
16.55	5.51	24.138	16.33	6.18	16.43	19	2.72
16.33	5.47	24.128	16.25	5.79	16.37	18.67	2.69
15.78	5.43	23.712	16.24	5.69	16.19	18.55	2.65
15.43	5.43	21.593	16.21	5.64	16.11	18	2.65
15.32	5.02	21.475	16.19	5.47	15.96	17.48	2.61
15.19	4.97	21.395	16.01	5.04	15.9	17.36	2.49
14.82	4.91	21.059	15.97	4.92	15.9	17.23	2.45
14.55	4.87	21.059	15.95	4.87	15.65	17.08	2.37
14.1	4.85	20.415	15.71	4.82	15.61	17	2.34
14.08	4.83	19.96	15.62	4.76	15.5	17	2.21
14	4.73	19.623	15.34	4.5	15.08	17	2.13
13.88	4.68	19.475	15.06	4.46	15.05	16.65	2.12
13.82	4.65	19.445	14.94	4.45	15	16.62	2.09
13.67	4.64	19.425	14.92	4.45	14.96	16.27	2.09
13.67	4.58	18.079	14.84	4.41	14.93	16	2.02
13.33	4.54	17.613	14.66	4.3	14.8	15.68	2
13.26	4.52	17.544	14.62	4.2	14.41	15.3	1.98
13.25	4.29	17.356	14.26	4.19	14.38	15.16	1.88
13.15	4.23	17.207	14.18	4.12	14.35	15	1.86
13.14	4.2	17.188	14.09	4.07	13.85	14.96	1.86
12.9	4.16	16.861	14.02	3.96	13.79	14.91	1.78
12.9	4.16	16.128	13.85	3.94	13.68	14.75	1.75
12.5	4.07	16.069	13.79	3.71	13.57	13.95	1.74
12.15	3.96	15.544	13.68	3.53	13.56	13.86	1.72
12.14	3.96	15.455	13.45	3.47	13.1	13.35	1.72
12.08	3.91	15.405	13.41	3.3	13.06	12.83	1.71
12.01	3.89	15.227	13.3	3.15	12.95	12.42	1.69
11.66	3.89	14.505	13.29	2.99	12.29	11.87	1.65
11.55	3.89	14.405	12.9	2.97	12.12	11.78	1.65
11.54	3.88	13.901	12.85	2.85	12.11	11.73	1.63
11.4	3.82	13.693	12.59	2.83	11.87	11.42	1.6
11.19	3.8	13.683	12.54	2.69	11.81	11.35	1.6
11.17	3.69	13.683	12.29	2.62	11.68	10.99	1.58
10.75	3.68	13.475	12.21	2.6	11.59	10.95	1.56
10.75	3.68	13.158	12.19	2.59	11.5	10.35	1.55
10.63	3.67	13.128	12.02	2.52	11.48	10.18	1.54
10.42	3.61	12.831	11.72	2.48	11.34	9.75	1.53
10.35	3.61	12.792	11.7	2.45	11.15	9.69	1.53
10.23	3.55	12.772	11.6	2.44	11.1	9.66	1.53
10.01	3.47	12.722	11.37	2.4	10.98	9.58	1.5
9.86	3.46	12.722	11.35	2.4	10.86	9.47	1.5
9.81	3.36	12.386	11.31	2.33	10.73	9.22	1.48
9.81	3.35	12.118	11.16	2.28	10.29	9.12	1.47
9.7	3.3	11.851	11.13	2.28	10.28	9	1.46
9.67	3.29	11.594	10.95	2.24	10.17	8.73	1.4
9.66	3.29	11.534	10.65	2.1	10.15	8.65	1.39
9.58	3.27	11.485	10.61	2.09	10.02	8.34	1.38
9.47	3.21	11.475	10.61	2.08	9.98	8.02	1.36
9.38	3.2	11.415	10.55	2.01	9.94	8	1.35
9.37	3.19	10.901	10.49	1.94	9.87	8	1.34
9.29	3.14	10.534	10.14	1.85	9.77	7.8	1.34
9.26	3.1	10.524	9.77	1.83	9.53	7.57	1.31
9.23	3.07	10.515	9.63	1.81	9.53	7.3	1.31
9.17	3.07	10.505	9.34	1.76	9.5	7.17	1.31
9.15	3.07	10.079	9.25	1.75	9.44	7.07	1.3
9.11	3.07	9.861	9.13	1.74	9.42	7	1.29
8.95	3.06	9.356	9.02	1.72	9.41	7	1.28
8.95	3.03	9.297	9	1.66	9.29	6.74	1.28
8.93	2.97	8.861	8.92	1.65	9.27	6.32	1.24
8.81	2.96	8.742	8.86	1.64	9.05	6.3	1.22
8.72	2.91	8.683	8.65	1.58	9.04	6.17	1.22
8.49	2.85	8.614	8.6	1.56	8.86	6	1.22
8.41	2.81	8.594	8.58	1.56	8.79	6	1.2
8.34	2.81	8.584	8.57	1.56	8.58	5.98	1.18
8.28	2.81	8.376	8.56	1.52	8.54	5.89	1.18
8.26	2.74	8.307	8.52	1.45	8.5	5.89	1.17
8.11	2.7	8.277	8.52	1.42	8.49	5.86	1.13
8.01	2.68	8.247	8.49	1.42	8.34	5.84	1.13
8	2.66	8.188	8.43	1.4	8.3	5.74	1.11
7.98	2.66	8.02	8.41	1.4	8.17	5.73	1.11
7.82	2.63	7.96	8.4	1.36	8.1	5.68	1.09
7.76	2.63	7.94	8.15	1.31	7.86	5.59	1.09
7.6	2.6	7.94	8.14	1.29	7.83	5.58	1.07
7.57	2.58	7.901	8.13	1.29	7.79	5.58	1.07
7.43	2.56	7.812	8	1.27	7.74	5.55	1.06
7.41	2.55	7.673	7.98	1.23	7.71	5.54	1.03
7.39	2.5	7.653	7.69	1.19	7.7	5.44	1
7.34	2.43	7.505	7.68	1.19	7.7	5.42	1
7.21	2.41	7.406	7.14	1.19	7.69	5.39	0.99
7.21	2.4	7.277	6.99	1.18	7.69	5.29	0.98
7.2	2.38	7.119	6.79	1.14	7.61	5.22	0.98
7.18	2.36	6.96	6.78	1.14	7.56	5.16	0.97
7.16	2.35	6.96	6.67	1.09	7.51	5.12	0.96
7.04	2.35	6.861	6.45	1.07	7.41	5.11	0.95
6.97	2.34	6.723	6.44	1.07	7.34	5.11	0.95
6.84	2.34	6.673	6.24	1.07	7.26	5.05	0.95
6.84	2.32	6.653	6.14	1.02	7.25	5.01	0.92
6.81	2.31	6.594	6.13	1	7.19	5	0.91
6.79	2.28	6.495	5.88	0.98	7.12	5	0.88
6.67	2.26	6.485	5.76	0.96	6.98	4.98	0.87
6.65	2.26	6.416	5.58	0.95	6.97	4.94	0.85
6.57	2.21	6.366	5.52	0.95	6.94	4.92	0.84
6.48	2.21	6.307	5.5	0.94	6.93	4.86	0.84
6.47	2.18	6.237	5.44	0.94	6.75	4.85	0.79
6.47	2.14	6.188	5.31	0.93	6.67	4.84	0.78
6.46	2.13	6.178	5.26	0.93	6.62	4.82	0.78
6.32	2.11	6.158	5.21	0.88	6.61	4.75	0.77
6.17	2.09	6.01	5.18	0.84	6.57	4.74	0.77
6.05	2.07	5.98	5.17	0.83	6.51	4.62	0.74
5.99	2.06	5.911	5.17	0.82	6.42	4.6	0.73
5.96	2.06	5.901	5.1	0.82	6.4	4.52	0.72
5.94	2.06	5.881	5.06	0.79	6.39	4.45	0.71
5.94	2.03	5.871	4.96	0.78	6.37	4.4	0.69
5.8	2.03	5.782	4.92	0.77	6.32	4.31	0.66
5.58	2	5.782	4.83	0.75	6.27	4.28	0.65
5.55	1.94	5.782	4.82	0.75	6.15	4.19	0.64
5.49	1.92	5.732	4.53	0.72	6.06	4.16	0.62
5.46	1.89	5.604	4.49	0.72	5.97	4.15	0.62
5.42	1.88	5.515	4.49	0.71	5.91	4.15	0.61
5.42	1.88	5.475	4.41	0.7	5.91	4.08	0.61
5.4	1.86	5.346	4.41	0.69	5.82	4.07	0.6
5.2	1.83	5.327	4.41	0.69	5.76	4.07	0.59
5.12	1.82	5.317	4.26	0.68	5.75	4.07	0.59
5.09	1.82	5.317	4.21	0.67	5.7	4.05	0.58
5.08	1.79	5.198	4.11	0.64	5.47	4	0.58
5.02	1.78	5.109	4.04	0.64	5.4	4	0.57
4.97	1.76	5.109	4	0.64	5.32	3.97	0.57
4.93	1.75	5.049	3.92	0.61	5.12	3.91	0.57
4.91	1.74	5.01	3.77	0.61	5.01	3.86	0.57
4.89	1.74	4.931	3.77	0.59	4.98	3.86	0.56
4.76	1.71	4.861	3.66	0.59	4.82	3.85	0.55
4.75	1.67	4.851	3.63	0.59	4.81	3.81	0.54
4.73	1.67	4.792	3.59	0.59	4.67	3.68	0.54
4.66	1.66	4.792	3.54	0.56	4.65	3.66	0.54
4.61	1.65	4.624	3.42	0.55	4.56	3.65	0.52
4.59	1.64	4.515	3.42	0.54	4.56	3.64	0.52
4.44	1.63	4.505	3.39	0.54	4.47	3.64	0.51
4.43	1.63	4.426	3.39	0.52	4.44	3.6	0.5
4.36	1.62	4.416	3.36	0.51	4.36	3.56	0.5
4.33	1.61	4.376	3.28	0.5	4.34	3.56	0.5
4.27	1.61	4.158	3.27	0.48	4.24	3.55	0.5
4.18	1.61	4.148	3.17	0.48	4.22	3.55	0.5
4.17	1.6	4.148	3.08	0.47	4.19	3.53	0.5
4.12	1.56	4.099	3.06	0.46	4.17	3.52	0.49
4.08	1.54	3.95	3.05	0.46	4.03	3.49	0.49
4.08	1.51	3.921	3.03	0.46	3.96	3.44	0.47
3.95	1.51	3.901	3.03	0.46	3.94	3.4	0.47
3.94	1.5	3.901	2.95	0.44	3.93	3.38	0.46
3.87	1.47	3.802	2.95	0.43	3.91	3.35	0.46
3.74	1.44	3.772	2.93	0.41	3.87	3.32	0.46
3.69	1.43	3.723	2.91	0.41	3.81	3.3	0.45
3.61	1.42	3.683	2.9	0.4	3.8	3.3	0.45
3.61	1.41	3.544	2.89	0.39	3.7	3.29	0.45
3.55	1.4	3.544	2.79	0.39	3.64	3.26	0.44
3.48	1.39	3.465	2.77	0.39	3.56	3.21	0.43
3.43	1.38	3.366	2.77	0.38	3.56	3.2	0.42
3.41	1.36	3.337	2.76	0.38	3.53	3.17	0.42
3.38	1.36	3.327	2.75	0.37	3.42	3.17	0.42
3.35	1.35	3.307	2.74	0.35	3.42	3.15	0.41
3.3	1.35	3.267	2.65	0.35	3.41	3.11	0.41
3.3	1.34	3.139	2.61	0.33	3.36	3.02	0.39
3.23	1.32	3.119	2.54	0.33	3.27	3	0.39
3.13	1.32	3.099	2.53	0.33	3.26	2.98	0.38
3.05	1.31	3.01	2.45	0.31	3.14	2.97	0.37
3.01	1.31	2.861	2.44	0.31	3.1	2.91	0.37
2.91	1.29	2.851	2.44	0.31	3.1	2.89	0.36
2.89	1.29	2.762	2.43	0.3	3.04	2.86	0.34
2.8	1.28	2.643	2.38	0.29	3.04	2.81	0.34
2.76	1.25	2.643	2.36	0.29	2.96	2.77	0.34
2.7	1.24	2.614	2.34	0.29	2.85	2.77	0.34
2.7	1.24	2.604	2.31	0.29	2.82	2.76	0.33
2.67	1.22	2.495	2.25	0.28	2.74	2.71	0.33
2.63	1.2	2.485	2.12	0.28	2.69	2.66	0.32
2.57	1.19	2.455	2.11	0.27	2.68	2.54	0.32
2.55	1.18	2.445	1.99	0.27	2.68	2.53	0.31
2.53	1.18	2.356	1.96	0.27	2.67	2.53	0.31
2.49	1.18	2.356	1.96	0.27	2.63	2.52	0.31
2.47	1.18	2.297	1.94	0.26	2.44	2.5	0.31
2.45	1.17	2.297	1.88	0.26	2.38	2.45	0.31
2.27	1.16	2.257	1.87	0.25	2.37	2.44	0.31
2.25	1.14	2.228	1.84	0.25	2.37	2.42	0.3
2.24	1.14	2.148	1.82	0.25	2.33	2.41	0.3
2.24	1.12	2.119	1.8	0.25	2.33	2.4	0.29
2.24	1.1	2.079	1.75	0.23	2.23	2.39	0.28
2.17	1.1	2	1.75	0.23	2.22	2.36	0.27
2.13	1.09	1.98	1.75	0.22	2.17	2.28	0.26
2.09	1.09	1.96	1.74	0.21	2.13	2.27	0.25
2.09	1.09	1.95	1.7	0.2	2.08	2.25	0.25
2.08	1.07	1.941	1.69	0.2	2.08	2.24	0.25
2.07	1.05	1.871	1.62	0.2	2.04	2.23	0.25
2.07	1.04	1.842	1.6		2.03	2.22	0.24
2.06	1.04	1.782	1.54		1.98	2.22	0.23
2.05	1.04	1.772	1.54		1.97	2.14	0.23
2.04	1.04	1.762	1.54		1.97	2.13	0.23
2	1.02	1.743	1.5		1.94	2.12	0.22
1.95	1.02	1.733	1.47		1.79	2.11	0.22
1.91	1.01	1.713	1.45		1.77	2.1	0.22
1.89	0.99	1.713	1.41		1.76	2.1	0.22
1.84	0.97	1.703	1.37		1.74	2.08	0.21
1.82	0.97	1.663	1.37		1.73	2.08	0.21
1.79	0.96	1.663	1.34		1.72	2.07	0.21
1.77	0.96	1.663	1.33		1.71	2.05	0.21
1.71	0.96	1.634	1.33		1.7	2.03	0.21
1.69	0.95	1.624	1.32		1.69	2	0.2
1.64	0.94	1.554	1.26		1.66	1.99	0.2
1.63	0.92	1.545	1.24		1.64	1.98	0.2
1.62	0.92	1.525	1.22		1.64	1.97
1.59	0.92	1.505	1.22		1.62	1.95
1.59	0.91	1.505	1.2		1.61	1.9
1.56	0.91	1.495	1.17		1.61	1.9
1.56	0.91	1.475	1.16		1.56	1.88
1.54	0.89	1.455	1.15		1.53	1.87
1.54	0.88	1.455	1.14		1.51	1.85
1.52	0.88	1.416	1.14		1.51	1.84
1.52	0.88	1.406	1.13		1.51	1.84
1.51	0.87	1.386	1.11		1.49	1.83
1.49	0.84	1.376	1.1		1.43	1.83
1.48	0.84	1.356	1.07		1.43	1.8
1.43	0.83	1.356	1.06		1.41	1.8
1.43	0.83	1.327	1.03		1.41	1.77
1.42	0.82	1.218	1.02		1.39	1.76
1.33	0.82	1.198	1.02		1.39	1.75
1.3	0.81	1.188	1.01		1.37	1.72
1.3	0.81	1.188	1.01		1.36	1.7
1.23	0.79	1.188	1		1.34	1.68
1.22	0.78	1.158	0.99		1.31	1.67
1.21	0.78	1.139	0.97		1.26	1.63
1.2	0.77	1.129	0.96		1.25	1.62
1.19	0.77	1.129	0.94		1.23	1.61
1.17	0.77	1.119	0.93		1.21	1.55
1.17	0.77	1.089	0.9		1.2	1.51
1.16	0.76	1.089	0.9		1.2	1.51
1.13	0.76	1.049	0.88		1.18	1.49
1.1	0.75	1.02	0.88		1.17	1.49
1.06	0.75	1	0.88		1.16	1.48
1.05	0.75	1	0.88		1.15	1.46
1.04	0.75	0.99	0.86		1.14	1.46
1.02	0.75	0.98	0.85		1.12	1.46
1	0.74	0.95	0.85		1.11	1.43
1	0.73	0.941	0.83		1.1	1.39
0.98	0.73	0.941	0.82		1.05	1.38
0.98	0.72	0.941	0.82		1.03	1.31
0.98	0.72	0.901	0.79		1.02	1.29
0.94	0.72	0.851	0.76		1.01	1.27
0.94	0.72	0.851	0.76		0.99	1.22
0.93	0.71	0.842	0.74		0.96	1.2
0.89	0.7	0.832	0.74		0.95	1.18
0.84	0.7	0.812	0.73		0.95	1.17
0.79	0.7	0.802	0.72		0.94	1.15
0.78	0.7	0.772	0.72		0.94	1.14
0.73	0.7	0.743	0.72		0.92	1.13
0.72	0.69	0.663	0.71		0.91	1.1
0.69	0.69	0.653	0.7		0.89	1.09
0.69	0.68	0.644	0.69		0.89	1.09
0.69	0.68	0.644	0.68		0.87	1.07
0.69	0.68	0.614	0.68		0.83	1.04
0.67	0.67	0.574	0.68		0.82	1.03
0.65	0.66	0.545	0.67		0.82	1.01
0.65	0.66	0.525	0.65		0.8	1
0.65	0.65	0.495	0.65		0.79	0.97
0.64	0.64	0.465	0.62		0.78	0.96
0.64	0.63	0.455	0.62		0.78	0.96
0.64	0.63	0.446	0.61		0.77	0.91
0.63	0.62	0.436	0.61		0.77	0.9
0.6	0.62	0.416	0.6		0.76	0.9
0.59	0.62	0.386	0.6		0.76	0.9
0.58	0.61	0.386	0.56		0.72	0.89
0.57	0.61	0.327	0.55		0.7	0.89
0.57	0.6	0.327	0.55		0.69	0.89
0.55	0.6	0.317	0.54		0.68	0.88
0.54	0.6	0.287	0.53		0.68	0.88
0.53	0.6	0.277	0.49		0.68	0.88
0.53	0.6	0.267	0.49		0.66	0.87
0.51	0.59	0.257	0.49		0.64	0.83
0.49	0.59	0.248	0.48		0.62	0.83
0.48	0.59	0.218	0.48		0.62	0.81
0.48	0.59	0.208	0.47		0.61	0.79
0.47	0.58		0.46		0.59	0.78
0.47	0.58		0.46		0.56	0.77
0.46	0.58		0.45		0.55	0.73
0.45	0.58		0.44		0.55	0.72
0.4	0.58		0.42		0.55	0.71
0.39	0.57		0.42		0.55	0.71
0.39	0.57		0.41		0.52	0.67
0.39	0.56		0.4		0.52	0.67
0.38	0.54		0.4		0.52	0.67
0.38	0.54		0.4		0.5	0.66
0.38	0.54		0.38		0.48	0.66
0.38	0.54		0.38		0.48	0.65
0.36	0.54		0.38		0.46	0.65
0.36	0.54		0.36		0.46	0.65
0.35	0.54		0.32		0.46	0.63
0.35	0.53		0.32		0.45	0.6
0.35	0.53		0.32		0.45	0.59
0.34	0.51		0.31		0.44	0.57
0.34	0.51		0.31		0.43	0.57
0.31	0.5		0.3		0.43	0.57
0.31	0.5		0.28		0.42	0.56
0.31	0.48		0.28		0.42	0.56
0.3	0.47		0.27		0.41	0.55
0.29	0.47		0.26		0.4	0.55
0.29	0.47		0.26		0.39	0.54
0.29	0.47		0.26		0.38	0.53
0.29	0.46		0.25		0.38	0.52
0.28	0.46		0.25		0.37	0.52
0.27	0.46		0.24		0.36	0.5
0.27	0.46		0.24		0.35	0.48
0.26	0.46		0.23		0.35	0.48
0.26	0.44		0.23		0.33	0.48
0.26	0.44		0.23		0.32	0.47
0.26	0.44		0.22		0.31	0.46
0.26	0.44		0.21		0.31	0.46
0.26	0.43		0.21		0.3	0.45
0.26	0.43		0.2		0.3	0.45
0.25	0.43				0.29	0.44
0.25	0.43				0.28	0.44
0.24	0.42				0.28	0.43
0.23	0.42				0.27	0.43
0.22	0.41				0.27	0.43
0.22	0.41				0.25	0.42
0.22	0.41				0.25	0.42
0.22	0.41				0.24	0.36
0.22	0.41				0.24	0.36
0.22	0.4				0.23	0.36
0.22	0.4				0.23	0.35
0.22	0.39				0.23	0.34
0.21	0.39				0.23	0.34
0.21	0.39				0.23	0.33
0.21	0.39				0.22	0.33
0.21	0.39				0.2	0.32
0.2	0.38				0.2	0.31
0.2	0.38				0.2	0.3
0.2	0.38					0.29
0.06	0.38					0.29
	0.38					0.28
	0.38					0.28
	0.37					0.27
	0.37					0.27
	0.37					0.27
	0.37					0.25
	0.37					0.25
	0.37					0.23
	0.36					0.23
	0.36					0.23
	0.36					0.22
	0.36					0.22
	0.35					0.22
	0.35					0.21
	0.34					0.2
	0.34					0.2
	0.34					0.2
	0.34					0.2
	0.34
	0.33
	0.33
	0.33
	0.33
	0.33
	0.32
	0.32
	0.32
	0.32
	0.32
	0.32
	0.32
	0.31
	0.31
	0.31
	0.31
	0.3
	0.3
	0.3
	0.3
	0.3
	0.3
	0.29
	0.29
	0.29
	0.29
	0.29
	0.28
	0.28
	0.28
	0.27
	0.27
	0.27
	0.27
	0.27
	0.27
	0.27
	0.27
	0.27
	0.26
	0.26
	0.26
	0.26
	0.26
	0.25
	0.25
	0.25
	0.25
	0.25
	0.25
	0.25
	0.24
	0.24
	0.24
	0.24
	0.23
	0.23
	0.23
	0.23
	0.23
	0.23
	0.23
	0.22
	0.22
	0.22
	0.22
	0.22
	0.21
	0.21
	0.21
	0.21
	0.21
	0.21
	0.21
	0.2
	0.2
	0.2
	0.2
	0.2
	0.2
	0.2
	0.2
	0.2
	0.2
ANOVA summary
F	35.5
P value	<0.001
P value summary	***
Significant diff. among means (P < 0.05)?	Yes
R squared	0.08082
ANOVA table	SS	DF	MS	F (DFn, DFd)	P value
Treatment (between columns)	26089	7	3727	F (7, 2826) = 35.50	P<0.001
Residual (within columns)	296690	2826	105
Total	322779	2833
Tukey's multiple comparisons test	Mean Diff.	95.00% CI of diff.	Below threshold?	Summary	Adjusted P Value
Control vs. arlr262	5.147	3.023 to 7.270	Yes	***	<0.001
Control vs. ppl>UAS-CG3303-HA	-4.457	-6.799 to -2.115	Yes	***	<0.001
Control vs. arlr262;ppl>UAS-CG3303-HA	-0.5423	-2.819 to 1.734	No	ns	>0.99
Control vs. ppl>CG3303-RNAi	1.228	-1.334 to 3.789	No	ns	0.83
Control vs. ppl>CG3303-RNAi+UAS-arlr-HA	-0.581	-2.801 to 1.639	No	ns	>0.99
Control vs. arlr262;ppl>CG3303-RNAi	5.682	3.170 to 8.194	Yes	***	<0.001
Control vs. ppl>UAS-GFP(II)+UAS-GFP(III)	0.2319	-2.017 to 2.481	No	ns	>0.99
arlr262 vs. ppl>UAS-CG3303-HA	-9.604	-11.83 to -7.379	Yes	***	<0.001
arlr262 vs. arlr262;ppl>UAS-CG3303-HA	-5.689	-7.845 to -3.533	Yes	***	<0.001
arlr262 vs. ppl>CG3303-RNAi	-3.919	-6.374 to -1.464	Yes	***	<0.001
arlr262 vs. ppl>CG3303-RNAi+UAS-arlr-HA	-5.728	-7.824 to -3.631	Yes	***	<0.001
arlr262 vs. arlr262;ppl>CG3303-RNAi	0.5353	-1.868 to 2.938	No	ns	>0.99
arlr262 vs. ppl>UAS-GFP(II)+UAS-GFP(III)	-4.915	-7.041 to -2.788	Yes	***	<0.001
ppl>UAS-CG3303-HA vs. arlr262;ppl>UAS-CG3303-HA	3.915	1.544 to 6.286	Yes	***	<0.001
ppl>UAS-CG3303-HA vs. ppl>CG3303-RNAi	5.685	3.038 to 8.331	Yes	***	<0.001
ppl>UAS-CG3303-HA vs. ppl>CG3303-RNAi+UAS-arlr-HA	3.876	1.559 to 6.194	Yes	***	<0.001
ppl>UAS-CG3303-HA vs. arlr262;ppl>CG3303-RNAi	10.14	7.541 to 12.74	Yes	***	<0.001
ppl>UAS-CG3303-HA vs. ppl>UAS-GFP(II)+UAS-GFP(III)	4.689	2.345 to 7.034	Yes	***	<0.001
arlr262;ppl>UAS-CG3303-HA vs. ppl>CG3303-RNAi	1.77	-0.8190 to 4.359	No	ns	0.43
arlr262;ppl>UAS-CG3303-HA vs. ppl>CG3303-RNAi+UAS-arlr-HA	-0.03869	-2.290 to 2.213	No	ns	>0.99
arlr262;ppl>UAS-CG3303-HA vs. arlr262;ppl>CG3303-RNAi	6.224	3.685 to 8.764	Yes	***	<0.001
arlr262;ppl>UAS-CG3303-HA vs. ppl>UAS-GFP(II)+UAS-GFP(III)	0.7742	-1.505 to 3.054	No	ns	0.97
ppl>CG3303-RNAi vs. ppl>CG3303-RNAi+UAS-arlr-HA	-1.809	-4.348 to 0.7312	No	ns	0.38
ppl>CG3303-RNAi vs. arlr262;ppl>CG3303-RNAi	4.454	1.656 to 7.252	Yes	***	<0.001
ppl>CG3303-RNAi vs. ppl>UAS-GFP(II)+UAS-GFP(III)	-0.9956	-3.560 to 1.569	No	ns	0.94
ppl>CG3303-RNAi+UAS-arlr-HA vs. arlr262;ppl>CG3303-RNAi	6.263	3.774 to 8.752	Yes	***	<0.001
ppl>CG3303-RNAi+UAS-arlr-HA vs. ppl>UAS-GFP(II)+UAS-GFP(III)	0.8129	-1.411 to 3.036	No	ns	0.96
arlr262;ppl>CG3303-RNAi vs. ppl>UAS-GFP(II)+UAS-GFP(III)	-5.45	-7.964 to -2.935	Yes	***	<0.001
Figure 6i
Control	arlr262	ppl>CG3303-RNAi	arlr262;ppl>CG3303-RNAi
20	27	15	18
23	30	16	10
25	34	13	16
ANOVA summary
F	17.68
P value	<0.001
P value summary	***
Significant diff. among means (P < 0.05)?	Yes
R squared	0.8689
ANOVA table	SS	DF	MS	F (DFn, DFd)	P value
Treatment (between columns)	508.3	3	169.4	F (3, 8) = 17.68	P<0.001
Residual (within columns)	76.67	8	9.583
Total	584.9	11
ANOVA summary
F	17.68
P value	<0.001
P value summary	***
Significant diff. among means (P < 0.05)?	Yes
R squared	0.8689
ANOVA table	SS	DF	MS	F (DFn, DFd)	P value
Treatment (between columns)	508.3	3	169.4	F (3, 8) = 17.68	P<0.001
Residual (within columns)	76.67	8	9.583
Total	584.9	11
Dunnett's multiple comparisons test	Mean Diff.	95.00% CI of diff.	Below threshold?	Summary	Adjusted P Value	A-?
Control vs. arlr262	-7.667	-14.95 to -0.3878	Yes	*	0.04	B	arlr262
Control vs. ppl>CG3303-RNAi	8	0.7211 to 15.28	Yes	*	0.03	C	ppl>CG3303-RNAi
Control vs. arlr262;ppl>CG3303-RNAi	8	0.7211 to 15.28	Yes	*	0.03	D	arlr262;ppl>CG3303-RNAi
Figure 6j
Control	arlr262	ppl>UAS-CG3303-HA	arlr262;ppl>UAS-CG3303-HA	ppl>CG3303-RNAi	ppl>UAS-GFP(II)+UAS-GFP(III)	ppl>CG3303-RNAi+UAS-arlr-HA	arlr262;ppl>CG3303-RNAi
1.98364	0.99	2.553	1.9089	1.5782	1.7745	1.7734	0.5987
1.7293	0.85	2.663	1.8784	1.4235	1.9851	1.8967	0.3436
1.87362	0.82	2.725	1.8766	1.3643	2.0156	1.947	0.7462
ANOVA summary
F	91.41
P value	<0.001
P value summary	***
Significant diff. among means (P < 0.05)?	Yes
R squared	0.9756
ANOVA table	SS	DF	MS	F (DFn, DFd)	P value
Treatment (between columns)	9.139	7	1.306	F (7, 16) = 91.41	P<0.001
Residual (within columns)	0.2285	16	0.01428
Total	9.367	23
Tukey's multiple comparisons test	Mean Diff.	95.00% CI of diff.	Below threshold?	Summary	Adjusted P Value
Control vs. arlr262	0.9755	0.6377 to 1.313	Yes	***	<0.001
Control vs. ppl>UAS-CG3303-HA	-0.7848	-1.123 to -0.4470	Yes	***	<0.001
Control vs. arlr262;ppl>UAS-CG3303-HA	-0.07068	-0.4085 to 0.2672	No	ns	>0.99
Control vs. ppl>CG3303-RNAi	0.4069	0.06902 to 0.7447	Yes	*	0.01
Control vs. ppl>CG3303-RNAi+UAS-arlr-HA	-0.01018	-0.3480 to 0.3277	No	ns	>0.99
Control vs. arlr262;ppl>CG3303-RNAi	1.299	0.9615 to 1.637	Yes	***	<0.001
Control vs. ppl>UAS-GFP(II)+UAS-GFP(III)	-0.06288	-0.4007 to 0.2750	No	ns	>0.99
arlr262 vs. ppl>UAS-CG3303-HA	-1.76	-2.098 to -1.422	Yes	***	<0.001
arlr262 vs. arlr262;ppl>UAS-CG3303-HA	-1.046	-1.384 to -0.7084	Yes	***	<0.001
arlr262 vs. ppl>CG3303-RNAi	-0.5687	-0.9065 to -0.2308	Yes	***	<0.001
arlr262 vs. ppl>CG3303-RNAi+UAS-arlr-HA	-0.9857	-1.324 to -0.6479	Yes	***	<0.001
arlr262 vs. arlr262;ppl>CG3303-RNAi	0.3238	-0.01400 to 0.6617	No	ns	0.07
arlr262 vs. ppl>UAS-GFP(II)+UAS-GFP(III)	-1.038	-1.376 to -0.7006	Yes	***	<0.001
ppl>UAS-CG3303-HA vs. arlr262;ppl>UAS-CG3303-HA	0.7141	0.3763 to 1.052	Yes	***	<0.001
ppl>UAS-CG3303-HA vs. ppl>CG3303-RNAi	1.192	0.8538 to 1.530	Yes	***	<0.001
ppl>UAS-CG3303-HA vs. ppl>CG3303-RNAi+UAS-arlr-HA	0.7746	0.4368 to 1.112	Yes	***	<0.001
ppl>UAS-CG3303-HA vs. arlr262;ppl>CG3303-RNAi	2.084	1.746 to 2.422	Yes	***	<0.001
ppl>UAS-CG3303-HA vs. ppl>UAS-GFP(II)+UAS-GFP(III)	0.7219	0.3841 to 1.060	Yes	***	<0.001
arlr262;ppl>UAS-CG3303-HA vs. ppl>CG3303-RNAi	0.4775	0.1397 to 0.8154	Yes	**	0.003
arlr262;ppl>UAS-CG3303-HA vs. ppl>CG3303-RNAi+UAS-arlr-HA	0.0605	-0.2773 to 0.3983	No	ns	>0.99
arlr262;ppl>UAS-CG3303-HA vs. arlr262;ppl>CG3303-RNAi	1.37	1.032 to 1.708	Yes	***	<0.001
arlr262;ppl>UAS-CG3303-HA vs. ppl>UAS-GFP(II)+UAS-GFP(III)	0.0078	-0.3300 to 0.3456	No	ns	>0.99
ppl>CG3303-RNAi vs. ppl>CG3303-RNAi+UAS-arlr-HA	-0.417	-0.7549 to -0.07920	Yes	*	0.01
ppl>CG3303-RNAi vs. arlr262;ppl>CG3303-RNAi	0.8925	0.5547 to 1.230	Yes	***	<0.001
ppl>CG3303-RNAi vs. ppl>UAS-GFP(II)+UAS-GFP(III)	-0.4697	-0.8076 to -0.1319	Yes	**	0.004
ppl>CG3303-RNAi+UAS-arlr-HA vs. arlr262;ppl>CG3303-RNAi	1.31	0.9717 to 1.647	Yes	***	<0.001
ppl>CG3303-RNAi+UAS-arlr-HA vs. ppl>UAS-GFP(II)+UAS-GFP(III)	-0.0527	-0.3905 to 0.2851	No	ns	>0.99
arlr262;ppl>CG3303-RNAi vs. ppl>UAS-GFP(II)+UAS-GFP(III)	-1.362	-1.700 to -1.024	Yes	***	<0.001

## Sheet: Figure 7
Figure 7e
arlr262	ppl>UAS-GFP	ppl>UAS-ENDOU-HA	arlr262;ppl>UAS-ENDOU-HA
36.58	56.23	55.58	67.42
32.13	55.63	54.8	57.4
31.28	55.34	52.56	51.68
27.76	55.34	50.27	50.42
23.54	54.26	50.01	48.56
16.34	52.45	49.68	42.93
16.23	46.74	46.9	42.06
15.65	46.23	45.85	41.81
15.34	44.34	44.3	41.42
14.36	42.33	41.77	38.89
14.35	42.12	41.42	37.29
14.25	40.98	41.07	36.37
13.63	40.95	40.45	34.88
13.26	39.92	38.68	34.28
12.73	39.71	38.05	32.58
11.88	39.28	37.46	31.9
11.85	39.17	36.89	29.88
11.83	38.5	36.03	29.18
11.68	37.1	33.88	28.32
11.63	35.98	32.64	28.09
11.26	33.42	31.16	27.87
10.98	33.23	29.92	27.71
10.82	29.69	27.3	27.45
10.79	29.67	26.81	27.38
10.5	29.57	26.76	27.15
10.29	29.53	26.4	26.49
9.79	29.45	26.31	26.39
9.35	29.08	26.26	25.45
9.29	28.97	25.87	25.45
9.08	28.35	25.65	25.33
8.87	28	25.43	25.02
8.83	26.98	25.32	24.36
8.77	26.75	25.31	23.94
8.43	26.25	24.93	23.45
8.34	26.2	24.61	23.33
8.16	25.83	24.4	23.28
8.07	25.37	24.2	22.91
7.91	24.96	22.89	22.28
7.65	24.2	22.51	22.21
7.44	23.76	22.27	21.84
7.34	23.58	22.23	21.8
7.26	23.45	21.04	21.7
7.2	23.15	20.69	21.49
7.05	22.94	20.64	21.01
7.05	22.86	20.53	20.82
6.23	22.72	20.31	20.78
6.19	22.43	19.83	20.66
6	22.2	19.54	20.64
5.97	22.14	18.96	20.41
5.93	21.96	18.59	20.22
5.82	21.89	18.26	20.16
5.81	21.78	18.13	19.89
5.66	21.5	17.95	19.87
5.54	21.43	17.86	19.78
5.53	20.72	17.81	19.6
5.52	20.56	16.91	19.44
5.51	19.18	16.79	19.43
5.47	19.14	16.71	18.76
5.43	19	16.56	18.74
5.43	19	16.33	18.27
5.02	19	16.25	18.12
4.97	18.67	16.24	18
4.91	18	16.21	18
4.87	17.48	16.19	17.73
4.85	17.36	16.01	17.59
4.83	17.23	15.97	17.46
4.73	17.08	15.95	17.25
4.68	17	15.71	17
4.65	17	15.62	17
4.64	16.65	15.34	16.97
4.58	16.62	15.06	16.94
4.54	16.27	14.94	16.61
4.52	16	14.92	16.52
4.29	16	14.84	16.51
4.23	15.68	14.66	16.42
4.2	15.16	14.62	16.23
4.16	15	14.26	15.24
4.16	14.96	14.18	15.13
4.07	14.91	14.09	14.91
3.96	13.95	14.02	14.22
3.96	13.86	13.85	14.18
3.91	13.35	13.79	13.66
3.89	12.83	13.68	13.44
3.89	11.87	13.45	13.42
3.89	11.78	13.41	13.24
3.88	11.73	13.3	13.06
3.82	11.42	13.29	13.05
3.8	11.25	12.9	12.11
3.69	10.99	12.85	11.99
3.68	10.95	12.59	11.87
3.68	10.35	12.54	11.49
3.67	10.18	12.29	11.44
3.61	9.75	12.21	11.36
3.61	9.69	12.19	11.11
3.55	9.66	12.02	10.74
3.47	9.58	11.72	10.52
3.46	9.47	11.7	10.3
3.36	9.22	11.6	10.15
3.35	9.12	11.37	10.15
3.3	9	11.35	10.08
3.29	8.73	11.31	10.08
3.29	8.65	11.16	9.81
3.27	8.34	11.13	9.81
3.21	8.02	10.95	9.45
3.2	8	10.65	9.45
3.19	8	10.61	9
3.14	7.8	10.61	9
3.1	7.57	10.55	8.98
3.07	7.3	10.49	8.96
3.07	7.17	10.14	8.8
3.07	7.07	9.77	8.47
3.07	7	9.63	8.45
3.06	7	9.34	8.45
3.03	6.74	9.25	8.28
2.97	6.32	9.13	8.04
2.96	6.3	9.02	7.76
2.91	6.17	9	7.74
2.85	6	8.92	7.74
2.81	6	8.86	7.72
2.81	5.98	8.65	7.65
2.81	5.89	8.6	7.59
2.74	5.89	8.58	7.51
2.7	5.86	8.57	7.41
2.68	5.84	8.56	7.4
2.66	5.74	8.52	7.26
2.66	5.73	8.52	7.04
2.63	5.68	8.49	7.04
2.63	5.59	8.43	6.98
2.6	5.58	8.41	6.75
2.58	5.58	8.4	6.65
2.56	5.55	8.15	6.6
2.55	5.54	8.14	6.57
2.5	5.44	8.13	6.51
2.43	5.42	8	6.4
2.41	5.39	7.98	6.26
2.4	5.29	7.69	6.26
2.38	5.22	7.68	6.21
2.36	5.16	7.14	6.2
2.35	5.12	6.99	6.14
2.35	5.11	6.79	6.14
2.34	5.11	6.78	6.08
2.34	5.05	6.67	6.08
2.32	5.01	6.45	6.06
2.31	5	6.44	6.04
2.28	5	6.24	6.04
2.26	4.98	6.14	6.03
2.26	4.94	6.13	6.03
2.21	4.92	5.88	5.92
2.21	4.86	5.76	5.74
2.18	4.85	5.58	5.71
2.14	4.84	5.52	5.42
2.13	4.82	5.5	5.42
2.11	4.75	5.44	5.38
2.09	4.74	5.31	5.35
2.07	4.62	5.26	5.27
2.06	4.6	5.21	5.23
2.06	4.52	5.18	5.21
2.06	4.45	5.17	5.15
2.03	4.4	5.17	5.15
2.03	4.31	5.1	4.95
2	4.28	5.06	4.89
1.94	4.19	4.96	4.85
1.92	4.16	4.92	4.74
1.89	4.15	4.83	4.73
1.88	4.15	4.82	4.71
1.88	4.08	4.53	4.69
1.86	4.07	4.49	4.65
1.83	4.07	4.49	4.52
1.82	4.07	4.41	4.48
1.82	4.05	4.41	4.44
1.79	4	4.41	4.36
1.78	4	4.26	4.33
1.76	3.97	4.21	4.33
1.75	3.91	4.11	4.32
1.74	3.86	4.04	4.32
1.74	3.86	4	4.25
1.71	3.85	3.92	4.2
1.67	3.81	3.77	4.14
1.67	3.68	3.77	4.14
1.66	3.66	3.66	4
1.65	3.65	3.63	3.92
1.64	3.64	3.59	3.92
1.63	3.64	3.54	3.79
1.63	3.6	3.42	3.79
1.62	3.56	3.42	3.73
1.61	3.56	3.39	3.68
1.61	3.55	3.39	3.65
1.61	3.55	3.36	3.53
1.6	3.53	3.28	3.51
1.56	3.52	3.27	3.49
1.54	3.49	3.17	3.38
1.51	3.44	3.08	3.32
1.51	3.4	3.06	3.19
1.5	3.38	3.05	3.16
1.47	3.35	3.03	3.05
1.44	3.32	3.03	3.04
1.43	3.3	2.95	3.03
1.42	3.3	2.95	2.96
1.41	3.29	2.93	2.95
1.4	3.26	2.91	2.95
1.39	3.21	2.9	2.93
1.38	3.2	2.89	2.84
1.36	3.17	2.79	2.83
1.36	3.17	2.77	2.78
1.35	3.15	2.77	2.75
1.35	3.11	2.76	2.71
1.34	3.02	2.75	2.65
1.32	3	2.74	2.65
1.32	2.98	2.65	2.65
1.31	2.97	2.61	2.65
1.31	2.91	2.54	2.64
1.29	2.89	2.53	2.5
1.29	2.86	2.45	2.47
1.28	2.81	2.44	2.47
1.25	2.77	2.44	2.32
1.24	2.77	2.43	2.3
1.24	2.76	2.38	2.29
1.22	2.71	2.36	2.29
1.2	2.66	2.34	2.28
1.19	2.54	2.31	2.28
1.18	2.53	2.25	2.27
1.18	2.53	2.12	2.18
1.18	2.52	2.11	2.15
1.18	2.5	1.99	2.03
1.17	2.45	1.96	2.02
1.16	2.44	1.96	1.99
1.14	2.42	1.94	1.98
1.14	2.41	1.88	1.98
1.12	2.4	1.87	1.78
1.1	2.39	1.84	1.56
1.1	2.36	1.82	1.54
1.09	2.28	1.8	1.51
1.09	2.27	1.75	1.5
1.09	2.25	1.75	1.49
1.07	2.24	1.75	1.46
1.05	2.23	1.74	1.45
1.04	2.22	1.7	1.44
1.04	2.22	1.69	1.43
1.04	2.14	1.62	1.43
1.04	2.13	1.6	1.38
1.02	2.12	1.54	1.34
1.02	2.11	1.54	1.28
1.01	2.1	1.54	1.25
0.99	2.1	1.5	1.23
0.97	2.08	1.47	1.19
0.97	2.08	1.45	1.15
0.96	2.07	1.41	1.15
0.96	2.05	1.37	1.14
0.96	2.03	1.37	1.14
0.95	2	1.34	1.14
0.94	1.99	1.33	1.12
0.92	1.98	1.33	1.12
0.92	1.97	1.32	1.12
0.92	1.95	1.26	1.08
0.91	1.9	1.24	1.08
0.91	1.9	1.22	1.02
0.91	1.88	1.22	1.02
0.89	1.87	1.2	1.02
0.88	1.85	1.17	1.02
0.88	1.84	1.16	0.99
0.88	1.84	1.15	0.99
0.87	1.83	1.14	0.99
0.84	1.83	1.14	0.99
0.84	1.8	1.13	0.83
0.83	1.8	1.11	0.83
0.83	1.77	1.1	0.83
0.82	1.76	1.07	0.83
0.82	1.75	1.06	0.79
0.81	1.72	1.03	0.79
0.81	1.7	1.02	0.79
0.79	1.68	1.02	0.79
0.78	1.67	1.01	0.78
0.78	1.63	1.01	0.78
0.77	1.62	1	0.78
0.77	1.61	0.99	0.78
0.77	1.55	0.97	0.77
0.77	1.51	0.96	0.77
0.76	1.51	0.94	0.77
0.76	1.49	0.93	0.77
0.75	1.49	0.9	0.77
0.75	1.48	0.9	0.77
0.75	1.46	0.88	0.77
0.75	1.46	0.88	0.77
0.75	1.46	0.88	0.73
0.74	1.43	0.88	0.73
0.73	1.39	0.86	0.73
0.73	1.38	0.85	0.73
0.72	1.31	0.85	0.72
0.72	1.29	0.83	0.72
0.72	1.27	0.82	0.72
0.72	1.22	0.82	0.72
0.71	1.2	0.79	0.68
0.7	1.18	0.76	0.68
0.7	1.17	0.76	0.68
0.7	1.15	0.74	0.68
0.7	1.14	0.74	0.67
0.7	1.13	0.73	0.67
0.69	1.1	0.72	0.67
0.69	1.09	0.72	0.67
0.68	1.09	0.72	0.65
0.68	1.07	0.71	0.65
0.68	1.04	0.7	0.65
0.67	1.03	0.69	0.65
0.66	1.01	0.68	0.64
0.66	1	0.68	0.64
0.65	0.97	0.68	0.64
0.64	0.96	0.67	0.64
0.63	0.96	0.65	0.55
0.63	0.91	0.65	0.55
0.62	0.9	0.62	0.55
0.62	0.9	0.62	0.55
0.62	0.9	0.61	0.46
0.61	0.89	0.61	0.46
0.61	0.89	0.6	0.46
0.6	0.89	0.6	0.46
0.6	0.88	0.56	0.37
0.6	0.88	0.55	0.37
0.6	0.88	0.55	0.37
0.6	0.87	0.54	0.37
0.59	0.83	0.53	0.37
0.59	0.83	0.53	0.37
0.59	0.81	0.49	0.37
0.59	0.79	0.49	0.37
0.58	0.78	0.49	0.34
0.58	0.77	0.49	0.34
0.58	0.73	0.49	0.34
0.58	0.72	0.49	0.34
0.58	0.71	0.48	0.31
0.57	0.71	0.48	0.31
0.57	0.67	0.48	0.31
0.56	0.67	0.48	0.31
0.54	0.67	0.47	0.31
0.54	0.66	0.47	0.31
0.54	0.66	0.46	0.31
0.54	0.65	0.46	0.31
0.54	0.65	0.46	0.3
0.54	0.65	0.46	0.3
0.54	0.63	0.45	0.3
0.53	0.6	0.45	0.3
0.53	0.59	0.44	0.3
0.51	0.57	0.44	0.3
0.51	0.57	0.42	0.3
0.5	0.57	0.42	0.3
0.5	0.56	0.42	0.29
0.48	0.56	0.42	0.29
0.47	0.55	0.41	0.29
0.47	0.55	0.41	0.29
0.47	0.54	0.4	0.29
0.47	0.53	0.4	0.29
0.46	0.52	0.4	0.29
0.46	0.52	0.4	0.29
0.46	0.5	0.4	0.28
0.46	0.48	0.4	0.28
0.46	0.48	0.38	0.28
0.44	0.48	0.38	0.28
0.44	0.47	0.38	0.28
0.44	0.46	0.38	0.28
0.44	0.46	0.38	0.28
0.43	0.45	0.38	0.28
0.43	0.45	0.36	0.28
0.43	0.44	0.36	0.28
0.43	0.44	0.32	0.28
0.42	0.43	0.32	0.28
0.42	0.43	0.32	0.28
0.41	0.43	0.32	0.28
0.41	0.42	0.32	0.28
0.41	0.42	0.32	0.28
0.41	0.36	0.31	0.28
0.41	0.36	0.31	0.28
0.4	0.36	0.31	0.28
0.4	0.35	0.31	0.28
0.39	0.34	0.3	0.27
0.39	0.34	0.3	0.27
0.39	0.33	0.28	0.27
0.39	0.33	0.28	0.27
0.39	0.32	0.28	0.23
0.38	0.31	0.28	0.23
0.38	0.3	0.27	0.23
0.38	0.29	0.27	0.23
0.38	0.29	0.26	0.2
0.38	0.28	0.26	0.2
0.38	0.28	0.26	0.2
0.37	0.27	0.26	0.2
0.37	0.27	0.26
0.37	0.27	0.26
0.37	0.25	0.25
0.37	0.25	0.25
0.37	0.23	0.25
0.36	0.23	0.25
0.36	0.23	0.24
0.36	0.22	0.24
0.36	0.22	0.24
0.35	0.22	0.24
0.35	0.21	0.23
0.34	0.2	0.23
0.34	0.2	0.23
0.34	0.2	0.23
0.34	0.2	0.23
0.34		0.23
0.33		0.22
0.33		0.22
0.33		0.21
0.33		0.21
0.33		0.21
0.32		0.21
0.32		0.2
0.32		0.2
0.32
0.32
0.32
0.32
0.31
0.31
0.31
0.31
0.3
0.3
0.3
0.3
0.3
0.3
0.29
0.29
0.29
0.29
0.29
0.28
0.28
0.28
0.27
0.27
0.27
0.27
0.27
0.27
0.27
0.27
0.27
0.26
0.26
0.26
0.26
0.26
0.25
0.25
0.25
0.25
0.25
0.25
0.25
0.24
0.24
0.24
0.24
0.23
0.23
0.23
0.23
0.23
0.23
0.23
0.22
0.22
0.22
0.22
0.22
0.21
0.21
0.21
0.21
0.21
0.21
0.21
0.2
0.2
0.2
0.2
0.2
0.2
0.2
0.2
0.2
0.2
ANOVA summary
F	36.2
P value	<0.001
P value summary	***
Significant diff. among means (P < 0.05)?	Yes
R squared	0.06117
ANOVA table	SS	DF	MS	F (DFn, DFd)	P value
Treatment (between columns)	9885	3	3295	F (3, 1667) = 36.20	P<0.001
Residual (within columns)	151725	1667	91.02
Total	161610	1670
Tukey's multiple comparisons test	Mean Diff.	95.00% CI of diff.	Below threshold?	Summary	Adjusted P Value
arlr262 vs. ppl>UAS-GFP	-5.515	-7.176 to -3.855	Yes	***	<0.001
arlr262 vs. ppl>UAS-ENDOU-HA	-5.19	-6.841 to -3.539	Yes	***	<0.001
arlr262 vs. arlr262;ppl>UAS-ENDOU-HA	-5.378	-7.056 to -3.699	Yes	***	<0.001
ppl>UAS-GFP vs. ppl>UAS-ENDOU-HA	0.3255	-1.404 to 2.055	No	ns	0.96
ppl>UAS-GFP vs. arlr262;ppl>UAS-ENDOU-HA	0.1379	-1.618 to 1.894	No	ns	>0.99
ppl>UAS-ENDOU-HA vs. arlr262;ppl>UAS-ENDOU-HA	-0.1876	-1.934 to 1.559	No	ns	>0.99
Figure 7f
arlr262	ppl>UAS-GFP	ppl>UAS-ENDOU-HA	arlr262;ppl>UAS-ENDOU-HA
0.79	1.6987	1.7548	1.9801
0.87	1.8874	1.8945	1.743
0.74	1.9574	1.7745	1.8975
ANOVA summary
F	102.4
P value	<0.001
P value summary	***
Significant diff. among means (P < 0.05)?	Yes
R squared	0.9746
ANOVA table	SS	DF	MS	F (DFn, DFd)	P value
Treatment (between columns)	2.495	3	0.8317	F (3, 8) = 102.4	P<0.001
Residual (within columns)	0.06496	8	0.00812
Total	2.56	11
Tukey's multiple comparisons test	Mean Diff.	95.00% CI of diff.	Below threshold?	Summary	Adjusted P Value
arlr262 vs. ppl>UAS-GFP	-1.072	-1.308 to -0.8368	Yes	***	<0.001
arlr262 vs. ppl>UAS-ENDOU-HA	-1.008	-1.244 to -0.7723	Yes	***	<0.001
arlr262 vs. arlr262;ppl>UAS-ENDOU-HA	-1.074	-1.309 to -0.8379	Yes	***	<0.001
ppl>UAS-GFP vs. ppl>UAS-ENDOU-HA	0.06443	-0.1712 to 0.3000	No	ns	0.82
ppl>UAS-GFP vs. arlr262;ppl>UAS-ENDOU-HA	-0.001167	-0.2368 to 0.2344	No	ns	>0.99
ppl>UAS-ENDOU-HA vs. arlr262;ppl>UAS-ENDOU-HA	-0.0656	-0.3012 to 0.1700	No	ns	0.81
Figure 7g
CG5162					Yip2
ppl>UASGFP	ppl>UASENDOU	arlr262	arlr262;ppl>UASENDOU		ppl>UASGFP	ppl>UASENDOU	arlr262	arlr262;ppl>UASENDOU
0.892431	0.648353	0.922363	0.53152		1.16802	0.767567	1.90004	0.827641
0.985002	0.460253	1.43716	0.464621		1.04927	0.674094	1.88932	0.699901
1.1376	0.445573	1.28308	0.617563		0.815953	0.65441	2.13854	1.61085
Unpaired t test		Unpaired t test			Unpaired t test		Unpaired t test
P value	0.007	P value	0.01		P value	0.05	P value	0.03
P value summary	**	P value summary	*		P value summary	*	P value summary	*
Significantly different (P < 0.05)?	Yes	Significantly different (P < 0.05)?	Yes		Significantly different (P < 0.05)?	Yes	Significantly different (P < 0.05)?	Yes
One- or two-tailed P value?	Two-tailed	One- or two-tailed P value?	Two-tailed		One- or two-tailed P value?	Two-tailed	One- or two-tailed P value?	Two-tailed
t, df	t=5.030, df=4	t, df	t=4.258, df=4		t, df	t=2.862, df=4	t, df	t=3.140, df=4

## Sheet: Sup. Figure 3
Sup Figure 3b
Sup Figure 3c
Control	arlr262-1	arlr364-1	arlr262-2	arlr364-2	tub>UAS-arlr-HA	tub>UAS-arlrDSP-HA	tub>UAS-arlrN-HA
1	0	0	0.4	0.5	6.3579	7.77267	5.95082
1.218	0	0	0.5	0.4	6.56459	5.47663	6.12346
1.06244			0.3	0.49			4
ANOVA summary
F	162.6
P value	<0.001
P value summary	***
Significant diff. among means (P < 0.05)?	Yes
R squared	0.9879
ANOVA table	SS	DF	MS	F (DFn, DFd)	P value
Treatment (between columns)	2.05	2	1.025	F (2, 4) = 162.6	P<0.001
Residual (within columns)	0.02521	4	0.006302
Total	2.075	6
Tukey's multiple comparisons test	Mean Diff.	95.00% CI of diff.	Below threshold?	Summary	Adjusted P Value
Control vs. arlr262-1	1.093	0.8352 to 1.352	Yes	***	<0.001
Control vs. arlr364-1	1.093	0.8352 to 1.352	Yes	***	<0.001
arlr262-1 vs. arlr364-1	0	-0.2829 to 0.2829	No	ns	>0.99
ANOVA summary
F	51.61
P value	<0.001
P value summary	***
Significant diff. among means (P < 0.05)?	Yes
R squared	0.9451
ANOVA table	SS	DF	MS	F (DFn, DFd)	P value
Treatment (between columns)	0.882	2	0.441	F (2, 6) = 51.61	P<0.001
Residual (within columns)	0.05127	6	0.008546
Total	0.9333	8
Tukey's multiple comparisons test	Mean Diff.	95.00% CI of diff.	Below threshold?	Summary	Adjusted P Value
Control vs. arlr262-2	0.6935	0.4619 to 0.9251	Yes	**	0.002
Control vs. arlr364-2	0.6301	0.3986 to 0.8617	Yes	**	0.002
arlr262-2 vs. arlr364-2	-0.06333	-0.2949 to 0.1683	No	ns	0.69
ANOVA summary
F	19.66
P value	0.002
P value summary	**
Significant diff. among means (P < 0.05)?	Yes
R squared	0.9077
ANOVA table	SS	DF	MS	F (DFn, DFd)	P value
Treatment (between columns)	53.72	3	17.91	F (3, 6) = 19.66	P=0.002
Residual (within columns)	5.464	6	0.9107
Total	59.18	9
Tukey's multiple comparisons test	Mean Diff.	95.00% CI of diff.	Below threshold?	Summary	Adjusted P Value
Control vs. tub>UAS-arlr-HA	-5.368	-8.383 to -2.352	Yes	**	0.003
Control vs. tub>UAS-arlrSP-HA	-5.531	-8.547 to -2.516	Yes	**	0.003
Control vs. tub>UAS-arlrN-HA	-4.265	-6.962 to -1.567	Yes	**	0.006
tub>UAS-arlr-HA vs. tub>UAS-arlrSP-HA	-0.1634	-3.467 to 3.140	No	ns	>0.99
tub>UAS-arlr-HA vs. tub>UAS-arlrN-HA	1.103	-1.912 to 4.119	No	ns	0.61
tub>UAS-arlrSP-HA vs. tub>UAS-arlrN-HA	1.267	-1.749 to 4.282	No	ns	0.51
Sup Figure 3d
Sup Figure 3e

## Sheet: Sup. Figure 4
Sup Figure 4b
Control	arlr262
3	3
2.9	2.9
2.8	2.8
2.7	2.9
3.1	2.7
3.2	3
3	3
3	3
3	2.9
3	2.6
2.9	2.6
2.9	2.7
2.8	2.8
2.7	2.9
3.2	2.9
3.2	2.7
3	3
3	3
3	3.1
3	3.2
2.9	3.1
2.6	3
2.8	3
3.1	3
2.9	3
3	3
3	3
3	2.9
3	2.8
3	2.9
Unpaired t test
P value	0.25
P value summary	ns
Significantly different (P < 0.05)?	No
One- or two-tailed P value?	Two-tailed
t, df	t=1.163, df=58
Sup Figure 4c
larvae-control	larvae-arlr262
35.2	36.1
36.3	37.2
37.4	34.8
Unpaired t test
P value	0.7908
P value summary	ns
Significantly different (P < 0.05)?	No
One- or two-tailed P value?	Two-tailed
t, df	t=0.2836, df=4
Sup Figure 4f
1 week-control	1 week-arlr262
3	2.7
3.1	3.1
2.9	2.9
3	3
2.7	2.7
2.9	2.9
3	3
3.2	2.9
3.2	3.2
3.3	3.2
2.8	2.8
2.9	2.9
3	3.1
2.8	2.8
2.9	2.9
2.7	2.7
2.8	2.9
3.2	3.2
3.4	3.4
3.2	3.2
Unpaired t test
P value	0.69
P value summary	ns
Significantly different (P < 0.05)?	No
One- or two-tailed P value?	Two-tailed
t, df	t=0.3982, df=38
Sup Figure 4g
1 week-control	1 week-arlr262
29.7	30.8
31.7	29.4
26.9	27.5
Unpaired t test
P value	0.9114
P value summary	ns
Significantly different (P < 0.05)?	No
One- or two-tailed P value?	Two-tailed
t, df	t=0.1184, df=4

## Sheet: Sup. Figure 6
Sup Figure 6g
LD size-3w(control and mutants)
Control	arlr262	arlr364
63.29	44.53	46.45
57.17	37.93	39.11
52.15	37.81	38.52
50.07	37.28	36.35
50.06	34.86	35.23
49.15	34.68	35.21
47.74	33.43	31.97
41.95	32.89	27.96
40.82	32.11	27.1
35.21	29.93	26.75
34.37	28.41	25.36
30.74	28.2	25
29.9	27.97	24.81
28.93	26.45	24.69
28.89	26.35	24.65
25.98	24.83	23.7
25.93	24.65	23.45
23.33	23.35	23.22
22.16	22.44	21.49
21	21.79	21
20.82	20.65	20
20.5	20.49	19
20.09	20.36	18.45
20.04	19.12	18
18.81	18.8	17.62
18.75	18.48	17.05
18.68	18.26	17
18.66	17.96	15.304
18.62	17.75	14.94
17.45	17.29	14.49
17.25	17.07	14.22
17.14	16.65	13.65
17.1	16.58	13.64
16.87	15.304	13.33
16.38	15.23	11.76
16	14.49	11.59
15.97	14.18	11.36
15.97	14.14	11.31
15.09	13.64	10.99
14.73	13.54	10.14
13.72	12.76	9.6
13.72	12.45	9.27
13.7	11.65	8.98
13.6	11.23	8.95
12.99	10.76	8.45
12.75	10.17	8.38
11.8	9.76	8.36
11.71	9.57	8.02
11.68	8.67	7.86
11.59	8.45	7.74
11.46	8.43	7.4
11.08	7.91	7.34
11.02	7.9	7.27
11.02	7.82	6.99
10.84	7.38	6.77
10.83	7.3	6
10.66	7.23	5.99
10.62	7.11	5.95
10.21	6.93	5.84
10.1	6.86	5.73
10.01	6.64	5.64
9.8	6.59	5.5
9.6	6.55	5.4
9.5	6.51	5.34
9.37	6.39	5.07
8.81	6.27	5.05
8.71	6.21	4.86
8.7	6.06	4.82
8.66	6	4.8
8.54	5.93	4.73
8.54	5.88	4.71
8.44	5.84	4.66
8.36	5.57	4.58
8.31	5.54	4.42
8.26	5.45	4.37
8.22	5.32	4.25
8.13	5.23	4.14
8.09	5.21	4.13
8	5.1	4.1
7.87	5.06	4.03
7.7	5.05	4.03
7.65	4.87	4.03
7.64	4.83	3.99
7.56	4.82	3.98
7.54	4.71	3.84
7.52	4.63	3.8
7.22	4.61	3.72
7.14	4.47	3.68
7.11	4.38	3.66
7.1	4.38	3.61
6.99	4.33	3.59
6.92	4.31	3.59
6.74	4.3	3.56
6.7	4.17	3.53
6.64	4.12	3.47
6.53	4.11	3.42
6.39	4.05	3.39
6.28	3.97	3.39
6.26	3.9	3.34
6.2	3.82	3.33
6.17	3.78	3.31
5.94	3.78	3.28
5.91	3.74	3.28
5.67	3.7	3.27
5.66	3.65	3.25
5.63	3.58	3.18
5.51	3.54	3.17
5.45	3.52	3.16
5.43	3.46	3.09
5.4	3.44	3.04
5.35	3.43	2.96
5.33	3.41	2.96
5.28	3.39	2.93
5.19	3.38	2.89
5.1	3.34	2.86
4.96	3.34	2.85
4.79	3.29	2.85
4.69	3.28	2.84
4.68	3.27	2.81
4.68	3.23	2.74
4.67	3.17	2.7
4.67	3.15	2.68
4.56	3.15	2.67
4.51	3.13	2.64
4.5	3.11	2.63
4.39	3.04	2.62
4.3	3.03	2.55
4.21	2.96	2.52
4.19	2.91	2.52
4.01	2.89	2.49
3.97	2.84	2.47
3.95	2.82	2.47
3.94	2.81	2.46
3.85	2.77	2.42
3.81	2.76	2.41
3.67	2.76	2.31
3.64	2.71	2.29
3.61	2.69	2.29
3.59	2.62	2.27
3.52	2.61	2.27
3.46	2.6	2.26
3.46	2.57	2.25
3.41	2.54	2.19
3.34	2.47	2.12
3.25	2.44	2.11
3.19	2.41	2.1
3.14	2.4	2.09
3.12	2.37	2.07
3.11	2.34	2.06
3	2.32	2.03
2.97	2.31	2.03
2.96	2.27	1.99
2.91	2.26	1.97
2.82	2.25	1.96
2.78	2.2	1.93
2.77	2.2	1.92
2.69	2.16	1.9
2.55	2.15	1.89
2.53	2.15	1.87
2.49	2.14	1.86
2.49	2.13	1.82
2.47	2.07	1.81
2.44	2.05	1.75
2.42	2.02	1.74
2.38	1.97	1.71
2.38	1.89	1.7
2.37	1.85	1.61
2.35	1.85	1.57
2.29	1.84	1.55
2.27	1.82	1.52
2.24	1.82	1.5
2.24	1.82	1.46
2.15	1.81	1.42
2.09	1.8	1.42
2.05	1.77	1.4
2.03	1.75	1.39
2.03	1.74	1.39
2.01	1.73	1.39
1.99	1.71	1.37
1.98	1.7	1.35
1.98	1.66	1.31
1.95	1.65	1.31
1.89	1.64	1.3
1.84	1.63	1.29
1.81	1.62	1.29
1.77	1.61	1.28
1.76	1.59	1.27
1.75	1.59	1.26
1.75	1.55	1.25
1.72	1.54	1.25
1.72	1.54	1.24
1.71	1.51	1.23
1.68	1.51	1.21
1.67	1.49	1.21
1.62	1.48	1.21
1.61	1.45	1.19
1.61	1.44	1.19
1.57	1.41	1.18
1.56	1.41	1.17
1.5	1.35	1.16
1.49	1.35	1.15
1.47	1.31	1.14
1.46	1.3	1.13
1.44	1.3	1.13
1.41	1.27	1.13
1.4	1.25	1.11
1.4	1.25	1.11
1.38	1.24	1.1
1.36	1.24	1.09
1.35	1.22	1.08
1.31	1.21	1.08
1.31	1.19	1.06
1.31	1.19	1.04
1.25	1.18	1.04
1.21	1.18	1.04
1.16	1.18	1.03
1.14	1.17	1.02
1.14	1.16	1.01
1.13	1.16	1.01
1.13	1.13	1
1.11	1.12	1
1.11	1.11	1
1.1	1.1	0.99
1.06	1.1	0.99
1.05	1.08	0.98
1.01	1.07	0.98
1	1.05	0.98
0.99	1.04	0.97
0.98	1.03	0.96
0.98	1.03	0.95
0.96	1.03	0.95
0.94	1.01	0.93
0.94	1.01	0.92
0.93	0.99	0.91
0.93	0.98	0.9
0.93	0.98	0.9
0.91	0.96	0.9
0.91	0.95	0.89
0.9	0.95	0.85
0.89	0.93	0.81
0.89	0.92	0.81
0.88	0.92	0.81
0.86	0.88	0.81
0.84	0.88	0.81
0.84	0.87	0.8
0.83	0.86	0.8
0.81	0.85	0.79
0.8	0.85	0.78
0.8	0.78	0.78
0.75	0.78	0.78
0.75	0.76	0.75
0.71	0.76	0.75
0.71	0.74	0.74
0.71	0.73	0.74
0.7	0.71	0.73
0.68	0.71	0.73
0.64	0.69	0.73
0.63	0.68	0.72
0.6	0.68	0.7
0.59	0.67	0.7
0.59	0.67	0.7
0.59	0.66	0.68
0.59	0.66	0.67
0.59	0.65	0.66
0.58	0.65	0.65
0.56	0.65	0.65
0.55	0.64	0.64
0.54	0.64	0.64
0.54	0.64	0.63
0.53	0.64	0.63
0.53	0.63	0.63
0.52	0.61	0.63
0.5	0.61	0.62
0.49	0.59	0.61
0.49	0.58	0.6
0.49	0.58	0.59
0.49	0.58	0.59
0.48	0.57	0.58
0.47	0.56	0.58
0.46	0.56	0.57
0.45	0.55	0.56
0.45	0.55	0.56
0.45	0.55	0.55
0.45	0.54	0.55
0.45	0.53	0.55
0.45	0.53	0.54
0.43	0.53	0.54
0.43	0.52	0.53
0.43	0.51	0.52
0.43	0.5	0.52
0.43	0.49	0.52
0.42	0.49	0.51
0.42	0.49	0.49
0.42	0.48	0.49
0.41	0.48	0.48
0.41	0.48	0.48
0.39	0.47	0.48
0.38	0.47	0.48
0.37	0.47	0.48
0.37	0.46	0.47
0.37	0.46	0.47
0.36	0.45	0.47
0.36	0.45	0.47
0.36	0.45	0.46
0.36	0.44	0.46
0.34	0.44	0.44
0.33	0.44	0.44
0.33	0.44	0.43
0.32	0.43	0.42
0.32	0.43	0.41
0.31	0.43	0.41
0.31	0.42	0.41
0.3	0.42	0.4
0.3	0.42	0.38
0.3	0.41	0.38
0.29	0.41	0.38
0.27	0.41	0.37
0.25	0.41	0.37
0.25	0.4	0.36
0.25	0.4	0.35
0.25	0.39	0.34
0.25	0.39	0.34
0.24	0.39	0.34
0.23	0.38	0.31
0.22	0.38	0.31
0.21	0.38	0.31
0.21	0.38	0.31
0.21	0.37	0.31
0.2	0.36	0.3
0.2	0.35	0.3
	0.35	0.3
	0.35	0.29
	0.35	0.29
	0.34	0.28
	0.3	0.26
	0.3	0.26
	0.29	0.26
	0.28	0.26
	0.28	0.24
	0.27	0.24
	0.27	0.23
	0.27	0.22
	0.27	0.22
	0.27	0.21
	0.25	0.21
	0.25	0.21
	0.24	0.2
	0.24	0.2
	0.23	0.2
	0.23
	0.22
	0.22
	0.21
	0.21
	0.2
	0
ANOVA summary
F	5.51
P value	0.0042
P value summary	**
Significant diff. among means (P < 0.05)?	Yes
R squared	0.0106
ANOVA table	SS	DF	MS	F (DFn, DFd)	P value
Treatment (between columns)	757	2	379	F (2, 1032) = 5.51	P=0.0042
Residual (within columns)	70931	1032	68.7
Total	71688	1034
Tukey's multiple comparisons test	Mean Diff.	95.00% CI of diff.	Below threshold?	Summary	Adjusted P Value
Control vs. arlr262	1.58	0.0941 to 3.07	Yes	*	0.034
Control vs. arlr364	2.01	0.520 to 3.51	Yes	**	0.0046
arlr262 vs. arlr364	0.433	-1.03 to 1.90	No	ns	0.7676
Sup Figure 6h
LD size-5w(control and mutants)
Control	arlr262	arlr364
55.51	31.62	32.11
54.22	23.97	27.93
50.54	21.24	27.28
43.6	18.99	24.86
37.85	15.37	24.53
37.15	13.84	17.81
34.19	13.29	14.83
33.61	13.09	14.68
30.28	12.22	13.43
28.67	12.09	13.35
25.97	11.81	12.89
25.38	11.3	12.44
22.52	11.11	11.79
21.47	11.1	11.72
18.99	10.74	10.49
18.85	10.54	10.17
18.48	10.47	10
18.32	10.04	9.93
18.25	9.75	9.12
17.69	9.26	8.8
17.55	9.14	8.48
17.07	8.62	8.41
16.26	8.26	8.26
16.25	8.18	8.2
15.82	7.85	8.08
15.71	7.79	7.97
15.18	7.76	7.96
15.13	7.28	7.82
14.8	6.76	7.75
14.59	6.62	7.38
14.05	6.39	7.36
13.91	6.13	7.31
13.79	5.91	7.29
13.74	5.9	7.23
13.48	5.85	7.21
13.38	5.79	7.2
13.1	5.77	7.07
13.05	5.37	6.86
12.89	5.34	6.65
12.83	5.25	6.59
10.78	5.23	6.58
10.55	5.11	6.51
10.41	5.08	6.3
10.24	5.07	6.27
9.9	5.07	6.11
9.84	4.92	6
9.81	4.68	5.93
9.37	4.63	5.88
9.33	4.47	5.64
9.24	4.45	5.57
9.16	4.16	5.55
8.91	4.06	5.54
8.82	4.02	5.39
8.76	4.02	5.32
8.76	3.99	5.21
8.6	3.93	5.21
8.31	3.91	5.1
8.19	3.8	5.06
8.17	3.77	5.05
8.07	3.7	4.93
8	3.69	4.87
8	3.64	4.84
7.99	3.56	4.82
7.93	3.55	4.61
7.63	3.51	4.45
7.48	3.49	4.38
7.34	3.48	4.33
7.33	3.44	4.3
7.29	3.4	4.23
7.19	3.36	4.12
7.18	3.33	4.11
7.08	3.33	4.06
7.01	3.33	4.05
6.97	3.2	3.9
6.96	3.13	3.82
6.79	3.13	3.78
6.74	3.13	3.74
6.73	3.06	3.71
6.72	3.06	3.7
6.64	3.06	3.65
6.63	2.99	3.63
6.6	2.98	3.54
6.59	2.97	3.52
6.48	2.96	3.47
6.34	2.89	3.46
6.3	2.87	3.39
6.24	2.8	3.38
6.19	2.76	3.38
6.14	2.72	3.34
6.11	2.72	3.31
5.83	2.69	3.29
5.73	2.6	3.28
5.66	2.57	3.17
5.55	2.55	3.15
5.24	2.49	3.15
5.15	2.37	3.11
5.15	2.37	3.04
5.05	2.36	2.97
4.79	2.35	2.96
4.5	2.31	2.91
4.37	2.28	2.89
4.32	2.28	2.84
4.31	2.22	2.83
4.31	2.21	2.82
4.21	2.2	2.78
4.21	2.15	2.76
4.19	2.14	2.76
4.16	2.14	2.69
4.07	2.13	2.62
4.01	2.12	2.61
3.96	2.07	2.6
3.87	2.02	2.58
3.84	2.01	2.57
3.82	1.99	2.47
3.74	1.95	2.44
3.73	1.94	2.44
3.66	1.93	2.43
3.64	1.92	2.41
3.58	1.89	2.41
3.57	1.87	2.4
3.56	1.82	2.37
3.53	1.8	2.34
3.51	1.8	2.34
3.5	1.79	2.32
3.38	1.78	2.31
3.37	1.76	2.27
3.36	1.74	2.27
3.25	1.74	2.26
3.24	1.73	2.25
3.24	1.72	2.23
3.18	1.66	2.2
3.12	1.66	2.2
3.11	1.66	2.17
2.94	1.66	2.16
2.94	1.66	2.15
2.91	1.59	2.15
2.9	1.59	2.14
2.85	1.58	2.13
2.85	1.55	2.13
2.81	1.54	2.07
2.77	1.49	2.05
2.74	1.49	2.03
2.71	1.47	2.02
2.69	1.46	1.97
2.64	1.43	1.89
2.6	1.41	1.85
2.54	1.37	1.85
2.46	1.37	1.84
2.4	1.36	1.82
2.4	1.36	1.82
2.39	1.36	1.82
2.34	1.35	1.81
2.28	1.35	1.81
2.23	1.34	1.8
2.22	1.33	1.77
2.21	1.33	1.77
2.2	1.3	1.75
2.19	1.3	1.74
2.19	1.24	1.73
2.15	1.24	1.71
2.12	1.23	1.71
2.09	1.22	1.7
2.05	1.21	1.66
2.02	1.2	1.65
2.02	1.2	1.64
2.01	1.18	1.63
2.01	1.17	1.62
2	1.17	1.61
1.95	1.16	1.59
1.86	1.15	1.59
1.81	1.15	1.55
1.79	1.13	1.54
1.75	1.13	1.54
1.73	1.13	1.54
1.73	1.11	1.51
1.71	1.11	1.51
1.64	1.1	1.49
1.63	1.08	1.48
1.63	1.07	1.45
1.59	1.06	1.44
1.58	1.06	1.41
1.58	1.04	1.41
1.56	1.04	1.35
1.48	1.04	1.35
1.46	1.04	1.31
1.44	1.02	1.3
1.42	1	1.3
1.41	0.97	1.27
1.41	0.94	1.25
1.41	0.94	1.25
1.39	0.94	1.24
1.38	0.93	1.24
1.35	0.92	1.22
1.34	0.92	1.21
1.31	0.91	1.19
1.3	0.9	1.19
1.28	0.9	1.18
1.25	0.9	1.18
1.22	0.86	1.18
1.22	0.85	1.17
1.22	0.84	1.16
1.17	0.84	1.16
1.17	0.84	1.13
1.14	0.83	1.12
1.14	0.82	1.11
1.12	0.81	1.1
1.11	0.8	1.1
1.08	0.77	1.08
1.07	0.76	1.07
1.06	0.75	1.05
1.04	0.75	1.04
1.04	0.75	1.03
1.03	0.75	1.03
1.01	0.74	1.03
0.99	0.73	1.01
0.99	0.73	1.01
0.97	0.7	0.99
0.97	0.69	0.98
0.95	0.68	0.98
0.93	0.67	0.96
0.93	0.65	0.95
0.92	0.65	0.95
0.9	0.65	0.93
0.9	0.61	0.92
0.89	0.61	0.92
0.89	0.61	0.88
0.88	0.6	0.88
0.87	0.6	0.87
0.87	0.59	0.86
0.86	0.58	0.85
0.86	0.58	0.85
0.85	0.57	0.78
0.84	0.56	0.78
0.84	0.56	0.76
0.83	0.55	0.76
0.83	0.55	0.74
0.82	0.54	0.73
0.82	0.53	0.71
0.81	0.53	0.71
0.79	0.52	0.69
0.78	0.52	0.68
0.77	0.51	0.68
0.77	0.5	0.67
0.76	0.5	0.67
0.76	0.5	0.66
0.76	0.49	0.66
0.75	0.49	0.65
0.74	0.48	0.65
0.74	0.47	0.65
0.73	0.46	0.64
0.7	0.46	0.64
0.7	0.46	0.64
0.69	0.46	0.64
0.68	0.45	0.63
0.67	0.45	0.61
0.67	0.45	0.61
0.67	0.45	0.59
0.67	0.45	0.58
0.67	0.44	0.58
0.66	0.44	0.58
0.66	0.44	0.57
0.65	0.43	0.56
0.64	0.43	0.56
0.63	0.43	0.55
0.63	0.43	0.55
0.63	0.42	0.55
0.63	0.42	0.54
0.61	0.42	0.53
0.6	0.41	0.53
0.6	0.41	0.53
0.6	0.41	0.52
0.59	0.41	0.51
0.58	0.4	0.5
0.57	0.4	0.49
0.56	0.39	0.49
0.56	0.38	0.49
0.56	0.38	0.48
0.55	0.38	0.48
0.54	0.38	0.48
0.54	0.37	0.47
0.54	0.37	0.47
0.54	0.37	0.47
0.53	0.37	0.46
0.52	0.36	0.46
0.51	0.35	0.45
0.5	0.35	0.45
0.49	0.35	0.45
0.49	0.35	0.44
0.49	0.34	0.44
0.46	0.34	0.44
0.46	0.33	0.44
0.46	0.33	0.43
0.45	0.33	0.43
0.45	0.33	0.43
0.44	0.32	0.42
0.44	0.31	0.42
0.44	0.31	0.42
0.43	0.31	0.41
0.43	0.3	0.41
0.42	0.3	0.41
0.42	0.3	0.41
0.41	0.28	0.4
0.41	0.28	0.4
0.39	0.28	0.39
0.39	0.28	0.39
0.39	0.28	0.39
0.39	0.28	0.38
0.38	0.27	0.38
0.36	0.26	0.38
0.35	0.26	0.38
0.35	0.25	0.37
0.34	0.25	0.36
0.33	0.25	0.35
0.33	0.25	0.35
0.33	0.23	0.35
0.33	0.23	0.35
0.33	0.23	0.34
0.32	0.23	0.3
0.31	0.23	0.3
0.31	0.22	0.29
0.31	0.22	0.28
0.3	0.21	0.28
0.3	0.21	0.27
0.3	0.21	0.27
0.3	0.2	0.27
0.29	0.2	0.27
0.28	0.2	0.27
0.28		0.25
0.28		0.25
0.27		0.24
0.27		0.24
0.27		0.23
0.26		0.23
0.26		0.22
0.26		0.22
0.26		0.21
0.26		0.21
0.26		0.2
0.26
0.25
0.25
0.25
0.25
0.24
0.24
0.24
0.23
0.23
0.22
0.22
0.22
0.22
0.22
0.21
0.21
0.21
0.21
0.21
0.21
0.21
0.2
0.2
0.2
0.2
ANOVA summary
F	14.03
P value	<0.001
P value summary	***
Significant diff. among means (P < 0.05)?	Yes
R squared	0.02661
ANOVA table	SS	DF	MS	F (DFn, DFd)	P value
Treatment (between columns)	893	2	446.5	F (2, 1026) = 14.03	P<0.001
Residual (within columns)	32662	1026	31.83
Total	33555	1028
Tukey's multiple comparisons test	Mean Diff.	99.00% CI of diff.	Below threshold?	Summary	Adjusted P Value
Control vs. arlr262	2.134	0.8789 to 3.389	Yes	***	<0.001
Control vs. arlr364	1.701	0.4567 to 2.946	Yes	***	<0.001
arlr262 vs. arlr364	-0.433	-1.711 to 0.8449	No	ns	0.58
Sup Figure 6i
3 weeks			5 weeks
Control	arlr262	arlr364	Control	arlr262	arlr364
1.7964	1.492	1.5096	1.7523	0.7705	0.6098
1.8475	1.4067	1.6914	1.7103	0.7345	0.698
1.7735	1.6034	1.6305	1.6304	0.8305	0.7124
ANOVA summary
F	10.89
P value	0.01
P value summary	*
Significant diff. among means (P < 0.05)?	Yes
R squared	0.7841
ANOVA table	SS	DF	MS	F (DFn, DFd)	P value
Treatment (between columns)	0.1433	2	0.07164	F (2, 6) = 10.89	P=0.01
Residual (within columns)	0.03946	6	0.006576
Total	0.1827	8
Tukey's multiple comparisons test	Mean Diff.	95.00% CI of diff.	Below threshold?	Summary	Adjusted P Value
Control vs. arlr262	0.3051	0.1019 to 0.5083	Yes	**	0.009
Control vs. arlr364	0.1953	-0.007854 to 0.3985	No	ns	0.06
arlr262 vs. arlr364	-0.1098	-0.3130 to 0.09335	No	ns	0.29
ANOVA summary
F	308.2
P value	<0.001
P value summary	***
Significant diff. among means (P < 0.05)?	Yes
R squared	0.9904
ANOVA table	SS	DF	MS	F (DFn, DFd)	P value
Treatment (between columns)	1.905	2	0.9525	F (2, 6) = 308.2	P<0.001
Residual (within columns)	0.01854	6	0.003091
Total	1.924	8
Tukey's multiple comparisons test	Mean Diff.	95.00% CI of diff.	Below threshold?	Summary	Adjusted P Value
Control vs. arlr262	0.9192	0.7799 to 1.058	Yes	***	<0.001
Control vs. arlr364	1.024	0.8850 to 1.164	Yes	***	<0.001
arlr262 vs. arlr364	0.1051	-0.03418 to 0.2444	No	ns	0.13
Sup Figure 6j
Control	arlr262	arlr364
39.7173	28.6293	29.3333
35.6253	34.8333	27.8373
31.7093	32.2373	30.4773
ANOVA summary
F	3.456
P value	0.1
P value summary	ns
Significant diff. among means (P < 0.05)?	No
R squared	0.5354
ANOVA table	SS	DF	MS	F (DFn, DFd)
Treatment (between columns)	63.36	2	31.68	F (2, 6) = 3.456
Residual (within columns)	54.99	6	9.165
Total	118.3	8
Tukey's multiple comparisons test	Mean Diff.	95.00% CI of diff.	Below threshold?	Summary	Adjusted P Value
Control vs. arlr262	3.784	-3.800 to 11.37	No	ns	0.34
Control vs. arlr364	6.468	-1.116 to 14.05	No	ns	0.09
arlr262 vs. arlr364	2.684	-4.900 to 10.27	No	ns	0.56
Sup Figure 6k
Control	arlr262	arlr364
40.9291	45.1173	43.2187
43.9162	40.2261	44.2261
43.8516	44.097	40.2317
ANOVA summary
F	0.05648
P value	0.95
P value summary	ns
Significant diff. among means (P < 0.05)?	No
R squared	0.01848
ANOVA table	SS	DF	MS	F (DFn, DFd)	P value
Treatment (between columns)	0.5228	2	0.2614	F (2, 6) = 0.05648	P=0.95
Residual (within columns)	27.77	6	4.628
Total	28.29	8
Tukey's multiple comparisons test	Mean Diff.	95.00% CI of diff.	Below threshold?	Summary	Adjusted P Value
Control vs. arlr262	-0.2479	-5.637 to 5.142	No	ns	0.99
Control vs. arlr364	0.3401	-5.050 to 5.730	No	ns	0.98
arlr262 vs. arlr364	0.588	-4.802 to 5.978	No	ns	0.94
Sup Figure 6l
Days	Control	arlr262	arlr364
1	1	1	1
18			0.99
19
20	0.992958	0.991525
25	0.978873
26
27	0.971831		0.980519
28			0.954545
29	0.957746	0.991525	0.935065
31			0.909091
32	0.957746	0.915254	0.785714
33		0.90678	0.701299
34	0.957746	0.898305	0.61039
35		0.830508	0.493506
36		0.822034	0.409091
37	0.957746	0.669492	0.350649
38		0.635593	0.279221
39	0.950704	0.516949	0.227273
40		0.483051	0.188312
41	0.93662	0.423729	0.142857
42	0.929577	0.355932	0.0974026
43	0.887324	0.322034	0.025974
44	0.873239	0.20339	0.012987
45	0.823944	0.152542	0
46	0.816901	0.144068
47	0.732394	0.118644
48	0.711268	0.101695
49	0.598592	0.0254237
50	0.584507	0.00847458
51	0.471831	0
52	0.408451
53	0.34507
54	0.253521
55	0.15493
56	0.105634
57	0.0352113
58	0
Log-rank (Mantel-Cox) test
Chi square	247.6
df	1
P value	<0.001
P value summary	***
Are the survival curves sig different?	Yes
Gehan-Breslow-Wilcoxon test
Chi square	203.3
df	1
P value	<0.001
P value summary	***
Are the survival curves sig different?	Yes
Median survival
Control	51
arlr262	40
Ratio (and its reciprocal)	1.275	0.7843
95% CI of ratio	1.048 to 1.551	0.6447 to 0.9541
Hazard Ratio (Mantel-Haenszel)	A/B	B/A
Ratio (and its reciprocal)	0.1103	9.069
95% CI of ratio	0.08378 to 0.1451	6.891 to 11.94
Hazard Ratio (logrank)	A/B	B/A
Ratio (and its reciprocal)	0.2808	3.561
95% CI of ratio	0.2216 to 0.3558	2.810 to 4.513
Log-rank (Mantel-Cox) test
Chi square	371.6
df	1
P value	<0.001
P value summary	***
Are the survival curves sig different?	Yes
Gehan-Breslow-Wilcoxon test
Chi square	284.2
df	1
P value	<0.001
P value summary	***
Are the survival curves sig different?	Yes
Median survival
Control	51
arlr364	36
Ratio (and its reciprocal)	1.417	0.7059
95% CI of ratio	1.167 to 1.719	0.5816 to 0.8567
Hazard Ratio (Mantel-Haenszel)	A/C	C/A
Ratio (and its reciprocal)	0.05702	17.54
95% CI of ratio	0.04261 to 0.07629	13.11 to 23.47
Hazard Ratio (logrank)	A/C	C/A
Ratio (and its reciprocal)	0.2318	4.313
95% CI of ratio	0.1817 to 0.2959	3.380 to 5.505

[truncated: 3 more sheets: Sup. Figure 7, Sup. Figure 8, Sup. Figure 10]
